# Supplementary material for: Multi-omics integration reveals the role of N6-methyladenosine in epilepsy, ischemic stroke, and vascular dementia
Source: Mol Brain. 2025 Jul 7;18:58. doi: 10.1186/s13041-025-01228-4 (PMC12236031; doi:10.1186/s13041-025-01228-4)
Supplement: Supplementary file 1 — Supplementary Material 1 [file 13041_2025_1228_MOESM1_ESM.xlsx]

## Sheet: Sheet1
Table 1. Association of m6A with three diseases.
Disease	m6A_Tissue	m6A	The_Nearest_Gene	BEST.GWAS.ID	BEST.GWAS.Z	m6A-QTL.ID	m6A-QTL.Z	m6A-WAS.Z	m6A-WAS.P
Epilepsy	Brain	chr1_118321088_118321459	AL390877.1	rs6684265	3.08	rs1146333	-3.14	2.098	0.0359
Epilepsy	Brain	chr1_19247469_19247617	RP13-279N23.2	rs6685177	-3.62	rs880554	3.48	2.088	0.0368
Epilepsy	Brain	chr1_220870217_220870433	C1orf115	rs4846348	-2.83	rs2807835	-3.35	2.2873	0.0222
Epilepsy	Brain	chr1_227288612_227288901	CDC42BPA	rs10915987	-2.73	rs2813957	-3.16	-2.3939	0.0167
Epilepsy	Brain	chr1_227300284_227300598	CDC42BPA	rs10915987	-2.73	rs1151815	3.4	-2.234	0.0255
Epilepsy	Brain	chr1_78383273_78383518	NEXN	rs11801808	3.46	rs646971	3.87	-2.0884	0.0368
Epilepsy	Brain	chr10_126524158_126524410	FAM175B	rs1219719	3.2	rs2913112	-3.5	-2.015	0.04391
Epilepsy	Brain	chr10_61612233_61612457	CCDC6	rs7095321	-3.87	rs2393610	3.03	-3.255	0.00114
Epilepsy	Brain	chr11_111953200_111953666	C11orf57	rs10891498	3.42	rs7938812	3.36	2.198	0.02795
Epilepsy	Brain	chr11_65269580_65269824	MALAT1	rs619586	2.78	rs1144789	-3.41	2.5734	0.01007
Epilepsy	Brain	chr11_77933072_77933230	GAB2	rs3018485	2.75	rs2725812	3.28	2.6	0.00932
Epilepsy	Brain	chr11_83219598_83220076	DLG2	rs11233685	-2.89	rs7111226	-3.52	-2.1948	0.02818
Epilepsy	Brain	chr12_108919143_108919365	FICD	rs11114085	-2.78	rs11113897	3.4	-2.2837	0.0224
Epilepsy	Brain	chr12_99534658_99535224	ANKS1B	rs201400	2.74	rs11837867	3.51	2.072	0.0383
Epilepsy	Brain	chr14_23595452_23595811	SLC7A8	rs1555415	3.16	rs227870	-3.58	2.106	0.0352
Epilepsy	Brain	chr16_22521831_22522126	NPIPB5	rs4783451	2.86	rs2303188	3.07	2.119	0.0341
Epilepsy	Brain	chr16_81094230_81094520	C16orf46	rs12920728	-2.87	rs9924198	3.1	1.977	0.048
Epilepsy	Brain	chr17_33310084_33310363	LIG3	rs3744358	2.97	rs1990263	2.87	-2.057	0.0397
Epilepsy	Brain	chr17_38513255_38513578	RARA	rs12943633	3.46	rs9911787	2.68	2.08066	0.0375
Epilepsy	Brain	chr17_4432866_4433115	SPNS2	rs6502851	3.98	rs746988	-3.47	2.436	0.0149
Epilepsy	Brain	chr17_73663421_73663627	RECQL5	rs8082199	-3.75	rs87097	-3.85	2.42592	0.0153
Epilepsy	Brain	chr19_13001948_13002160	GCDH	rs2900964	3.16	rs8113028	-3.2	1.96685	0.0492
Epilepsy	Brain	chr19_35761998_35762133	USF2	rs2619200	-2.72	rs10402233	2.84	-2.38626	0.017
Epilepsy	Brain	chr19_36526311_36526448	AC002116.7	rs6510476	2.9	rs4806192	-3.07	2.24374	0.0248
Epilepsy	Brain	chr19_46287805_46287957	AC011530.4	rs12460145	2.77	rs7260359	-3.1	-2.48468	0.013
Epilepsy	Brain	chr2_102851411_102851619	IL1RL2	rs956966	-2.98	rs4241207	3.96	-3.27335	0.00106
Epilepsy	Brain	chr2_166848125_166848454	AC010127.3	rs2043932	-3.82	rs4641951	3.53	2.00596	0.04486
Epilepsy	Brain	chr2_170662280_170662439	SSB	rs17540154	-3.28	rs16857518	-3.53	2.04509	0.04085
Epilepsy	Brain	chr2_231921582_231921773	PSMD1	rs1438145	3.05	rs16828537	-2.85	2.31179	0.02079
Epilepsy	Brain	chr2_25610997_25611205	DTNB	rs11892454	3.34	rs2304429	2.67	-2.33249	0.01967
Epilepsy	Brain	chr2_44588457_44588698	PREPL	rs4073237	-3.2	rs3886714	-3.31	2.31595	0.02056
Epilepsy	Brain	chr2_99454507_99454752	KIAA1211L	rs1567951	3	rs17765792	3.07	2.14747	0.03176
Epilepsy	Brain	chr20_34099555_34099789	CEP250	rs143384	-2.94	rs1406948	-3.36	2.2321	0.0256
Epilepsy	Brain	chr20_60864287_60864471	OSBPL2	rs6121666	-3.62	rs13040088	3.37	1.9705	0.0488
Epilepsy	Brain	chr21_35187702_35188075	AP000304.12	rs17624856	-3.5	rs9808753	3.32	-2.112	0.0347
Epilepsy	Brain	chr22_28192688_28193020	MN1	rs7292381	2.97	rs12166077	-3.27	-2.539	0.0111
Epilepsy	Brain	chr3_105377827_105378037	CBLB	rs9830592	3.46	rs9870075	-3.2	2.4409	0.01465
Epilepsy	Brain	chr3_119813123_119813340	GSK3B	rs6772525	2.89	rs9851825	-3.23	2.1429	0.03212
Epilepsy	Brain	chr3_39543578_39543836	MOBP	rs2371091	-3.72	rs5007150	3.33	-3.0658	0.00217
Epilepsy	Brain	chr3_41281171_41281351	CTNNB1	rs4626072	3.06	rs11129874	3.81	2.3583	0.01836
Epilepsy	Brain	chr3_47161628_47162083	SETD2	rs3092957	-3.58	rs13093282	-4.1	2.79	0.00527
Epilepsy	Brain	chr3_49662547_49662710	BSN	rs11712474	2.73	rs7642692	2.82	-2.0672	0.03872
Epilepsy	Brain	chr3_73434749_73434913	PDZRN3	rs12496240	-3.27	rs278430	2.85	2.558	0.01053
Epilepsy	Brain	chr4_123236664_123236906	KIAA1109	rs11946896	-3.23	rs11945343	3.49	-3.0025	0.00268
Epilepsy	Brain	chr4_13600469_13600759	BOD1L1	rs924538	-3.76	rs4698737	3.3	2.567	0.01026
Epilepsy	Brain	chr4_140638447_140638766	MGST2	rs11945690	-2.8	rs1430583	-2.86	-2.2264	0.02599
Epilepsy	Brain	chr4_186066327_186066498	SLC25A4	rs6849514	3.27	rs2705895	3.14	-2.0461	0.04074
Epilepsy	Brain	chr4_21523271_21523642	KCNIP4	rs17555380	-4.5	rs10032537	3.14	-2.028	0.04256
Epilepsy	Brain	chr4_99393069_99393365	TSPAN5	rs783922	-3.18	rs10032966	-3.07	-2.235	0.02542
Epilepsy	Brain	chr5_118517250_118517637	DMXL1	rs164485	2.54	rs1479210	-3.05	-2.265	0.02351
Epilepsy	Brain	chr5_139713454_139713730	HBEGF	rs3776103	-3.65	rs753280	-3.05	3.08	0.00207
Epilepsy	Brain	chr5_139819719_139819924	ANKHD1	rs3776103	-3.65	rs616306	2.89	2.0883	0.03677
Epilepsy	Brain	chr5_17165623_17166021	BASP1	rs10520847	3.73	rs11133843	-3.3	2.0517	0.0402
Epilepsy	Brain	chr5_19988120_19988376	CDH18	rs10037073	-3.53	rs12519026	-3.52	2.771	0.00559
Epilepsy	Brain	chr6_131291361_131291535	EPB41L2	rs17059212	2.93	rs9492480	3.64	-2.8531	0.00433
Epilepsy	Brain	chr6_18237519_18237732	DEK	rs912552	3.75	rs6926745	-3.25	-2.1639	0.03047
Epilepsy	Brain	chr6_52138449_52138704	MCM3	rs17620632	-3.96	rs9395739	3.23	-2.179	0.02933
Epilepsy	Brain	chr7_150095443_150095588	ZNF775	rs12538839	3.57	rs10235151	3.37	2.131	0.0331
Epilepsy	Brain	chr7_18863224_18863709	HDAC9	rs17436283	2.85	rs877250	-3.13	-2.2566	0.024
Epilepsy	Brain	chr7_38948656_38948790	VPS41	rs3816415	2.92	rs6946369	3.18	2.3029	0.0213
Epilepsy	Brain	chr7_77326220_77326445	RSBN1L	rs13240161	3.03	rs319867	-3.56	2.1031	0.0355
Epilepsy	Brain	chr7_94293573_94293798	PEG10	rs7794610	-3.31	rs12669399	3.38	-2.5417	0.011
Epilepsy	Brain	chr7_94750040_94750232	PPP1R9A	rs7779734	-2.96	rs726885	-3.19	-2.0761	0.0379
Epilepsy	Brain	chr8_50824423_50824860	SNTG1	rs9643612	2.71	rs1519826	-3.06	-2.1296	0.03321
Epilepsy	Brain	chr8_62566033_62566213	ASPH	rs11783343	-3.13	rs13255137	3.35	-2.217	0.02662
Epilepsy	Brain	chr8_68069943_68070153	CSPP1	rs12721510	3.16	rs13262967	-2.95	2.4845	0.01297
Epilepsy	Brain	chr8_95546992_95547153	KIAA1429	rs3019280	3.31	rs10808675	-3.33	3.176	0.00149
Epilepsy	Brain	chr9_100364637_100364810	TSTD2	rs7855088	3.14	rs10978778	-3.77	2.271	0.0231
Ischemic_stroke	Brain	chr1_118321088_118321459	AL390877.1	rs1808806	3.25	rs1146333	-3.14	2.658	0.00786
Ischemic_stroke	Brain	chr1_177001529_177001733	ASTN1	rs10913320	-3.53	rs11810946	-4.35	2.18068	0.02921
Ischemic_stroke	Brain	chr1_227299924_227300105	CDC42BPA	rs10799353	2.71	rs10495270	2.71	-2.64	0.00829
Ischemic_stroke	Brain	chr1_27057703_27057962	ARID1A	rs6676527	3.55	rs12031946	-3.16	-2.24854	0.02454
Ischemic_stroke	Brain	chr1_33233449_33233594	KIAA1522	rs10914671	-2.64	rs7548195	-3.57	2.48352	0.01301
Ischemic_stroke	Brain	chr1_42302831_42303096	HIVEP3	rs11579077	-2.61	rs6687206	-3.74	-2.49232	0.01269
Ischemic_stroke	Brain	chr1_93602219_93602425	MTF2	rs4847195	2.72	rs4526623	-3.69	2.09595	0.03609
Ischemic_stroke	Brain	chr10_126524158_126524410	FAM175B	rs3781444	3.21	rs2913112	-3.5	2.0597	0.03943
Ischemic_stroke	Brain	chr10_134218729_134218961	PWWP2B	rs10830057	3.03	rs913872	3.14	2.784	0.00537
Ischemic_stroke	Brain	chr10_135370501_135370600	SPRN	rs12780199	2.86	rs12766134	-3.56	-2.6833	0.00729
Ischemic_stroke	Brain	chr10_27322061_27322298	ANKRD26	rs786870	3.25	rs671279	3.27	1.9927	0.04629
Ischemic_stroke	Brain	chr11_17469593_17469877	ABCC8	rs5215	3.69	rs1541533	-3.05	3.0167	0.00256
Ischemic_stroke	Brain	chr11_27494066_27494321	LGR4	rs11029619	-3	rs12795885	3.29	-2.138	0.03252
Ischemic_stroke	Brain	chr11_45919648_45919820	MAPK8IP1	rs3816790	3.5	rs4755936	-3.26	-2.1636	0.0305
Ischemic_stroke	Brain	chr11_6265602_6265865	CNGA4	rs2634184	2.8	rs2595479	3	-2.196	0.02809
Ischemic_stroke	Brain	chr12_108919143_108919365	FICD	rs2268387	3.06	rs11113897	3.4	-2.3643	0.0181
Ischemic_stroke	Brain	chr12_12978956_12979100	APOLD1	rs17761268	-2.68	rs2448053	3.09	2.1379	0.0325
Ischemic_stroke	Brain	chr12_133634130_133634364	ZNF84	rs11614654	3.61	rs4883520	-2.94	2.1573	0.031
Ischemic_stroke	Brain	chr12_51892926_51893213	SLC4A8	rs11169851	-3.85	rs17655636	-3.13	2.0128	0.0441
Ischemic_stroke	Brain	chr12_54976419_54976563	PPP1R1A	rs10876531	-4.53	rs1971762	-2.95	2.4901	0.0128
Ischemic_stroke	Brain	chr12_9094354_9094472	PHC1	rs11053509	3.46	rs7313141	2.9	-2.0135	0.0441
Ischemic_stroke	Brain	chr13_108862447_108862597	LIG4	rs9587469	-3.54	rs8002448	-3.7	2.15	0.03155
Ischemic_stroke	Brain	chr13_46594497_46594663	ZC3H13	rs1570620	-5.54	rs2296119	-3.38	1.9874	0.04688
Ischemic_stroke	Brain	chr13_47408887_47409293	HTR2A	rs1570620	-5.54	rs12876339	3.47	2.1373	0.03257
Ischemic_stroke	Brain	chr13_52763759_52764034	RP11-248G5.8	rs4286007	4.56	rs9563113	-2.96	-2.0469	0.04067
Ischemic_stroke	Brain	chr13_61068616_61068792	TDRD3	rs831207	3.62	rs9598231	-3.35	-2.7254	0.00642
Ischemic_stroke	Brain	chr14_56138297_56138468	KTN1	rs34096981	3.78	rs11158061	-3.78	2.552	0.0107
Ischemic_stroke	Brain	chr14_56139345_56139514	KTN1	rs34096981	3.78	rs12100753	-3.07	2.656	0.00791
Ischemic_stroke	Brain	chr15_41071649_41071802	DNAJC17	rs28631111	2.85	rs652196	2.75	-2.28292	0.0224
Ischemic_stroke	Brain	chr15_44719839_44720034	CTDSPL2	rs1288861	2.51	rs16976620	3.19	-2.11554	0.0344
Ischemic_stroke	Brain	chr15_60653050_60653236	ANXA2	rs11632089	-2.85	rs3087328	-3.48	-1.9619	0.0498
Ischemic_stroke	Brain	chr15_76994003_76994192	SCAPER	rs34611707	-2.58	rs17394448	-3.3	-2.2811	0.0225
Ischemic_stroke	Brain	chr16_81094230_81094520	C16orf46	rs10492892	-3.81	rs9924198	3.1	2.76	0.00578
Ischemic_stroke	Brain	chr17_2615509_2615731	CLUH	rs7207487	3.4	rs2165888	3.7	2.116	0.0343
Ischemic_stroke	Brain	chr17_29226343_29226632	TEFM	rs9893975	3.11	rs3110452	2.61	2.4071	0.0161
Ischemic_stroke	Brain	chr17_3765156_3765372	CAMKK1	rs7213487	3.4	rs12944845	3.08	-2.2237	0.0262
Ischemic_stroke	Brain	chr17_4863989_4864148	SPAG7	rs7213487	3.4	rs2286010	3.53	2.041	0.0413
Ischemic_stroke	Brain	chr17_5222964_5223397	RABEP1	rs1806264	-3.09	rs11209	3.77	-2.187	0.0287
Ischemic_stroke	Brain	chr17_57089606_57089799	TRIM37	rs4793588	4.23	rs11649940	3.5	2.2947	0.0218
Ischemic_stroke	Brain	chr17_7218198_7218419	GPS2	rs11078645	-3.32	rs2302764	-3.7	2.159	0.0308
Ischemic_stroke	Brain	chr17_74221927_74222266	RNF157	rs397784	3.81	rs4073989	-3.59	-1.9882	0.0468
Ischemic_stroke	Brain	chr18_21817837_21818309	OSBPL1A	rs303760	3.46	rs4131293	-3.2	2.33	0.0198
Ischemic_stroke	Brain	chr18_34297863_34298029	FHOD3	rs591873	4.17	rs2252668	-2.87	2.505	0.0123
Ischemic_stroke	Brain	chr19_11040045_11040373	C19orf52	rs2742313	-5.13	rs279237	-2.93	-2.8943	0.0038
Ischemic_stroke	Brain	chr19_13001948_13002160	GCDH	rs12460484	-2.91	rs8113028	-3.2	2.0574	0.03964
Ischemic_stroke	Brain	chr19_15511014_15511159	AKAP8L	rs2079285	3.13	rs4808023	3.64	-2.047	0.04066
Ischemic_stroke	Brain	chr19_40596692_40596831	AC005614.5	rs8105009	2.94	rs17709116	3.28	2.132	0.03301
Ischemic_stroke	Brain	chr19_4408927_4409103	CHAF1A	rs11085073	-3.46	rs11085094	-3.28	2.2261	0.02601
Ischemic_stroke	Brain	chr19_46456958_46457115	NOVA2	rs11672738	-3.07	rs204468	3.03	2.492	0.0127
Ischemic_stroke	Brain	chr19_59065322_59065600	CHMP2A	rs10413586	3.73	rs8100801	-3.24	2.3754	0.01753
Ischemic_stroke	Brain	chr19_9677585_9677738	ZNF121	rs6512130	-2.88	rs10401405	-3.03	-2.7462	0.00603
Ischemic_stroke	Brain	chr2_166848125_166848454	AC010127.3	rs17184707	2.81	rs4641951	3.53	2.34017	0.019275
Ischemic_stroke	Brain	chr2_175304558_175304749	GPR155	rs6756828	3.58	rs11681721	-3.24	-2.48148	0.013084
Ischemic_stroke	Brain	chr2_182545065_182545313	CERKL	rs1560370	3.74	rs13410482	3.21	2.51706	0.011834
Ischemic_stroke	Brain	chr2_187350996_187351258	ZC3H15	rs10189037	4.12	rs17366895	3.72	3.35112	0.000805
Ischemic_stroke	Brain	chr2_187626323_187626474	FAM171B	rs10189037	4.12	rs13407063	-3.35	-2.923	0.003467
Ischemic_stroke	Brain	chr2_210559555_210560108	MAP2	rs6732651	-3.41	rs1509569	4.59	-2.07648	0.037849
Ischemic_stroke	Brain	chr2_25966257_25966496	ASXL2	rs12474099	2.98	rs2289195	-3.2	2.4174	0.015632
Ischemic_stroke	Brain	chr2_60689311_60689452	BCL11A	rs746032	3.92	rs6737373	3.77	2.006	0.044856
Ischemic_stroke	Brain	chr2_71650345_71650672	ZNF638	rs11680093	-3.58	rs6725697	3.48	3.015	0.00257
Ischemic_stroke	Brain	chr2_99725755_99725993	TSGA10	rs17429278	2.56	rs17760953	3.24	2.234	0.025483
Ischemic_stroke	Brain	chr20_34636600_34636763	LINC00657	rs6060244	-3.43	rs6060625	-3.7	-2.517	0.0118
Ischemic_stroke	Brain	chr20_39831542_39831978	ZHX3	rs6029180	3.48	rs4812582	-3.98	2.0779	0.0377
Ischemic_stroke	Brain	chr20_44506739_44506889	ZSWIM3	rs12624433	3.39	rs2425817	-3.24	-2.5157	0.0119
Ischemic_stroke	Brain	chr22_22287677_22287833	PPM1F	rs436599	3.11	rs1210601	3.17	2.1285	0.0333
Ischemic_stroke	Brain	chr3_138327882_138328064	FAIM	rs774008	3.55	rs7623750	-3.2	-2.43394	0.01494
Ischemic_stroke	Brain	chr3_185867800_185867966	DGKG	rs6781114	3.39	rs2268832	3.58	2.22146	0.02632
Ischemic_stroke	Brain	chr3_24161048_24161237	THRB	rs1505296	4.2	rs17194828	2.91	3.28886	0.00101
Ischemic_stroke	Brain	chr3_33587525_33588094	CLASP2	rs4678710	2.94	rs7620363	3.61	1.986	0.04703
Ischemic_stroke	Brain	chr3_39509125_39509325	MOBP	rs6779297	3.19	rs1768254	-3.95	-2.6476	0.00811
Ischemic_stroke	Brain	chr3_39521541_39521702	MOBP	rs6779297	3.19	rs5007150	3.49	-2.659	0.00784
Ischemic_stroke	Brain	chr3_46007687_46007932	FYCO1	rs17283264	3.47	rs17714101	-3.91	-3.05898	0.00222
Ischemic_stroke	Brain	chr3_47161628_47162083	SETD2	rs17283264	3.47	rs13093282	-4.1	-2.156	0.03108
Ischemic_stroke	Brain	chr3_50712328_50712720	MIR4787	rs2624821	3.65	rs3774734	3.44	2.60219	0.00926
Ischemic_stroke	Brain	chr3_51198350_51198948	DOCK3	rs34166957	3.32	rs11711407	3.39	2.533	0.01131
Ischemic_stroke	Brain	chr3_69082604_69082847	CTD-2013N24.2	rs2872690	3.13	rs12489309	-3.34	-2.45448	0.01411
Ischemic_stroke	Brain	chr3_70013996_70014375	MITF	rs2872690	3.13	rs6794315	3.09	-2.39044	0.01683
Ischemic_stroke	Brain	chr4_2746515_2746668	TNIP2	rs1320762	2.81	rs7340951	3.12	2.131	0.0331
Ischemic_stroke	Brain	chr4_88450173_88450391	SPARCL1	rs17790893	3.01	rs9790615	2.91	2.0876	0.0368
Ischemic_stroke	Brain	chr5_110085228_110085492	SLC25A46	rs17842609	2.84	rs10067777	-3.66	-2.66459	0.00771
Ischemic_stroke	Brain	chr5_122343736_122343886	SNX24	rs11948266	-4.47	rs1427856	-2.79	2.14341	0.03208
Ischemic_stroke	Brain	chr5_145863107_145863286	TCERG1	rs12188401	-3.6	rs10455000	3.5	-2.25458	0.02416
Ischemic_stroke	Brain	chr5_154170198_154170372	LARP1	rs11746401	-3.75	rs17117397	3.61	-1.99638	0.04589
Ischemic_stroke	Brain	chr5_178050186_178050395	CLK4	rs2271214	3.16	rs12522073	3.39	2.30919	0.02093
Ischemic_stroke	Brain	chr6_126112047_126112300	NCOA7	rs11967627	3.11	rs4273712	-2.69	-1.96315	0.04963
Ischemic_stroke	Brain	chr6_127638153_127638572	ECHDC1	rs6926332	2.98	rs9491675	3.34	2.0194	0.04345
Ischemic_stroke	Brain	chr6_127835877_127836173	SOGA3	rs6926332	2.98	rs12198865	-3.72	2.84915	0.00438
Ischemic_stroke	Brain	chr6_160174460_160174706	SOD2	rs9347438	-3.29	rs16889184	-3.4	2.3173	0.02049
Ischemic_stroke	Brain	chr7_116502594_116502786	CAPZA2	rs6977665	3.39	rs3808186	-3.38	-1.977	0.048
Ischemic_stroke	Brain	chr7_146006746_146006994	CNTNAP2	rs13438328	-3.05	rs1880597	3.49	2.13253	0.033
Ischemic_stroke	Brain	chr7_23555887_23556059	TRA2A	rs7776857	3.59	rs6969927	2.91	-2.175	0.0296
Ischemic_stroke	Brain	chr8_143352480_143352684	TSNARE1	rs13248484	3.13	rs6583597	-2.6	-2.285	0.0223
Ischemic_stroke	Brain	chr8_27622624_27622754	CCDC25	rs727813	-3.74	rs10503818	3.22	2.526	0.0116
Ischemic_stroke	Brain	chr8_68069943_68070153	CSPP1	rs2380437	-2.88	rs13262967	-2.95	-2.022	0.0432
Ischemic_stroke	Brain	chr9_108113644_108113964	SLC44A1	rs10820753	2.93	rs41426948	-3.58	2.46298	0.0138
Ischemic_stroke	Brain	chr9_138852782_138853229	UBAC1	rs13292721	-3.52	rs11103233	-3.99	-1.98708	0.0469
Vascular_dementia	Brain	chr1_146466533_146466690	NBPF12	rs17160340	2.36	rs3766509	-3.25	2.156	0.03108
Vascular_dementia	Brain	chr1_150532824_150533080	ADAMTSL4	rs11204682	-2.88	rs11586396	2.56	2.23279	0.02556
Vascular_dementia	Brain	chr1_193038215_193038846	TROVE2	rs10494683	-3.31	rs4657751	-3.6	-2.896	0.00378
Vascular_dementia	Brain	chr1_247462569_247462791	ZNF496	rs2000127	3.26	rs6426329	-3.47	-2.28669	0.02221
Vascular_dementia	Brain	chr1_32377212_32377386	RP11-84A19.4	rs951545	-3.04	rs12563669	-3.04	2.137	0.0326
Vascular_dementia	Brain	chr1_52940812_52941209	ZCCHC11	rs6686632	-2.93	rs10493170	-3.09	2.066	0.03883
Vascular_dementia	Brain	chr1_93621849_93622040	TMED5	rs4847288	3.22	rs236312	3.27	-2.543	0.01099
Vascular_dementia	Brain	chr10_135370501_135370600	SPRN	rs7096226	-4.02	rs12766134	-3.56	-2.285	0.0223
Vascular_dementia	Brain	chr10_51845247_51845413	FAM21A	rs2813323	2.38	rs6481442	3.16	1.961	0.0498
Vascular_dementia	Brain	chr11_115102004_115102177	CADM1	rs2604299	-3.49	rs11214944	3.07	2.47324	0.0134
Vascular_dementia	Brain	chr11_64014001_64014206	PPP1R14B	rs4102214	-3.1	rs3825074	3.16	-2.3197	0.0204
Vascular_dementia	Brain	chr11_64032818_64032994	PLCB3	rs4102214	-3.1	rs11231528	3.44	1.968	0.0491
Vascular_dementia	Brain	chr11_64537373_64537507	SF1	rs11231735	3.02	rs4149830	-3.18	-2.236	0.0254
Vascular_dementia	Brain	chr12_103353143_103353505	ASCL1	rs11111642	-2.88	rs12369143	2.87	-2.339	0.01934
Vascular_dementia	Brain	chr12_121623612_121624024	P2RX7	rs3935332	2.9	rs3935332	-3.16	-2.903	0.0037
Vascular_dementia	Brain	chr12_133161028_133161375	FBRSL1	rs11246751	-3.08	rs28568812	-3.75	2.036	0.04175
Vascular_dementia	Brain	chr12_2300620_2301095	CACNA1C	rs11833028	3.06	rs11833028	3.1	3.065	0.00218
Vascular_dementia	Brain	chr12_46385584_46385843	SCAF11	rs1345089	3.37	rs12369853	-3.08	-2.5481	0.01083
Vascular_dementia	Brain	chr12_56143372_56143643	GDF11	rs12318251	3.37	rs10783764	-3.18	2.2452	0.02475
Vascular_dementia	Brain	chr13_33054628_33054805	N4BP2L2	rs12864812	3.27	rs7326364	4.19	-2.14923	0.0316
Vascular_dementia	Brain	chr13_51855932_51856237	FAM124A	rs480243	3.05	rs9316535	3.46	-2.137	0.0326
Vascular_dementia	Brain	chr14_65259643_65259994	SPTB	rs12881815	2.55	rs1268656	-2.96	-2.1197	0.034
Vascular_dementia	Brain	chr16_2009530_2009839	NDUFB10	rs8059926	-3.09	rs1050134	3.21	-2.73425	0.00625
Vascular_dementia	Brain	chr16_24704963_24705564	NA	rs172219	3.91	rs9926412	3.35	2.52201	0.01167
Vascular_dementia	Brain	chr16_790837_790999	NARFL	rs8059926	-3.09	rs12448994	3.37	-1.9751	0.04826
Vascular_dementia	Brain	chr17_45514773_45515096	EFCAB13	rs169201	-3.71	rs12449647	3.35	2.5196	0.01175
Vascular_dementia	Brain	chr17_45515124_45516528	EFCAB13	rs169201	-3.71	rs7212246	3.43	3.514	0.000441
Vascular_dementia	Brain	chr17_47677256_47677558	SPOP	rs7213050	2.96	rs17634167	-3.03	2.4257	0.015278
Vascular_dementia	Brain	chr17_5264547_5264851	RABEP1	rs11078590	-3.19	rs7219963	-2.69	-2.412	0.015865
Vascular_dementia	Brain	chr17_61282710_61282941	TANC2	rs4968756	2.28	rs2172680	3.31	-2.8422	0.004481
Vascular_dementia	Brain	chr17_79650688_79650791	ARL16	rs12944983	-4.03	rs12452184	3.74	-2.8622	0.004207
Vascular_dementia	Brain	chr19_21581569_21581822	ZNF493	rs2017521	2.79	rs391190	2.99	2.16288	0.03055
Vascular_dementia	Brain	chr19_34696398_34696833	LSM14A	rs8100539	-3.76	rs17329346	3.3	-2.482	0.01306
Vascular_dementia	Brain	chr19_44088955_44089174	L34079.2	rs1661184	6.88	rs2682582	-2.89	2.18459	0.02892
Vascular_dementia	Brain	chr19_44397085_44397366	ZNF404	rs2075650	10.59	rs41348950	2.88	-2.31165	0.0208
Vascular_dementia	Brain	chr19_44611942_44612203	ZNF224	rs4420638	13.52	rs204547	3.25	-3.102	0.00192
Vascular_dementia	Brain	chr2_24485167_24485596	ITSN2	rs3731619	2.64	rs2339928	-3.98	-2.134	0.03284
Vascular_dementia	Brain	chr2_26454936_26455119	HADHA	rs4665852	3.89	rs1507705	3.24	-2.6403	0.00828
Vascular_dementia	Brain	chr2_3383474_3383702	TRAPPC12	rs7567833	-3.41	rs6726853	-3.57	-2.415	0.01574
Vascular_dementia	Brain	chr2_73681034_73681271	ALMS1	rs6729266	3.03	rs2421676	-3.37	-2.883	0.00394
Vascular_dementia	Brain	chr20_2845823_2846021	VPS16	rs6106524	3.18	rs7274469	-3.38	2.1799	0.0293
Vascular_dementia	Brain	chr20_39819155_39819743	ZHX3	rs6016451	-3.21	rs6065422	3.3	2.1154	0.0344
Vascular_dementia	Brain	chr20_5974166_5974421	MCM8	rs6038647	3.76	rs6076799	3.82	-2.0186	0.0435
Vascular_dementia	Brain	chr21_17238630_17238749	USP25	rs2823529	3.34	rs2823161	-2.87	-2.6063	0.00915
Vascular_dementia	Brain	chr21_47401685_47401929	COL6A1	rs7281153	3.47	rs2838920	-3.66	-2.028	0.04256
Vascular_dementia	Brain	chr21_47817928_47818132	PCNT	rs7281153	3.47	rs2186358	3.1	-2.6049	0.00919
Vascular_dementia	Brain	chr21_47822264_47822464	PCNT	rs7281153	3.47	rs12626379	-3.05	-2.2615	0.02373
Vascular_dementia	Brain	chr3_105377827_105378037	CBLB	rs13096639	-3.19	rs9870075	-3.2	-2.3853	0.01707
Vascular_dementia	Brain	chr3_42679411_42679837	NKTR	rs9862024	-2.76	rs17406718	3.08	-2.063	0.03911
Vascular_dementia	Brain	chr3_50712328_50712720	MIR4787	rs2282749	2.37	rs3774734	3.44	2.8451	0.00444
Vascular_dementia	Brain	chr3_51198350_51198948	DOCK3	rs2282749	2.37	rs11711407	3.39	2.046	0.04076
Vascular_dementia	Brain	chr3_69082604_69082847	CTD-2013N24.2	rs1872152	2.9	rs12489309	-3.34	-2.7477	0.006
Vascular_dementia	Brain	chr3_93592319_93592568	PROS1	rs4857343	4.42	rs7633544	2.83	-2.092	0.03644
Vascular_dementia	Brain	chr4_8024569_8025230	ABLIM2	rs886376	-3.2	rs7654949	-3.21	2.122	0.03384
Vascular_dementia	Brain	chr4_88416062_88416250	SPARCL1	rs1031796	-3.74	rs9993980	4.04	-3.336	0.00085
Vascular_dementia	Brain	chr4_88450173_88450391	SPARCL1	rs1031796	-3.74	rs9790615	2.91	-2.4703	0.0135
Vascular_dementia	Brain	chr5_150400118_150400402	GPX3	rs919751	3.52	rs3762999	-3.53	2.0157	0.0438
Vascular_dementia	Brain	chr6_110528708_110528889	CDC40	rs6933588	-3.4	rs13207150	-2.86	2.74029	0.00614
Vascular_dementia	Brain	chr6_139694636_139694910	CITED2	rs7745062	3.25	rs9495214	-3.14	-2.07785	0.03772
Vascular_dementia	Brain	chr6_73340797_73341524	KCNQ5	rs11963033	-3.3	rs6911056	-3.32	-2.15879	0.03087
Vascular_dementia	Brain	chr6_86328906_86329114	SYNCRIP	rs6936473	2.72	rs4707277	3.34	-2.72659	0.0064
Vascular_dementia	Brain	chr7_127977086_127977280	RBM28	rs11767238	-4.37	rs13223326	-2.99	-2.01087	0.0443
Vascular_dementia	Brain	chr7_150801381_150802094	AGAP3	rs1881632	3.73	rs1234355	-3.85	-2.37318	0.0176
Vascular_dementia	Brain	chr7_32909202_32909388	AVL9	rs41470452	-3.1	rs6462351	-3.38	2.33334	0.0196
Vascular_dementia	Brain	chr7_98248982_98249241	NPTX2	rs1964235	-3.2	rs17278667	-3.04	-2.05066	0.0403
Vascular_dementia	Brain	chr9_139257906_139258159	DNLZ	rs10114487	3.35	rs17040344	-3.39	-3.6161	0.000299
Vascular_dementia	Brain	chr9_140980768_140981197	CACNA1B	rs9695196	2.98	rs9414731	-2.9	-2.235	0.025416
Vascular_dementia	Brain	chr9_34997032_34997236	DNAJB5	rs10119711	-3.57	rs12001113	3.92	-2.018	0.043591
The_Nearest_Gene = the gene closest to the m6A site
