# Supplementary material for: Multi-omics integration reveals the role of N6-methyladenosine in epilepsy, ischemic stroke, and vascular dementia
Source: Mol Brain. 2025 Jul 7;18:58. doi: 10.1186/s13041-025-01228-4 (PMC12236031; doi:10.1186/s13041-025-01228-4)
Supplement: Supplementary file 2 — Supplementary Material 2 [file 13041_2025_1228_MOESM2_ESM.xlsx]

## Sheet: Sheet1
Table 2. m6A Sites and Gene Expression Associations.
m6A_Tissue	m6A	The_Nearest_Gene	Related_Gene	CHR	P0	P1	HSQ	BEST.GWAS.ID	BEST.GWAS.Z	m6A-QTL.ID	m6A-QTL.R2	m6A-QTL.Z	m6A-QTL.GWAS.Z	NSNP	NWGT	MODEL	MODELCV.R2	MODELCV.PV	TWAS.Z	TWAS.P
Brain	chr1_33233449_33233594	KIAA1522	7SK	1	33233449	33233594	0.623	rs6673519	-13.4	rs7548195	0.0046	-3.57	-9.861	590	7	lasso	0.097	0.017	9.751	1.82e-22
Brain	chr1_33233449_33233594	KIAA1522	A3GALT2P	1	33233449	33233594	0.623	rs11554674	21.4	rs7548195	0.0046	-3.57	14.594	590	7	lasso	0.097	0.017	-14.545	6.26e-48
Brain	chr20_34099555_34099789	CEP250	AAR2	20	34099555	34099789	0.369	rs17093449	-37.9	rs1406948	0.0292	-3.36	-4.89	614	612	blup	0.056	0.055	7.6	2.99e-14
Brain	chr16_70380777_70380980	RP11-529K1.3	AARS	16	70380777	70380980	0.36	rs8058224	-13.7	rs889398	-0.0179	3.35	-6.49	442	2	lasso	0.029	0.13	-6.49	8.57e-11
Brain	chr9_139257906_139258159	DNLZ	ABCA2	9	139257906	139258159	0.781	rs4880192	-30.1	rs17040344	-0.004998	-3.39	0.252	803	799	blup	0.14	0.005	18.72	3.1e-78
Brain	chr16_2807482_2807661	SRRM2	ABCA3	16	2807482	2807661	0.787	rs17135889	-13.1	rs7196196	0.00223	3.48	-1.1294	721	3	lasso	0.081	0.026	-11.999	3.58e-33
Brain	chr7_86781771_86781941	AC005076.5	ABCB1	7	86781771	86781941	0.665	rs6465118	12	rs11773103	-0.0182	3.39	-0.856	720	5	lasso	0.026	0.14	-7.65	2.09e-14
Brain	chr10_101411830_101411956	RP11-483F11.7	ABCC2	10	101411830	101411956	0.871	rs2756109	18.1	rs12268069	-0.0199	-2.92	-2.5	800	799	blup	0.17	0.0016	10.7	8.98e-27
Brain	chr6_31324379_31324726	HLA-B	ABCF1	6	31324379	31324726	0.607	rs3131382	-7.23	rs2523612	0.2711	-3.5	-6.35	314	1	top1	0.27	7.5e-05	6.348	2.18e-10
Brain	chr7_150909641_150909774	ABCF2	ABCF2	7	150909641	150909774	0.995	rs3807387	32.2	rs4725398	0.41115	4.79	-28.581	971	1	top1	0.41	4.2e-07	-28.581	1.15e-179
Brain	chr7_72954189_72954360	BCL7B	ABHD11	7	72954189	72954360	0.485	rs10232827	-50.9	rs7796838	0.00406	-2.74	-33.447	401	391	blup	0.0083	0.24	31.152	4.72e-213
Brain	chr17_27908261_27908383	RP11-68I3.2	ABHD15	17	27908261	27908383	0.504	rs565977	44	rs6505162	0.00879	-3.32	-12.6	643	638	blup	0.052	0.062	14	2.78e-44
Brain	chr9_136227174_136227327	SURF2	ABO	9	136227174	136227327	0.775	rs495828	-36	rs2773818	-0.00832	3.63	-0.52	1091	1090	blup	0.032	0.11	19.02	1.19e-80
Brain	chr7_150095443_150095588	ZNF775	ABP1	7	150095443	150095588	0.391	rs7806458	83.6	rs10235151	-0.00409	3.37	8.98	799	1	top1	-0.0041	0.37	8.98	2.67e-19
Brain	chr16_30615575_30615716	RP11-146F11.5	AC002310.12	16	30615575	30615716	0.718	rs11645241	19.7	rs12929077	-0.017	2.79	0.749	458	2	lasso	0.038	0.095	7	2.6e-12
Brain	chr19_16687178_16687563	CTD-3222D19.2	AC004791.2	19	16687178	16687563	0.53	rs16980881	-79.8	rs11666521	-0.0182	-3.71	-6.75	936	935	blup	0.015	0.2	18.55	8.24e-77
Brain	chr7_98248982_98249241	NPTX2	AC004893.10	7	98248982	98249241	0.602	rs41645	18.6	rs17278667	-0.019	-3.04	2.14	661	660	blup	0.13	0.0069	-6.39	1.63e-10
Brain	chr7_74653194_74653446	GTF2IP1	AC005077.14	7	74653194	74653446	0.66	rs12531559	46.9	rs7796654	0.00824	-3.07	-6.86	334	330	blup	0.061	0.048	14.9	2.91e-50
Brain	chr7_6681555_6681686	ZNF316	AC005532.5	7	6681555	6681686	0.783	rs1638210	-24.6	rs2464873	-0.0212	-3.14	-0.299	757	754	blup	0.16	0.0029	-9.35	8.54e-21
Brain	chr2_102490632_102490811	MAP4K4	AC007278.2	2	102490632	102490811	0.469	rs885088	-32.1	rs2241116	0.05506	-3.12	-4.98	939	937	blup	0.085	0.024	16.757	5.01e-63
Brain	chr2_102490632_102490811	MAP4K4	AC007278.3	2	102490632	102490811	0.469	rs2058659	-76.2	rs2241116	0.05506	-3.12	-34.19	939	937	blup	0.085	0.024	29.55	6.64e-192
Brain	chr2_36824926_36825307	FEZ2	AC007390.5	2	36824926	36825307	0.69	rs2110965	26.1	rs7557159	0.167	3.79	8.24	1131	1	top1	0.17	0.0021	8.24	1.69e-16
Brain	chr2_96049765_96049969	KCNIP3	AC008268.2	2	96049765	96049969	0.698	rs3171927	-23.2	rs1813381	0.0532	2.38	8.16	201	1	top1	0.053	0.061	8.16	3.36e-16
Brain	chr2_96481931_96482282	LINC00342	AC008268.2	2	96481931	96482282	0.637	rs3171927	-23.2	rs584811	0.1253	3.21	6.42	272	1	top1	0.13	0.0073	6.42	1.39e-10
Brain	chr16_29818365_29818653	MAZ	AC009093.1	16	29818365	29818653	0.45	rs252352	-14.3	rs2071342	-0.02	-3.25	-0.319	370	368	blup	-0.005	0.39	6.23	4.67e-10
Brain	chr2_162224322_162224478	PSMD14	AC009299.3	2	162224322	162224478	0.619	rs10930013	-41.2	rs2177624	0.03655	4.08	-0.146	704	13	enet	0.38	1.7e-06	-8.82	1.11e-18
Brain	chr3_36897769_36898059	TRANK1	AC011816.1	3	36897769	36898059	0.538	rs7649846	-32.6	rs11711733	0.0345	3.34	0.756	863	1	lasso	0.047	0.073	29.153	7.56e-187
Brain	chr17_5222964_5223397	RABEP1	AC012146.7	17	5222964	5223397	0.92	rs3887446	-57.3	rs11209	0.1274	3.77	-20.96	1029	1	top1	0.13	0.0068	-20.96	1.41e-97
Brain	chr19_37381277_37381525	ZNF345	AC012309.5	19	37381277	37381525	0.313	rs256744	24.5	rs7245453	0.03309	3.47	6.78	572	2	lasso	0.096	0.017	6.783	1.18e-11
Brain	chr19_37761755_37761980	CTD-3220F14.1	AC012309.5	19	37761755	37761980	0.398	rs256744	24.5	rs538649	0.17661	4.14	-6.78	572	1	top1	0.18	0.0016	-6.781	1.19e-11
Brain	chr2_85549302_85549523	TGOLN2	AC012454.4	2	85549302	85549523	0.697	rs2366807	-51	rs11547160	-0.0204	-3.65	-1.525	829	1	lasso	0.053	0.061	-6.141	8.2e-10
Brain	chr17_33749477_33749644	SLFN12	AC015849.2	17	33749477	33749644	0.791	rs2306630	17.7	rs4251715	-0.0089	3.22	-0.0317	811	800	blup	0.03	0.12	-7.52	5.37e-14
Brain	chr2_60689311_60689452	BCL11A	AC016747.3	2	60689311	60689452	0.697	rs1177303	-24.3	rs6737373	0.0202	3.77	11.07	909	1	top1	0.02	0.16	11.1	1.68e-28
Brain	chr2_61753465_61753640	XPO1	AC016747.3	2	61753465	61753640	0.604	rs1177303	-24.3	rs13027346	-0.0151	-3.47	1.46	649	648	blup	0.015	0.19	-17.4	1.22e-67
Brain	chr2_85549302_85549523	TGOLN2	AC016753.7	2	85549302	85549523	0.697	rs6750610	-27.5	rs11547160	-0.0204	-3.65	3.718	829	1	lasso	0.053	0.061	-6.558	5.46e-11
Brain	chr4_1932373_1932654	WHSC1	AC016773.1	4	1932373	1932654	0.529	rs2403293	-49.2	rs6852065	0.0234	2.98	-26.606	675	667	blup	0.056	0.056	-14.019	1.19e-44
Brain	chr4_2305941_2306232	ZFYVE28	AC016773.1	4	2305941	2306232	0.613	rs2403293	-49.2	rs363144	-0.0204	3.12	2.567	649	646	blup	0.0025	0.3	-11.495	1.39e-30
Brain	chr2_97502799_97503012	ANKRD23	AC017099.3	2	97502799	97503012	0.607	rs1463174	43.1	rs17420101	-0.00932	2.91	17.814	300	294	blup	-0.0087	0.45	13.483	1.98e-41
Brain	chr2_97871751_97871968	ANKRD36	AC017099.3	2	97871751	97871968	0.505	rs1463174	43.1	rs2271893	-0.00931	-2.75	-7.579	370	1	top1	-0.0093	0.46	7.579	3.49e-14
Brain	chr2_98160154_98160320	ANKRD36B	AC017099.3	2	98160154	98160320	0.795	rs1463174	43.1	rs4851957	-0.01739	-2.81	5.133	414	2	lasso	0.15	0.0037	39.139	0
Brain	chr19_52801003_52801262	CTD-2525I3.5	AC018755.16	19	52801003	52801262	0.853	rs1868945	34	rs321938	-0.0213	-3.55	0.85	1058	1057	blup	0.033	0.11	7.502	6.27e-14
Brain	chr2_99135425_99135564	INPP4A	AC019097.7	2	99135425	99135564	0.683	rs11688004	-18.1	rs6711574	-0.019	-3.32	-5.85	547	540	blup	0.19	0.0011	6.852	7.26e-12
Brain	chr2_99552301_99552672	KIAA1211L	AC019097.7	2	99552301	99552672	0.916	rs11688004	-18.1	rs11676357	-0.0179	-3.19	4.26	630	625	blup	0.19	0.00099	-8.226	1.94e-16
Brain	chr2_99725755_99725993	TSGA10	AC019097.7	2	99725755	99725993	0.455	rs11688004	-18.1	rs17760953	0.0473	3.24	-12.04	635	1	top1	0.047	0.072	-12.037	2.26e-33
Brain	chr3_9408611_9408754	SETD5-AS1	AC022007.5	3	9408611	9408754	0.665	rs3846169	-12	rs41464050	-0.00718	3.42	-8.25	1151	1145	blup	0.052	0.062	-8.54	1.37e-17
Brain	chr17_20108266_20109043	SPECC1	AC025627.9	17	20108266	20109043	0.375	rs7211535	12.9	rs10438824	0.0871	-3.54	-7.49	447	1	top1	0.087	0.022	7.49	6.73e-14
Brain	chr19_4839238_4839462	PLIN3	AC027319.1	19	4839238	4839462	0.767	rs2602710	11.4	rs11670013	-0.0117	-3.87	0.4149	783	779	blup	0.084	0.024	-6.19	6.15e-10
Brain	chr5_131923261_131923465	RAD50	AC034220.3	5	131923261	131923465	0.332	rs272888	-27.6	rs25882	0.1574	3.01	12.56	790	1	top1	0.16	0.0028	12.56	3.36e-36
Brain	chr2_128023407_128023716	ERCC3	AC068282.3	2	128023407	128023716	0.783	rs12613413	76.2	rs12151780	-0.00152	-2.87	41.4	806	804	blup	0.052	0.062	-33.3	2.41e-243
Brain	chr19_44611942_44612203	ZNF224	AC069278.4	19	44611942	44612203	0.819	rs1897823	13	rs204547	0.03714	3.25	7.59	816	1	top1	0.037	0.098	7.59	3.21e-14
Brain	chr12_121623612_121624024	P2RX7	AC084018.1	12	121623612	121624024	0.927	rs1168671	-52.1	rs3935332	-0.00344	-3.16	-6.16	750	1	top1	-0.0034	0.37	6.16	7.4e-10
Brain	chr12_122018701_122018918	KDM2B	AC084018.1	12	122018701	122018918	0.672	rs1168671	-52.1	rs2272135	0.01466	-3.15	15.87	740	1	top1	0.015	0.2	-15.87	9.67e-57
Brain	chr12_122255290_122255662	SETD1B	AC084018.1	12	122255290	122255662	0.842	rs1168671	-52.1	rs6488958	-0.01675	-3.12	1.56	704	4	lasso	0.012	0.21	-9.35	9.03e-21
Brain	chr12_122326660_122326863	PSMD9	AC084018.1	12	122326660	122326863	0.781	rs1168671	-52.1	rs6489002	-0.01706	3.35	1.64	709	707	blup	0.063	0.046	11.82	2.98e-32
Brain	chr12_10311934_10312133	OLR1	AC091814.2	12	10311934	10312133	0.582	rs7313235	73.3	rs1463237	0.0714	-3.66	1.46	609	606	blup	0.089	0.021	14.31	1.91e-46
Brain	chr12_9094354_9094472	PHC1	AC091814.2	12	9094354	9094472	0.407	rs10505741	44.1	rs7313141	-0.00993	2.9	9.13	55	54	blup	0.0044	0.28	-9.63	5.75e-22
Brain	chr19_37380569_37381063	ZNF345	AC092295.7	19	37380569	37381063	0.284	rs2385655	22.5	rs17639574	0.00929	3.23	9.8524	572	568	blup	0.013	0.2	11.2	4.14e-29
Brain	chr19_37381277_37381525	ZNF345	AC092295.7	19	37381277	37381525	0.313	rs2385655	22.5	rs7245453	0.03309	3.47	9.4364	572	2	lasso	0.096	0.017	9.44	3.87e-21
Brain	chr19_37761755_37761980	CTD-3220F14.1	AC092295.7	19	37761755	37761980	0.398	rs2385655	22.5	rs538649	0.17661	4.14	-8.2652	572	1	top1	0.18	0.0016	-8.27	1.39e-16
Brain	chr2_73496707_73496857	FBXO41	AC092653.5	2	73496707	73496857	0.642	rs10193032	25.4	rs6720889	-0.02012	-3.35	-0.829	578	574	blup	0.062	0.046	8.792	1.47e-18
Brain	chr2_73681034_73681271	ALMS1	AC092653.5	2	73681034	73681271	0.546	rs10193032	25.4	rs2421676	-0.00463	-3.37	22.514	598	595	blup	0.14	0.0041	-15.572	1.14e-54
Brain	chr2_74072291_74072482	STAMBP	AC092653.5	2	74072291	74072482	0.739	rs10193032	25.4	rs28362959	-0.00894	-3.91	2.902	663	661	blup	0.03	0.12	12.235	2.01e-34
Brain	chr2_85549302_85549523	TGOLN2	AC093162.5	2	85549302	85549523	0.697	rs10460587	-18.3	rs11547160	-0.0204	-3.65	-9.816	829	1	lasso	0.053	0.061	7.962	1.69e-15
Brain	chr3_15123785_15124060	ZFYVE20	AC093495.4	3	15123785	15124060	0.75	rs2733533	29.47	rs7611075	0.00068	-3.49	1.621	983	981	blup	0.13	0.0073	9.46	3.01e-21
Brain	chr17_57089606_57089799	TRIM37	AC099850.1	17	57089606	57089799	0.413	rs3826353	-15.8	rs11649940	-0.0201	3.5	2.59	623	621	blup	0.037	0.099	10.67	1.33e-26
Brain	chr17_57232392_57232602	SKA2	AC099850.1	17	57232392	57232602	0.489	rs3826353	-15.8	rs2526371	-0.0137	-3.48	-6.48	619	617	blup	-0.0032	0.36	7.17	7.35e-13
Brain	chr17_7218198_7218419	GPS2	AC113189.5	17	7218198	7218419	0.95	rs10852891	34.2	rs2302764	-0.0204	-3.7	1.423	999	998	blup	0.12	0.008	-6.99	2.83e-12
Brain	chr5_131927591_131927817	RAD50	AC116366.6	5	131927591	131927817	0.677	rs2549005	-10.2	rs7705189	-0.00866	-2.97	6.61	793	2	lasso	-0.0053	0.39	-6.63	3.27e-11
Brain	chr3_197473833_197474279	KIAA0226	AC127904.2	3	197473833	197474279	0.942	rs555582	24.1	rs12636891	0.0201	3.98	-9.74	511	511	blup	0.36	2.9e-06	-10.9	9.04e-28
Brain	chr3_197473833_197474279	KIAA0226	AC128709.1	3	197473833	197474279	0.942	rs1431500	20.5	rs12636891	0.0201	3.98	-1.24	511	511	blup	0.36	2.9e-06	-7.02	2.23e-12
Brain	chr16_90089031_90089218	GAS8	AC137932.6	16	90089031	90089218	0.671	rs889574	-14.3	rs3096320	-0.0207	-3.65	8.25	454	2	lasso	0.058	0.053	-8.26	1.45e-16
Brain	chr2_97502799_97503012	ANKRD23	AC159540.1	2	97502799	97503012	0.607	rs3906948	53.6	rs17420101	-0.00932	2.91	14.8	300	294	blup	-0.0087	0.45	19.44	3.27e-84
Brain	chr2_97871751_97871968	ANKRD36	AC159540.1	2	97871751	97871968	0.505	rs3906948	53.6	rs2271893	-0.00931	-2.75	-9.22	370	1	top1	-0.0093	0.46	9.22	2.88e-20
Brain	chr2_98160154_98160320	ANKRD36B	AC159540.1	2	98160154	98160320	0.795	rs3906948	53.6	rs4851957	-0.01739	-2.81	4.03	414	2	lasso	0.15	0.0037	50.24	0
Brain	chr12_108919143_108919365	FICD	ACACB	12	108919143	108919365	0.649	rs2268405	-62.1	rs11113897	-0.01606	3.4	0.9033	905	904	blup	0.0088	0.24	-12.589	2.44e-36
Brain	chr12_109994557_109994667	MMAB	ACACB	12	109994557	109994667	0.606	rs2268405	-62.1	rs12830574	-0.00417	-3.23	-8.834	688	1	top1	-0.0042	0.38	8.834	1.01e-18
Brain	chr12_110719076_110719230	ATP2A2	ACACB	12	110719076	110719230	0.69	rs1866065	17.4	rs754179	-0.01609	-3.28	6.9633	580	3	lasso	-0.0073	0.42	-6.251	4.09e-10
Brain	chr17_7218198_7218419	GPS2	ACADVL	17	7218198	7218419	0.95	rs446994	40.1	rs2302764	-0.0204	-3.7	-0.712	999	998	blup	0.12	0.008	-12.381	3.3e-35
Brain	chr17_8047013_8047173	PER1	ACAP1	17	8047013	8047173	0.723	rs35776863	-43.5	rs7219773	-0.0209	-3.25	-11.15	892	10	enet	0.076	0.031	10.92	9.74e-28
Brain	chr6_159398547_159398857	RSPH3	ACAT2	6	159398547	159398857	0.586	rs2842972	28.2	rs9347340	-0.0205	3.01	22.5	1030	1030	blup	0.13	0.0069	8.575	9.94e-18
Brain	chr17_43138683_43138903	DCAKD	ACBD4	17	43138683	43138903	0.364	rs2291447	14.8	rs12568	0.0313	-2.86	8.1396	492	1	top1	0.031	0.12	-8.14	3.97e-16
Brain	chr17_43679493_43679813	RP11-707O23.5	ACBD4	17	43679493	43679813	0.492	rs2291447	14.8	rs12943790	0.0376	-3.28	0.0416	320	316	blup	0.052	0.062	-9.22	2.91e-20
Brain	chr17_40142186_40142336	DNAJC7	ACLY	17	40142186	40142336	0.484	rs11079016	-17.6	rs10512488	-0.00602	3.2	-2.08	672	669	blup	0.018	0.17	-8.91	4.96e-19
Brain	chr14_73603152_73603364	PSEN1	ACOT2	14	73603152	73603364	0.62	rs10136341	23.5	rs8009692	0.0079	-3.12	-5.453	936	933	blup	0.13	0.0062	8.26	1.47e-16
Brain	chr14_73603152_73603364	PSEN1	ACOT4	14	73603152	73603364	0.62	rs12891009	47	rs8009692	0.0079	-3.12	-12.1	936	933	blup	0.13	0.0062	12.8	1.68e-37
Brain	chr14_74189314_74189502	ELMSAN1	ACOT4	14	74189314	74189502	0.536	rs12891009	47	rs2293797	-0.0193	-3.21	10.4	786	783	blup	-0.013	0.54	-7.51	5.87e-14
Brain	chr17_73663421_73663627	RECQL5	ACOX1	17	73663421	73663627	0.638	rs8065144	-102	rs87097	-0.0211	-3.85	3.075	772	766	blup	-0.0043	0.38	11.79	4.14e-32
Brain	chr17_73975349_73975452	ACOX1	ACOX1	17	73975349	73975452	0.802	rs8065144	-102	rs9367	-0.0175	2.94	-9.616	802	3	lasso	-0.017	0.66	-9.67	3.96e-22
Brain	chr17_74221927_74222266	RNF157	ACOX1	17	74221927	74222266	0.894	rs8065144	-102	rs4073989	-0.0102	-3.59	0.673	863	860	blup	0.044	0.079	8.24	1.77e-16
Brain	chr19_11040045_11040373	C19orf52	ACP5	19	11040045	11040373	0.835	rs3760780	93.2	rs279237	-0.00708	-2.93	1.51	751	738	blup	0.022	0.15	-7.86	3.77e-15
Brain	chr19_11316573_11316800	DOCK6	ACP5	19	11316573	11316800	0.508	rs3760780	93.2	rs322141	-0.02024	-3.26	-5.15	696	7	enet	0.088	0.022	12.23	2.14e-34
Brain	chr19_11460629_11460791	CCDC159	ACP5	19	11460629	11460791	0.6	rs3760780	93.2	rs34197572	-0.01378	-3.53	-9.91	674	663	blup	0.031	0.12	-13.25	4.72e-40
Brain	chr1_146466533_146466690	NBPF12	ACP6	1	146466533	146466690	0.661	rs12119079	-44.9	rs3766509	-0.0114	-3.25	-33.059	556	1	top1	-0.011	0.5	33.06	1.15e-239
Brain	chr1_146675138_146675310	RP11-337C18.8	ACP6	1	146675138	146675310	0.314	rs12119079	-44.9	rs11239954	-0.021	2.74	0.996	494	492	blup	0.00093	0.31	8.18	2.84e-16
Brain	chr3_141163186_141164148	ZBTB38	ACPL2	3	141163186	141164148	0.673	rs1026716	70.5	rs1511385	-0.02113	-3.08	32.3	766	3	enet	0.0029	0.29	-30.4	1.09e-202
Brain	chr3_141276433_141276817	RASA2	ACPL2	3	141276433	141276817	0.953	rs1026716	70.5	rs985627	0.00866	2.55	31.5	727	1	top1	0.0087	0.24	31.5	1.33e-217
Brain	chr5_131923261_131923465	RAD50	ACSL6	5	131923261	131923465	0.332	rs253947	17.7	rs25882	0.157	3.01	12.8	790	1	top1	0.16	0.0028	12.8	2.62e-37
Brain	chr16_20745502_20745848	ACSM3	ACSM1	16	20745502	20745848	0.669	rs163242	24.1	rs2075519	-0.0204	3.19	-2.44	649	647	blup	0.013	0.21	-6.56	5.21e-11
Brain	chr16_20745502_20745848	ACSM3	ACSM3	16	20745502	20745848	0.669	rs2071524	-19.5	rs2075519	-0.0204	3.19	6.51	649	647	blup	0.013	0.21	8.75	2.17e-18
Brain	chr10_91067001_91067314	LIPA	ACTA2	10	91067001	91067314	0.682	rs1926196	-144	rs303471	-0.000866	3.51	6.06	996	991	blup	0.13	0.0072	7.524	5.32e-14
Brain	chr11_65536387_65536709	RP11-770G2.2	ACTN3	11	65536387	65536709	0.578	rs1815739	-20.9	rs2458298	-0.0197	3.56	0.0422	641	638	blup	0.21	0.00047	-6.92	4.54e-12
Brain	chr10_104183680_104183838	CUEDC2	ACTR1A	10	104183680	104183838	0.459	rs13287	-18.3	rs746293	0.00912	3.08	9.65	592	1	top1	0.0091	0.24	9.65	4.73e-22
Brain	chr2_97871751_97871968	ANKRD36	ACTR1B	2	97871751	97871968	0.505	rs11692435	34.6	rs2271893	-0.00931	-2.75	10.284	370	1	top1	-0.0093	0.46	-10.284	8.3e-25
Brain	chr2_98160154_98160320	ANKRD36B	ACTR1B	2	98160154	98160320	0.795	rs11692435	34.6	rs4851957	-0.01739	-2.81	1.067	414	2	lasso	0.15	0.0037	-19.134	1.32e-81
Brain	chr14_75553635_75553869	NEK9	ACYP1	14	75553635	75553869	0.477	rs175498	-11.3	rs4903292	0.1232	-3.67	-11	777	1	top1	0.12	0.0077	10.96	6.28e-28
Brain	chr14_76249508_76249789	TTLL5	ACYP1	14	76249508	76249789	0.616	rs175498	-11.3	rs10146482	-0.0154	3.39	-10.1	914	907	blup	0.11	0.011	-8.62	6.87e-18
Brain	chr19_35761998_35762133	USF2	AD000684.2	19	35761998	35762133	0.893	rs4806115	12.7	rs10402233	-0.00486	2.84	-11.359	836	835	blup	0.017	0.18	-7.1	1.22e-12
Brain	chr15_44092795_44093056	SERF2	ADAL	15	44092795	44093056	0.521	rs1549525	-40.6	rs2256928	-0.00518	-2.94	0.665	468	465	blup	0.12	0.0088	-10.86	1.79e-27
Brain	chr15_44093336_44093465	SERF2	ADAL	15	44093336	44093465	0.455	rs1549525	-40.6	rs2696074	-0.021	-3.2	-5.532	468	2	lasso	0.011	0.22	-7.68	1.53e-14
Brain	chr1_154199773_154199930	UBAP2L	ADAM15	1	154199773	154199930	0.55	rs35902694	41.8	rs1218565	0.00456	2.9	-14.3	796	1	top1	0.0046	0.28	-14.26	4.1e-46
Brain	chr1_155640018_155640166	MSTO1	ADAM15	1	155640018	155640166	0.532	rs35902694	41.8	rs822508	0.01122	3.7	-21.6	691	687	blup	0.052	0.062	-27.42	1.56e-165
Brain	chr12_112460522_112460731	ERP29	ADAM1A	12	112460522	112460731	0.366	rs12580246	-29.1	rs739834	-0.0106	-2.9	8.14	549	544	blup	0.062	0.047	-11.16	6.06e-29
Brain	chr9_136227174_136227327	SURF2	ADAMTS13	9	136227174	136227327	0.775	rs3124768	-14.8	rs2773818	-0.00832	3.63	-1.09	1091	1090	blup	0.032	0.11	7.631	2.33e-14
Brain	chr1_151239044_151239158	PSMD4	ADAMTSL4	1	151239044	151239158	0.323	rs12119250	-30.3	rs2275900	-0.00744	3.48	1.906	638	635	blup	0.082	0.026	-7.67	1.69e-14
Brain	chr1_227181817_227182016	CDC42BPA	ADCK3	1	227181817	227182016	0.636	rs3795445	91.9	rs7521639	0.0148	3.5	-66.03	834	3	lasso	0.068	0.039	-44.347	0
Brain	chr2_24745218_24745602	NCOA1	ADCY3	2	24745218	24745602	0.683	rs11125797	11.1	rs3731629	0.0959	3.82	9.48	665	636	blup	0.15	0.003	8.6559	4.89e-18
Brain	chr4_3237421_3237571	HTT	ADD1	4	3237421	3237571	0.713	rs6824567	17.3	rs2471322	-0.0036	3.17	12.409	663	662	blup	0.073	0.034	9.63	5.74e-22
Brain	chr4_99393069_99393365	TSPAN5	ADH5	4	99393069	99393365	0.381	rs7683704	21.4	rs10032966	-0.0207	-3.07	6.65	730	725	blup	0.094	0.018	-11.4	3.07e-30
Brain	chr8_66619274_66619507	MTFR1	ADHFE1	8	66619274	66619507	0.514	rs2555568	79.6	rs7835214	-0.0193	-2.94	-0.895	668	663	blup	-0.0092	0.46	-16.72	9.27e-63
Brain	chr8_67546804_67547090	VCPIP1	ADHFE1	8	67546804	67547090	0.793	rs2555568	79.6	rs9918764	0.014	-3.21	14.976	542	535	blup	0.076	0.031	9.95	2.4e-23
Brain	chr12_1292458_1292670	ERC1	ADIPOR2	12	1292458	1292670	0.891	rs12828908	22.4	rs216244	0.00612	3.25	0.975	880	879	blup	0.073	0.034	7.598	3.01e-14
Brain	chr22_40760904_40761122	ADSL	ADSL	22	40760904	40761122	0.642	rs8135371	19.5	rs9611327	0.0375	-4.99	-9.28	574	1	top1	0.038	0.097	9.28	1.7e-20
Brain	chr16_15222068_15222237	PDXDC1	AF001548.5	16	15222068	15222237	0.575	rs16967494	81.1	rs16967478	0.0379	-3.58	-16.6	573	4	lasso	0.059	0.052	15.79	3.79e-56
Brain	chr16_15222068_15222237	PDXDC1	AF001548.6	16	15222068	15222237	0.575	rs16967494	31.7	rs16967478	0.0379	-3.58	-13.6	573	4	lasso	0.059	0.052	12.73	3.85e-37
Brain	chr8_11703085_11703280	CTSB	AF131215.2	8	11703085	11703280	0.852	rs6601563	-35	rs1692821	0.285	-4.17	-13.6	786	1	top1	0.28	4.7e-05	13.6	7.05e-42
Brain	chr8_11703085_11703280	CTSB	AF131215.9	8	11703085	11703280	0.852	rs6601563	-35.6	rs1692821	0.285	-4.17	-14.1	786	1	top1	0.28	4.7e-05	14.1	2.56e-45
Brain	chr8_133844542_133844731	PHF20L1	AF216667.1	8	133844542	133844731	0.749	rs11988034	-14.6	rs2553600	-0.0202	-3.82	11.2	1330	9	lasso	-0.0004	0.33	-11.5	8.14e-31
Brain	chr10_51362746_51363031	AGAP8	AGAP6	10	51362746	51363031	0.749	rs2002273	-45.1	rs17774906	0.03942	-2.76	-2.588	614	610	blup	0.099	0.016	17.49	1.7e-68
Brain	chr10_51362746_51363031	AGAP8	AGAP7	10	51362746	51363031	0.749	rs2611512	-62.1	rs17774906	0.03942	-2.76	-0.992	614	610	blup	0.099	0.016	-7.78	7.13e-15
Brain	chr10_51723366_51724125	PARGP1	AGAP7	10	51723366	51724125	0.592	rs2611512	-62.1	rs2983348	0.08071	3.33	2.464	535	530	blup	0.16	0.0025	19.26	1.19e-82
Brain	chr10_51768783_51769085	AGAP6	AGAP7	10	51768783	51769085	0.48	rs2611512	-62.1	rs7072826	-0.02019	2.9	0.809	531	527	blup	-0.0019	0.35	-7.44	9.74e-14
Brain	chr10_48426177_48426474	GDF10	AGAP9	10	48426177	48426474	0.932	rs4342964	-20.6	rs4644590	-0.00989	2.95	1.77	253	248	blup	0.19	0.0012	8.77	1.74e-18
Brain	chr6_31324379_31324726	HLA-B	AGER	6	31324379	31324726	0.607	rs512559	10.5	rs2523612	0.2711	-3.5	-7.23	314	1	top1	0.27	7.5e-05	7.2335	4.71e-13
Brain	chr6_31378931_31379045	HCP5	AGER	6	31378931	31379045	0.391	rs512559	10.5	rs2239520	0.0148	-3.21	1.03	314	2	lasso	0.02	0.16	6.0851	1.16e-09
Brain	chr2_228189982_228190173	AC097662.2	AGFG1	2	228189982	228190173	0.586	rs4344925	-15.5	rs4332918	0.00686	3.56	-1.85	931	927	blup	0.07	0.037	6.3	2.94e-10
Brain	chr4_83745635_83745793	SEC31A	AGPAT9	4	83745635	83745793	0.744	rs10009351	-29.6	rs7699611	0.216	-3.22	-10.971	826	1	top1	0.22	0.00045	10.971	5.29e-28
Brain	chr1_247462569_247462791	ZNF496	AHCTF1	1	247462569	247462791	0.855	rs11579381	27	rs6426329	0.0224	-3.47	1.1216	856	855	blup	0.036	0.1	7.4767	7.62e-14
Brain	chr11_61563458_61563718	FEN1	AHNAK	11	61563458	61563718	0.768	rs2509963	16.6	rs17157147	-0.01671	-3.4	-5.089	785	783	blup	0.17	0.0018	7.09	1.39e-12
Brain	chr2_60689311_60689452	BCL11A	AHSA2	2	60689311	60689452	0.697	rs1729662	46.7	rs6737373	0.0202	3.77	33.2	909	1	top1	0.02	0.16	33.2	8.73e-242
Brain	chr2_61753465_61753640	XPO1	AHSA2	2	61753465	61753640	0.604	rs1729662	46.7	rs13027346	-0.0151	-3.47	4.8	649	648	blup	0.015	0.19	-37.6	0
Brain	chr1_27057703_27057962	ARID1A	AIM1L	1	27057703	27057962	0.648	rs11582416	12.1	rs12031946	0.02444	-3.16	-4.639	645	642	blup	0.024	0.14	7.515	5.71e-14
Brain	chr7_5401456_5401602	TNRC18	AIMP2	7	5401456	5401602	0.73	rs4560	31	rs4455734	-0.0148	2.93	-1.29	693	9	enet	0.02	0.17	9.04	1.57e-19
Brain	chr1_78245331_78245489	FAM73A	AK5	1	78245331	78245489	0.521	rs4949655	48	rs17100672	-0.0157	-3.03	-7.74	781	3	lasso	0.04	0.089	8.312	9.44e-17
Brain	chr1_78313569_78314133	FAM73A	AK5	1	78313569	78314133	0.577	rs4949655	48	rs11162326	-0.0149	3.32	7.23	778	775	blup	0.039	0.093	6.382	1.75e-10
Brain	chr17_20108266_20109043	SPECC1	AKAP10	17	20108266	20109043	0.375	rs203477	83.5	rs10438824	0.0871	-3.54	21	447	1	top1	0.087	0.022	-21	1.32e-97
Brain	chr7_91712493_91712701	AKAP9	AKAP9	7	91712493	91712701	0.731	rs12540565	-9.14	rs9656002	0.077	3.63	-7.63	664	663	blup	0.26	0.0001	-6.26	3.9e-10
Brain	chr7_91718699_91718882	AKAP9	AKAP9	7	91718699	91718882	0.281	rs12540565	-9.14	rs10275125	-0.0195	3.48	5.19	660	659	blup	0.035	0.1	8.67	4.45e-18
Brain	chr6_110528708_110528889	CDC40	AKD1	6	110528708	110528889	0.508	rs7757895	36	rs13207150	-0.01935	-2.86	18.532	794	782	blup	0.028	0.13	-19.529	6.23e-85
Brain	chr11_9199592_9199766	DENND5A	AKIP1	11	9199592	9199766	0.537	rs2016942	71.8	rs897105	0.0545	3.02	-17.2	837	1	top1	0.055	0.058	-17.2	4.88e-66
Brain	chr1_19247469_19247617	RP13-279N23.2	AKR7A2	1	19247469	19247617	0.68	rs2227295	-27.7	rs880554	0.08	3.48	8.3	1146	1	top1	0.08	0.027	8.3	1.06e-16
Brain	chr3_105377827_105378037	CBLB	ALCAM	3	105377827	105378037	0.682	rs2399047	-60.9	rs9870075	-0.00961	-3.2	0.378	814	14	enet	0.048	0.07	-7.42	1.2e-13
Brain	chr12_112460522_112460731	ERP29	ALDH2	12	112460522	112460731	0.366	rs16941669	34	rs739834	-0.0106	-2.9	-0.384	549	544	blup	0.062	0.047	-9.46	2.96e-21
Brain	chr11_66969286_66969684	KDM2A	ALDH3B1	11	66969286	66969684	0.491	rs2286164	-22.4	rs523583	-0.0066	3.28	2.9	501	493	blup	0.032	0.11	13	2.02e-38
Brain	chr6_25279859_25280130	LRRC16A	ALDH5A1	6	25279859	25280130	0.614	rs3761793	-43	rs9295661	-0.0201	-3.57	3.07	1230	1222	blup	0.044	0.079	-12.7	1.06e-36
Brain	chr6_135818608_135818908	AHI1	ALDH8A1	6	135818608	135818908	0.92	rs12526055	-46.8	rs9402653	-0.0213	3.27	-7.57	672	671	blup	0.12	0.0097	-13.8	2.17e-43
Brain	chr13_51855932_51856237	FAM124A	ALG11	13	51855932	51856237	0.832	rs9535832	22	rs9316535	-0.0203	3.46	-1.31	888	885	blup	0.056	0.055	-14.58	3.51e-48
Brain	chr13_52615896_52616432	NEK5	ALG11	13	52615896	52616432	0.406	rs9535832	22	rs9536320	-0.0212	3.31	1.23	851	850	blup	0.029	0.13	15.98	1.69e-57
Brain	chr13_52763759_52764034	RP11-248G5.8	ALG11	13	52763759	52764034	0.542	rs9535832	22	rs9563113	-0.0198	-2.96	8.49	824	822	blup	0.011	0.22	-9.95	2.63e-23
Brain	chr2_73496707_73496857	FBXO41	ALMS1	2	73496707	73496857	0.642	rs7576824	51.8	rs6720889	-0.02012	-3.35	0.991	578	574	blup	0.062	0.046	26.39	1.65e-153
Brain	chr2_73681034_73681271	ALMS1	ALMS1	2	73681034	73681271	0.546	rs7576824	51.8	rs2421676	-0.00463	-3.37	30.442	598	595	blup	0.14	0.0041	-19.49	1.24e-84
Brain	chr2_74072291_74072482	STAMBP	ALMS1	2	74072291	74072482	0.739	rs7576824	51.8	rs28362959	-0.00894	-3.91	-2.92	663	661	blup	0.03	0.12	16.47	6.32e-61
Brain	chr2_73496707_73496857	FBXO41	ALMS1P	2	73496707	73496857	0.642	rs6756885	23.2	rs6720889	-0.02012	-3.35	0.143	578	574	blup	0.062	0.046	11.419	3.38e-30
Brain	chr2_73681034_73681271	ALMS1	ALMS1P	2	73681034	73681271	0.546	rs6756885	23.2	rs2421676	-0.00463	-3.37	12.636	598	595	blup	0.14	0.0041	-8.625	6.41e-18
Brain	chr2_74072291_74072482	STAMBP	ALMS1P	2	74072291	74072482	0.739	rs6756885	23.2	rs28362959	-0.00894	-3.91	2.56	663	661	blup	0.03	0.12	6.204	5.5e-10
Brain	chr17_6828749_6829089	ALOX12P2	ALOX12	17	6828749	6829089	0.805	rs1510604	14	rs3785794	-0.0143	-3.4	0.345	1032	5	lasso	-0.00055	0.33	6.81	9.88e-12
Brain	chr17_3765156_3765372	CAMKK1	ALOX15	17	3765156	3765372	0.687	rs2255888	-49.5	rs12944845	-0.0178	3.08	1.284	979	977	blup	0.13	0.0069	-11.863	1.85e-32
Brain	chr3_47083958_47084130	SETD2	ALS2CL	3	47083958	47084130	0.38	rs9847378	12.9	rs1872164	-0.0113	3.64	-6.265	518	3	lasso	0.12	0.0077	-6.121	9.29e-10
Brain	chr3_47378025_47378326	KLHL18	ALS2CL	3	47378025	47378326	0.536	rs9847378	12.9	rs11713015	-0.02	3.44	-1.166	469	455	blup	-0.016	0.62	-7.124	1.05e-12
Brain	chr2_202245420_202245577	TRAK2	ALS2CR12	2	202245420	202245577	0.462	rs11679181	-18.9	rs13016963	0.0112	-3.09	15.6	850	1	top1	0.011	0.22	-15.6	6.58e-55
Brain	chr5_33998668_33998834	AMACR	AMACR	5	33998668	33998834	0.709	rs34685	36.5	rs10075345	-0.0212	-3.28	-0.771	882	878	blup	0.044	0.079	-8.61	7.46e-18
Brain	chr3_48475033_48475270	CCDC51	AMT	3	48475033	48475270	0.352	rs3448	-57.9	rs12486033	0.04965	3.37	16.72	430	426	blup	0.19	0.00097	36.3	4.84e-289
Brain	chr3_48730313_48730546	IP6K2	AMT	3	48730313	48730546	0.294	rs3448	-57.9	rs11920251	0.17035	-3.75	-38.3	484	1	top1	0.17	0.0019	38.3	0
Brain	chr3_49011184_49011340	ARIH2	AMT	3	49011184	49011340	0.616	rs3448	-57.9	rs6804655	0.0533	-3.41	23.7	537	1	top1	0.053	0.06	-23.7	3.82e-124
Brain	chr3_49159341_49159490	LAMB2	AMT	3	49159341	49159490	0.346	rs3448	-57.9	rs6779394	-0.00347	3.58	-38.74	561	4	lasso	0.081	0.027	-39.2	0
Brain	chr3_49570046_49570233	DAG1	AMT	3	49570046	49570233	0.408	rs3448	-57.9	rs9824435	-0.01589	3.18	-35.29	589	588	blup	0.0073	0.25	-16.9	5.71e-64
Brain	chr3_49662547_49662710	BSN	AMT	3	49662547	49662710	0.56	rs3448	-57.9	rs7642692	-0.02047	2.82	3.66	578	577	blup	-0.017	0.66	-20.3	1.91e-91
Brain	chr12_122255290_122255662	SETD1B	ANAPC5	12	122255290	122255662	0.842	rs1169961	-16.2	rs6488958	-0.01675	-3.12	1.72	704	4	lasso	0.012	0.21	-6.184	6.23e-10
Brain	chr12_110813793_110813973	ANAPC7	ANAPC7	12	110813793	110813973	0.633	rs4766500	11.7	rs7963064	-0.01705	-2.85	6.648	582	3	lasso	0.012	0.21	-8.103	5.37e-16
Brain	chr14_76425098_76425398	IFT43	ANGEL1	14	76425098	76425398	0.77	rs11628619	-33.7	rs3917187	-0.0137	2.89	1.08	923	916	blup	0.0086	0.24	6.74	1.6e-11
Brain	chr10_61612233_61612457	CCDC6	ANK3	10	61612233	61612457	0.613	rs1904418	-67.3	rs2393610	-0.02098	3.03	-1.49	988	985	blup	-0.015	0.61	17.5	1.06e-68
Brain	chr10_61827608_61827726	ANK3	ANK3	10	61827608	61827726	0.587	rs1904418	-67.3	rs2153522	-0.00173	-2.9	-23.68	994	991	blup	0.024	0.15	13.4	4.71e-41
Brain	chr15_64967743_64967944	ZNF609	ANKDD1A	15	64967743	64967944	0.745	rs1628955	139	rs11636758	-0.0208	-2.53	18.1	583	580	blup	0.12	0.0091	16.2	3.45e-59
Brain	chr17_3765156_3765372	CAMKK1	ANKFY1	17	3765156	3765372	0.687	rs4790598	12.2	rs12944845	-0.0178	3.08	1.217	979	977	blup	0.13	0.0069	-9.058	1.32e-19
Brain	chr11_113064011_113064450	NCAM1	ANKK1	11	113064011	113064450	0.911	rs6589371	31.7	rs1509513	0.0245	-3.59	-1.38	999	990	blup	0.23	0.00025	10.7	1.63e-26
Brain	chr12_133634130_133634364	ZNF84	ANKLE2	12	133634130	133634364	0.901	rs13254	29.4	rs4883520	-0.00394	-2.94	6.641	276	275	blup	0.0011	0.31	8.082	6.37e-16
Brain	chr12_133779769_133780003	ZNF268	ANKLE2	12	133779769	133780003	0.573	rs13254	29.4	rs4758939	0.0141	-3.18	-22.089	242	241	blup	0.13	0.0073	14.13	2.48e-45
Brain	chr2_241982555_241982918	SNED1	ANKMY1	2	241982555	241982918	0.666	rs3821348	58	rs11684777	0.0204	-3.81	4.39	807	807	blup	0.096	0.017	-11.43	2.89e-30
Brain	chr11_66969286_66969684	KDM2A	ANKRD13D	11	66969286	66969684	0.491	rs17494956	13.4	rs523583	-0.0066	3.28	4.76	501	493	blup	0.032	0.11	7.29	3.18e-13
Brain	chr10_91067001_91067314	LIPA	ANKRD22	10	91067001	91067314	0.682	rs10736363	-15.5	rs303471	-0.000866	3.51	-9.41	996	991	blup	0.13	0.0072	-7.19	6.68e-13
Brain	chr19_3909539_3909709	ATCAY	ANKRD24	19	3909539	3909709	0.825	rs4807546	22.9	rs12460403	-0.0184	-3.06	-0.735	746	2	lasso	0.14	0.005	15.514	2.81e-54
Brain	chr3_16926515_16926940	PLCL2	ANKRD28	3	16926515	16926940	0.681	rs9310490	44	rs4684288	-0.0011	2.96	0.0173	830	792	blup	0.045	0.077	7.98	1.41e-15
Brain	chr1_145018034_145018373	PDE4DIP	ANKRD35	1	145018034	145018373	0.642	rs6670984	-43.17	rs2992020	0.00655	-2.55	7.53	109	2	enet	0.14	0.005	13.3	2.47e-40
Brain	chr2_98160154_98160320	ANKRD36B	ANKRD36	2	98160154	98160320	0.795	rs1375436	-19.9	rs4851957	-0.01739	-2.81	1.719	414	2	lasso	0.15	0.0037	-16.201	4.95e-59
Brain	chr2_97502799_97503012	ANKRD23	ANKRD36B	2	97502799	97503012	0.607	rs6718109	40.8	rs17420101	-0.00932	2.91	9.19	300	294	blup	-0.0087	0.45	6.62	3.7e-11
Brain	chr2_97871751_97871968	ANKRD36	ANKRD36B	2	97871751	97871968	0.505	rs6718109	40.8	rs2271893	-0.00931	-2.75	-6.64	370	1	top1	-0.0093	0.46	6.64	3.09e-11
Brain	chr2_98160154_98160320	ANKRD36B	ANKRD36B	2	98160154	98160320	0.795	rs6718109	40.8	rs4851957	-0.01739	-2.81	3.4	414	2	lasso	0.15	0.0037	36.45	6.14e-291
Brain	chr2_96049765_96049969	KCNIP3	ANKRD36C	2	96049765	96049969	0.698	rs11687113	12.1	rs1813381	0.05322	2.38	10.19	201	1	top1	0.053	0.061	10.19	2.16e-24
Brain	chr2_96481931_96482282	LINC00342	ANKRD36C	2	96481931	96482282	0.637	rs11687113	12.1	rs584811	0.12527	3.21	10.01	272	1	top1	0.13	0.0073	10.01	1.35e-23
Brain	chr11_82876658_82876883	PCF11	ANKRD42	11	82876658	82876883	0.498	rs513438	19.2	rs583435	-0.00601	3.26	-2.09	900	897	blup	0.0014	0.31	-10.92	9.2e-28
Brain	chr14_102550069_102550297	HSP90AA1	ANKRD9	14	102550069	102550297	0.811	rs4906203	-38.6	rs2895917	-0.02118	-3.04	-0.158	726	717	blup	0.072	0.035	-9.71	2.82e-22
Brain	chr14_103434749_103435030	CDC42BPB	ANKRD9	14	103434749	103435030	0.785	rs4906203	-38.6	rs10143509	0.28581	-3.56	12.826	669	5	lasso	0.33	8.4e-06	-9.69	3.28e-22
Brain	chr6_34558168_34558371	C6orf106	ANKS1A	6	34558168	34558371	0.707	rs3734262	17.2	rs6906237	-0.0149	3.25	2.23	929	918	blup	0.017	0.18	8.65	5.06e-18
Brain	chr1_16693727_16693889	SZRD1	ANO7L1	1	16693727	16693889	0.614	rs12751725	40.6	rs7544175	0.135	-2.99	31.3	724	1	top1	0.14	0.0054	-31.3	1.87e-215
Brain	chr10_82185672_82185854	FAM213A	ANXA11	10	82185672	82185854	0.933	rs12763624	-35.5	rs4979866	0.0375	3.91	-3.7	809	7	lasso	0.085	0.023	9.45	3.36e-21
Brain	chr5_43123390_43123507	ZNF131	ANXA2R	5	43123390	43123507	0.284	rs1054428	27.7	rs1105983	0.133	3.92	23.3	522	1	lasso	0.19	0.0011	23.3	3.52e-120
Brain	chr2_69474166_69474334	ANTXR1	ANXA4	2	69474166	69474334	0.773	rs12622388	-33.7	rs13032797	-0.016	2.95	-0.482	847	8	lasso	0.065	0.043	-7.47	8.33e-14
Brain	chr1_151239044_151239158	PSMD4	ANXA9	1	151239044	151239158	0.323	rs7532008	-10.2	rs2275900	-0.00744	3.48	-3.11	638	635	blup	0.082	0.026	-7.83	4.71e-15
Brain	chr21_35169688_35169877	AP000304.12	AP000295.7	21	35169688	35169877	0.756	rs2834167	13.9	rs1018758	0.000277	-3.45	-0.49	923	2	lasso	0.042	0.084	-9.856	6.45e-23
Brain	chr11_124551306_124551444	SIAE	AP001007.1	11	124551306	124551444	0.733	rs4595559	38.1	rs7116575	-0.0113	-2.84	0.999	1053	1048	blup	0.14	0.0049	12.4	2.87e-35
Brain	chr11_74992023_74992178	ARRB1	AP001372.2	11	74992023	74992178	0.408	rs1280088	53.2	rs10793140	0.0258	3.38	5.66	879	870	blup	0.056	0.056	-15.4	1.19e-53
Brain	chr4_102001594_102001764	PPP3CA	AP001816.1	4	102001594	102001764	0.513	rs2583394	-94.5	rs10516469	-0.00985	-3.27	-49.5	775	773	blup	0.08	0.027	37.4	1.7e-305
Brain	chr11_64537373_64537507	SF1	AP003068.18	11	64537373	64537507	0.71	rs3953797	-36.5	rs4149830	0.1361	-3.18	6.35	668	1	top1	0.14	0.0053	-6.354	2.1e-10
Brain	chr11_65536387_65536709	RP11-770G2.2	AP003068.18	11	65536387	65536709	0.578	rs3953797	-36.5	rs2458298	-0.0197	3.56	-13.19	641	638	blup	0.21	0.00047	-9.151	5.62e-20
Brain	chr11_64014001_64014206	PPP1R14B	AP003068.23	11	64014001	64014206	0.67	rs3953797	-75.3	rs3825074	-0.0162	3.16	-6.74	654	2	lasso	0.087	0.023	-6.74	1.61e-11
Brain	chr11_64537373_64537507	SF1	AP003068.23	11	64537373	64537507	0.71	rs3953797	-75.3	rs4149830	0.1361	-3.18	19.23	668	1	top1	0.14	0.0053	-19.23	2.25e-82
Brain	chr11_65536387_65536709	RP11-770G2.2	AP003068.23	11	65536387	65536709	0.578	rs3953797	-75.3	rs2458298	-0.0197	3.56	-22.18	641	638	blup	0.21	0.00047	-17.11	1.35e-65
Brain	chr11_64014001_64014206	PPP1R14B	AP003774.1	11	64014001	64014206	0.67	rs479777	72.9	rs3825074	-0.01625	3.16	-8.25	654	2	lasso	0.087	0.023	-8.22	2.04e-16
Brain	chr11_63535928_63536280	C11orf95	AP003774.6	11	63535928	63536280	0.618	rs7130280	-53.2	rs12419663	-0.02127	3.13	4.588	635	631	blup	0.025	0.14	8.739	2.36e-18
Brain	chr11_64014001_64014206	PPP1R14B	AP003774.6	11	64014001	64014206	0.67	rs7130280	-53.2	rs3825074	-0.01625	3.16	-6.499	654	2	lasso	0.087	0.023	-6.473	9.58e-11
Brain	chr11_532557_532734	HRAS	AP006621.1	11	532557	532734	0.827	rs4131364	60.4	rs11823172	-0.00844	-3.16	-21.9	572	1	top1	-0.0084	0.44	21.9	2.93e-106
Brain	chr11_532557_532734	HRAS	AP006621.5	11	532557	532734	0.827	rs4131364	54.1	rs11823172	-0.00844	-3.16	-22.4	572	1	top1	-0.0084	0.44	22.4	6.46e-111
Brain	chr11_532557_532734	HRAS	AP006621.6	11	532557	532734	0.827	rs4963153	42.6	rs11823172	-0.00844	-3.16	-23.7	572	1	top1	-0.0084	0.44	23.7	9.36e-124
Brain	chr22_30189496_30189610	ASCC2	AP1B1	22	30189496	30189610	0.474	rs3788412	-20.4	rs5753158	-0.0179	3.39	-1.26	825	7	enet	-0.0097	0.47	-9.354	8.41e-21
Brain	chr19_16687178_16687563	CTD-3222D19.2	AP1M1	19	16687178	16687563	0.53	rs12461408	-57.3	rs11666521	-0.0182	-3.71	1.32	936	935	blup	0.015	0.2	11.22	3.23e-29
Brain	chr19_11040045_11040373	C19orf52	AP1M2	19	11040045	11040373	0.835	rs4804509	30.1	rs279237	-0.00708	-2.93	1.496	751	738	blup	0.022	0.15	-8.38	5.15e-17
Brain	chr17_33749477_33749644	SLFN12	AP2B1	17	33749477	33749644	0.791	rs321600	-23.6	rs4251715	-0.0089	3.22	-2.132	811	800	blup	0.03	0.12	-6.117	9.55e-10
Brain	chr15_83407192_83407352	RP11-752G15.9	AP3B2	15	83407192	83407352	0.583	rs8040488	45.2	rs10906984	-0.01069	3.75	-18.497	487	486	blup	0.19	0.0011	-15.5	3.24e-54
Brain	chr1_114454464_114454676	DCLRE1B	AP4B1	1	114454464	114454676	0.527	rs1217397	-25.4	rs6679677	-0.00919	-3.28	-5.56	780	777	blup	0.067	0.04	6.6	4.2e-11
Brain	chr7_99097200_99097350	ZNF789	AP4M1	7	99097200	99097350	0.517	rs4729577	45	rs817750	-0.0131	3.13	5.51	605	603	blup	-0.0091	0.46	10.95	6.86e-28
Brain	chr7_99957044_99957249	STAG3L5P-PVRIG2P-PILRB	AP4M1	7	99957044	99957249	0.55	rs4729577	45	rs6946768	0.111	-3.95	-6.17	602	2	lasso	0.27	8.9e-05	15.54	2e-54
Brain	chr12_99534658_99535224	ANKS1B	APAF1	12	99534658	99535224	0.863	rs2372394	32.6	rs11837867	-0.0207	3.51	-0.76	808	804	blup	0.045	0.077	-6.72	1.8e-11
Brain	chr10_27322061_27322298	ANKRD26	APBB1IP	10	27322061	27322298	0.63	rs7899165	36.9	rs671279	-0.00919	3.27	1.86	879	876	blup	0.23	0.00032	10.51	8.05e-26
Brain	chr10_27350772_27351362	ANKRD26	APBB1IP	10	27350772	27351362	0.668	rs7899165	36.9	rs675906	-0.01517	-3.19	-1.12	886	882	blup	0.084	0.025	6.94	3.97e-12
Brain	chr5_139713454_139713730	HBEGF	APBB3	5	139713454	139713730	0.826	rs5744441	-19.2	rs753280	-0.00603	-3.05	-15.807	618	613	blup	0.066	0.041	8.372	5.64e-17
Brain	chr5_139889233_139889481	ANKHD1	APBB3	5	139889233	139889481	0.796	rs5744441	-19.2	rs1835959	-0.0182	-3.48	2.223	679	674	blup	0.13	0.0067	8.877	6.85e-19
Brain	chr3_48730313_48730546	IP6K2	APEH	3	48730313	48730546	0.294	rs11718165	32.4	rs11920251	0.17035	-3.75	10.335	484	1	top1	0.17	0.0019	-10.33	4.92e-25
Brain	chr3_49011184_49011340	ARIH2	APEH	3	49011184	49011340	0.616	rs11718165	32.4	rs6804655	0.0533	-3.41	-15.352	537	1	top1	0.053	0.06	15.35	3.46e-53
Brain	chr3_49570046_49570233	DAG1	APEH	3	49570046	49570233	0.408	rs11718165	32.4	rs9824435	-0.01589	3.18	-0.277	589	588	blup	0.0073	0.25	-7.29	3.08e-13
Brain	chr3_50644096_50644358	CISH	APEH	3	50644096	50644358	0.608	rs11718165	32.4	rs34762726	0.19723	-3.74	31.973	595	1	top1	0.2	0.00082	-31.97	2.6e-224
Brain	chr15_64037942_64038479	HERC1	APH1B	15	64037942	64038479	0.594	rs4984241	-19.1	rs4984295	0.00931	3.28	-5.413	775	773	blup	0.11	0.013	-13.5	1.56e-41
Brain	chr15_64454143_64454331	PPIB	APH1B	15	64454143	64454331	0.359	rs4984241	-19.1	rs11635117	0.01619	-3.36	-9.684	617	1	lasso	0.023	0.15	9.684	3.52e-22
Brain	chr1_155734716_155735025	GON4L	APOA1BP	1	155734716	155735025	0.631	rs3795733	-30	rs12022607	-0.0129	3.11	-3.0207	675	671	blup	0.034	0.11	-7.96	1.65e-15
Brain	chr22_38901860_38902131	DDX17	APOBEC3C	22	38901860	38902131	0.57	rs2142834	38.3	rs6000905	-0.0206	3.29	-2.37	736	731	blup	0.044	0.081	9.36	7.67e-21
Brain	chr22_39067097_39067285	CBY1	APOBEC3C	22	39067097	39067285	0.819	rs2142834	38.3	rs5756784	-0.0213	2.93	5.69	732	727	blup	0.0019	0.3	-7.24	4.59e-13
Brain	chr12_105575590_105576127	APPL2	APPL2	12	105575590	105576127	0.705	rs1196781	-57.5	rs4964802	0.0114	3.28	3.73	1310	1296	blup	0.02	0.16	24.2	3.31e-129
Brain	chr12_49438472_49438672	KMT2D	ARF3	12	49438472	49438672	0.657	rs7981004	-45.2	rs12582594	0.11406	3.86	-2.2	712	704	blup	0.16	0.0022	-8.91	5.02e-19
Brain	chr10_99116538_99116725	RRP12	ARHGAP19	10	99116538	99116725	0.739	rs7915926	-46.4	rs2275049	-0.0191	3.06	2.93	913	912	blup	0.0028	0.29	-29.3	4.27e-189
Brain	chr17_43138683_43138903	DCAKD	ARHGAP27	17	43138683	43138903	0.364	rs4523963	36.9	rs12568	0.0313	-2.86	-6.66	492	1	top1	0.031	0.12	6.66	2.71e-11
Brain	chr19_35761998_35762133	USF2	ARHGAP33	19	35761998	35762133	0.893	rs231214	-56.3	rs10402233	-0.00486	2.84	-1.07	836	835	blup	0.017	0.18	-14.6	2.83e-48
Brain	chr19_36526311_36526448	AC002116.7	ARHGAP33	19	36526311	36526448	0.643	rs231214	-56.3	rs4806192	-0.00917	-3.07	-32.22	761	760	blup	-0.0045	0.38	12.1	1.17e-33
Brain	chr12_57112570_57112804	NACA	ARHGAP9	12	57112570	57112804	0.598	rs542278	-29.6	rs1038914	0.0371	3.92	8.41	584	4	lasso	0.11	0.01	7.64	2.16e-14
Brain	chr1_16693727_16693889	SZRD1	ARHGEF19	1	16693727	16693889	0.614	rs221045	77	rs7544175	0.135	-2.99	42.6	724	1	top1	0.14	0.0054	-42.6	0
Brain	chr1_27057703_27057962	ARID1A	ARID1A	1	27057703	27057962	0.648	rs17162311	-55.4	rs12031946	0.02444	-3.16	0.805	645	642	blup	0.024	0.14	-8.621	6.63e-18
Brain	chr1_27217098_27217271	GPN2	ARID1A	1	27217098	27217271	0.579	rs17162311	-55.4	rs4585968	0.00513	-2.71	-7.511	592	589	blup	0.11	0.011	21.403	1.25e-101
Brain	chr1_27744672_27744860	WASF2	ARID1A	1	27744672	27744860	0.63	rs17162311	-55.4	rs313153	0.13494	-3.87	-14.297	489	6	enet	0.22	0.0004	13.921	4.75e-44
Brain	chr2_96481931_96482282	LINC00342	ARID5A	2	96481931	96482282	0.637	rs2278563	-28	rs584811	0.12527	3.21	18.74	272	1	top1	0.13	0.0073	18.74	2.53e-78
Brain	chr2_97502799_97503012	ANKRD23	ARID5A	2	97502799	97503012	0.607	rs2278563	-28	rs17420101	-0.00932	2.91	-17.04	300	294	blup	-0.0087	0.45	-20.85	1.61e-96
Brain	chr2_97871751_97871968	ANKRD36	ARID5A	2	97871751	97871968	0.505	rs2278563	-28	rs2271893	-0.00931	-2.75	10.22	370	1	top1	-0.0093	0.46	-10.22	1.54e-24
Brain	chr3_48475033_48475270	CCDC51	ARIH2	3	48475033	48475270	0.352	rs6446205	-19.4	rs12486033	0.04965	3.37	1.133	430	426	blup	0.19	0.00097	15.32	5.26e-53
Brain	chr3_48730313_48730546	IP6K2	ARIH2	3	48730313	48730546	0.294	rs6446205	-19.4	rs11920251	0.17035	-3.75	-14.063	484	1	top1	0.17	0.0019	14.06	6.4e-45
Brain	chr3_49011184_49011340	ARIH2	ARIH2	3	49011184	49011340	0.616	rs6446205	-19.4	rs6804655	0.0533	-3.41	8.788	537	1	top1	0.053	0.06	-8.79	1.52e-18
Brain	chr3_49159341_49159490	LAMB2	ARIH2	3	49159341	49159490	0.346	rs6446205	-19.4	rs6779394	-0.00347	3.58	-18.192	561	4	lasso	0.081	0.027	-18.22	3.53e-74
Brain	chr3_49662547_49662710	BSN	ARIH2	3	49662547	49662710	0.56	rs6446205	-19.4	rs7642692	-0.02047	2.82	4.699	578	577	blup	-0.017	0.66	-6.88	5.89e-12
Brain	chr3_93592319_93592568	PROS1	ARL13B	3	93592319	93592568	0.792	rs7644769	-6.81	rs7633544	0.0254	2.83	-6.58	250	1	top1	0.025	0.14	-6.58	4.81e-11
Brain	chr17_79650688_79650791	ARL16	ARL16	17	79650688	79650791	0.765	rs8071084	-88.9	rs12452184	0.0023	3.74	-42.01	729	728	blup	0.072	0.035	-54.04	0
Brain	chr17_80339307_80339760	RP13-20L14.1	ARL16	17	80339307	80339760	0.663	rs8071084	-88.9	rs8079572	-0.0151	2.66	1.908	599	598	blup	0.062	0.047	8.469	2.47e-17
Brain	chr17_80615060_80615296	RAB40B	ARL16	17	80615060	80615296	0.777	rs8071084	-88.9	rs10852795	0.0267	-3.27	-0.138	513	512	blup	0.1	0.014	46.271	0
Brain	chr11_63870689_63870872	MACROD1	ARL2	11	63870689	63870872	0.76	rs664226	17.29	rs650506	-0.0195	-3.08	8.795	647	3	lasso	0.0072	0.25	-8.864	7.73e-19
Brain	chr10_104183680_104183838	CUEDC2	ARL3	10	104183680	104183838	0.459	rs12764388	14.6	rs746293	0.00912	3.08	8.2	592	1	top1	0.0091	0.24	8.2	2.37e-16
Brain	chr1_151090453_151090693	GABPB2	ARNT	1	151090453	151090693	0.498	rs2134688	24.3	rs1752380	0.03209	-3.54	-2.34	624	621	blup	0.072	0.034	10.96	6.07e-28
Brain	chr1_151239044_151239158	PSMD4	ARNT	1	151239044	151239158	0.323	rs2134688	24.3	rs2275900	-0.00744	3.48	-0.627	638	635	blup	0.082	0.026	-9.6	7.81e-22
Brain	chr12_110813793_110813973	ANAPC7	ARPC3	12	110813793	110813973	0.633	rs4766492	-15.5	rs7963064	-0.017	-2.85	-9.53	582	3	lasso	0.012	0.21	10.58	3.7e-26
Brain	chr1_183102561_183102756	LAMC1	ARPC5	1	183102561	183102756	0.57	rs1174658	72.4	rs11585126	-0.0179	-3.33	0.941	963	4	lasso	0.018	0.18	11.7	1.26e-31
Brain	chr15_52338814_52339043	MAPK6	ARPP19	15	52338814	52339043	0.737	rs2049518	-36.4	rs4776053	0.026	-3.36	-24.9439	891	882	blup	0.078	0.029	16.77	4.17e-63
Brain	chr15_52423734_52423999	GNB5	ARPP19	15	52423734	52423999	0.616	rs2049518	-36.4	rs10163171	-0.0174	-3.28	4.7674	919	910	blup	0.11	0.011	9.3	1.39e-20
Brain	chr17_4432866_4433115	SPNS2	ARRB2	17	4432866	4433115	0.652	rs9916135	50.6	rs746988	0.0897	-3.47	6.85	906	1	top1	0.09	0.021	-6.85	7.28e-12
Brain	chr9_140980768_140981197	CACNA1B	ARRDC1	9	140980768	140981197	0.784	rs4962227	27.8	rs9414731	-0.000519	-2.9	-2.15	365	364	blup	0.05	0.067	10.7	1.07e-26
Brain	chr19_4408927_4409103	CHAF1A	ARRDC5	19	4408927	4409103	0.915	rs3786941	46.6	rs11085094	-0.0212	-3.28	-1.81	768	765	blup	0.12	0.0086	10.03	1.14e-23
Brain	chr19_4839238_4839462	PLIN3	ARRDC5	19	4839238	4839462	0.767	rs3786941	46.6	rs11670013	-0.0117	-3.87	1.06	783	779	blup	0.084	0.024	-27.94	7.87e-172
Brain	chr17_66424881_66425053	RP11-120M18.2	ARSG	17	66424881	66425053	0.866	rs2885404	-17.4	rs7208386	0.00174	-3.64	-6.35	778	14	enet	0.41	3.7e-07	7.09	1.36e-12
Brain	chr10_104183680_104183838	CUEDC2	AS3MT	10	104183680	104183838	0.459	rs7085104	-64.4	rs746293	0.00912	3.08	-47.1	592	1	top1	0.0091	0.24	-47.1	0
Brain	chr17_43138683_43138903	DCAKD	ASB16-AS1	17	43138683	43138903	0.364	rs7213436	-49.37	rs12568	0.0313	-2.86	6.13	492	1	top1	0.031	0.12	-6.13	8.82e-10
Brain	chr12_49438472_49438672	KMT2D	ASB8	12	49438472	49438672	0.657	rs7485057	-21.6	rs12582594	0.1141	3.86	-2.181	712	704	blup	0.16	0.0022	-12.037	2.27e-33
Brain	chr22_30067833_30068027	NF2	ASCC2	22	30067833	30068027	0.761	rs6006267	33.6	rs1131603	-0.01392	3.43	2.2	825	819	blup	0.075	0.032	-11.692	1.4e-31
Brain	chr6_118800953_118801086	CEP85L	ASF1A	6	118800953	118801086	0.6	rs9489520	26.9	rs2356078	-0.0211	3.23	-0.764	770	767	blup	0.038	0.095	12.5	5.52e-36
Brain	chr17_6828749_6829089	ALOX12P2	ASGR2	17	6828749	6829089	0.805	rs425694	77.6	rs3785794	-0.0143	-3.4	-16.81	1032	5	lasso	-0.00055	0.33	15.58	9.44e-55
Brain	chr12_50036733_50036883	PRPF40B	ASIC1	12	50036733	50036883	0.653	rs590460	-13.8	rs11612002	-0.00809	-3.16	3.7	608	600	blup	0.095	0.018	-6.07	1.28e-09
Brain	chr7_65205938_65206384	NA	ASL	7	65205938	65206384	0.402	rs4718330	-23.4	rs2659915	-0.0207	3.68	17.75	407	406	blup	0.055	0.057	15.42	1.29e-53
Brain	chr7_65670305_65670580	TPST1	ASL	7	65670305	65670580	0.448	rs4718330	-23.4	rs11765135	-0.0205	3.37	5	439	438	blup	0.034	0.11	10.31	6.33e-25
Brain	chr7_66121807_66122122	KCTD7	ASL	7	66121807	66122122	0.847	rs4718330	-23.4	rs1076440	0.0201	-3.39	-8.19	507	506	blup	0.096	0.017	19.64	6.68e-86
Brain	chr7_66170199_66170512	KCTD7	ASL	7	66170199	66170512	0.3	rs4718330	-23.4	rs4601196	-0.0211	-3.22	-2.53	541	540	blup	0.059	0.051	16.33	6.31e-60
Brain	chr7_98248982_98249241	NPTX2	ASNS	7	98248982	98249241	0.602	rs7809785	-63.9	rs17278667	-0.019	-3.04	3.592	661	660	blup	0.13	0.0069	9.08	1.08e-19
Brain	chr2_191064487_191064676	C2orf88	ASNSD1	2	191064487	191064676	0.421	rs1437891	-109	rs2664253	0.119	3.3	9.51	667	1	top1	0.12	0.0088	9.51	1.99e-21
Brain	chr19_50434198_50434367	CTC-326K19.6	ASPDH	19	50434198	50434367	0.992	rs889131	24.7	rs2286948	-0.00937	3.23	-0.622	782	780	blup	0.023	0.15	-7.723	1.14e-14
Brain	chr17_80339307_80339760	RP13-20L14.1	ASPSCR1	17	80339307	80339760	0.663	rs7405640	-26.8	rs8079572	-0.01508	2.66	-1.593	599	598	blup	0.062	0.047	6.471	9.76e-11
Brain	chr12_14589042_14589266	ATF7IP	ATF7IP	12	14589042	14589266	0.866	rs7970587	-11.5	rs1034504	0.01127	3.31	-0.317	876	3	lasso	0.064	0.044	7.229	4.86e-13
Brain	chr2_233680355_233680520	GIGYF2	ATG16L1	2	233680355	233680520	0.743	rs10192702	-22.7	rs17868306	0.0627	2.89	4.07	915	1	lasso	0.2	0.00075	-7.44	9.93e-14
Brain	chr2_215645959_215646178	BARD1	ATIC	2	215645959	215646178	0.803	rs17447271	22.2	rs6760069	-0.0212	2.85	-4.67	895	888	blup	0.025	0.14	-8.51	1.76e-17
Brain	chr2_85549302_85549523	TGOLN2	ATOH8	2	85549302	85549523	0.697	rs12151742	90.2	rs11547160	-0.0204	-3.65	-2.263	829	1	lasso	0.053	0.061	-10.8611	1.77e-27
Brain	chr2_85554344_85554754	TGOLN2	ATOH8	2	85554344	85554754	0.575	rs12151742	90.2	rs11680448	-0.0213	-3.15	9.8052	826	824	blup	0.0049	0.27	-11.7137	1.08e-31
Brain	chr2_86368543_86368735	PTCD3	ATOH8	2	86368543	86368735	0.38	rs12151742	90.2	rs3731818	-0.0103	3.28	3.2345	760	751	blup	0.026	0.14	9.3934	5.81e-21
Brain	chr15_25644651_25644980	SNHG14	ATP10A	15	25644651	25644980	0.483	rs1345098	34.3	rs6576351	-0.02053	3.37	3.98	1003	14	enet	0.066	0.042	10.49	9.31e-26
Brain	chr19_19824812_19824936	ZNF14	ATP13A1	19	19824812	19824936	0.599	rs2304130	50.9	rs4808199	0.0239	3.01	26.9	557	554	blup	0.051	0.065	31.4	5.35e-217
Brain	chr3_193377283_193377443	OPA1	ATP13A4	3	193377283	193377443	0.817	rs12696669	-30.1	rs11924205	0.02694	-3.22	-0.159	906	905	blup	0.073	0.033	-23.1	6.97e-118
Brain	chr3_193412881_193413173	OPA1	ATP13A4	3	193412881	193413173	0.893	rs12696669	-30.1	rs769595	-0.00609	3.12	0.183	918	917	blup	0.071	0.035	-13.7	7.77e-43
Brain	chr17_7218198_7218419	GPS2	ATP1B2	17	7218198	7218419	0.95	rs1642796	26	rs2302764	-0.0204	-3.7	-2.019	999	998	blup	0.12	0.008	8.68	4.04e-18
Brain	chr14_51224704_51225348	NIN	ATP5S	14	51224704	51225348	0.66	rs7146558	29.3	rs17123972	-0.00264	3.59	2.87	980	977	blup	0.039	0.093	10.875	1.52e-27
Brain	chr16_66958729_66958915	RRAD	ATP6V0D1	16	66958729	66958915	0.488	rs9933102	-55.5	rs12923018	0.0112	-2.61	3.96	697	23	enet	0.054	0.058	-11.6	4.43e-31
Brain	chr8_104183221_104183734	BAALC	ATP6V1C1	8	104183221	104183734	0.429	rs3808551	-32.8	rs6468904	0.0154	3.14	-0.389	835	834	blup	0.031	0.12	-6.072	1.26e-09
Brain	chr6_31324379_31324726	HLA-B	ATP6V1G2	6	31324379	31324726	0.607	rs3130922	-16.8	rs2523612	0.2711	-3.5	-12.7285	314	1	top1	0.27	7.5e-05	12.728	4.11e-37
Brain	chr17_17699327_17699704	RAI1	ATPAF2	17	17699327	17699704	0.915	rs11656629	-35.9	rs854779	-0.0132	3.41	-1.05	659	655	blup	0.16	0.0028	-13.8	2.5e-43
Brain	chr2_27884820_27885116	SUPT7L	ATRAID	2	27884820	27885116	0.729	rs1275501	36.3	rs6743819	0.213	-3.99	17.4	698	1	top1	0.21	0.00051	-17.4	1.02e-67
Brain	chr3_47892625_47892845	MAP4	ATRIP	3	47892625	47892845	0.265	rs3135941	-28.2	rs1875103	-0.01261	3.64	0.774	409	394	blup	0.12	0.0077	-14.18	1.15e-45
Brain	chr3_47956220_47956408	MAP4	ATRIP	3	47956220	47956408	0.795	rs3135941	-28.2	rs6806356	-0.01547	2.86	2.693	395	2	lasso	0.32	1.5e-05	9.83	8.11e-23
Brain	chr3_48475033_48475270	CCDC51	ATRIP	3	48475033	48475270	0.352	rs3135941	-28.2	rs12486033	0.04965	3.37	-7.042	430	426	blup	0.19	0.00097	-6.99	2.79e-12
Brain	chr3_49011184_49011340	ARIH2	ATRIP	3	49011184	49011340	0.616	rs3135941	-28.2	rs6804655	0.0533	-3.41	-10.348	537	1	top1	0.053	0.06	10.35	4.29e-25
Brain	chr3_49159341_49159490	LAMB2	ATRIP	3	49159341	49159490	0.346	rs3135941	-28.2	rs6779394	-0.00347	3.58	7.347	561	4	lasso	0.081	0.027	7.47	8.15e-14
Brain	chr16_790837_790999	NARFL	AXIN1	16	790837	790999	0.847	rs400037	-43	rs12448994	0.00122	3.37	-1.314	746	739	blup	0.06	0.05	-6.078	1.22e-09
Brain	chr8_104183221_104183734	BAALC	AZIN1	8	104183221	104183734	0.429	rs1062048	-33.2	rs6468904	0.0154	3.14	-0.042	835	834	blup	0.031	0.12	-11.68	1.7e-31
Brain	chr8_104414091_104414262	SLC25A32	AZIN1	8	104414091	104414262	0.783	rs1062048	-33.2	rs9656787	-0.0201	3.36	-3.665	866	864	blup	0.011	0.22	-7.41	1.25e-13
Brain	chr3_160474389_160474573	PPM1L	B3GALNT1	3	160474389	160474573	0.534	rs11720263	-29.7	rs1478568	0.0178	2.94	-23	715	1	top1	0.018	0.18	-23	1.37e-116
Brain	chr3_160698147_160698560	PPM1L	B3GALNT1	3	160698147	160698560	0.502	rs11720263	-29.7	rs9836887	0.0159	-3.36	-10.7	737	730	blup	0.1	0.013	22.3	3.17e-110
Brain	chr3_160828222_160829081	NMD3	B3GALNT1	3	160828222	160829081	0.817	rs11720263	-29.7	rs12633334	0.1444	4.36	13.6	737	729	blup	0.17	0.0019	24.3	5.71e-130
Brain	chr1_193038215_193038846	TROVE2	B3GALT2	1	193038215	193038846	0.608	rs10754051	8.07	rs4657751	0.0894	-3.6	-7.49	747	1	top1	0.089	0.021	7.49	7.1e-14
Brain	chr13_31110956_31111372	HMGB1	B3GALTL	13	31110956	31111372	0.752	rs912603	-52.9	rs627879	-0.0139	3.33	-1.68	1124	1119	blup	0.088	0.022	26.3	2.55e-152
Brain	chr17_80615060_80615296	RAB40B	B3GNTL1	17	80615060	80615296	0.777	rs9890743	51.9	rs10852795	0.02675	-3.27	-1.828	513	512	blup	0.1	0.014	-7.77	8e-15
Brain	chr18_29205338_29205558	B4GALT6	B4GALT6	18	29205338	29205558	0.753	rs968325	-17.4	rs17744605	0.00809	-3.47	0.287	907	905	blup	0.24	0.00024	-6.21	5.26e-10
Brain	chr5_177058571_177059126	RP11-1277A3.2	B4GALT7	5	177058571	177059126	0.772	rs1047577	-42.1	rs335482	-0.02079	3.56	17.539	758	8	enet	0.14	0.0041	15.653	3.16e-55
Brain	chr11_116656429_116656575	ZNF259	BACE1	11	116656429	116656575	0.948	rs477036	26.3	rs1145195	-0.0128	3.45	-0.918	1084	1077	blup	0.011	0.22	11.2	2.49e-29
Brain	chr15_40849331_40849552	RP11-111A22.1	BAHD1	15	40849331	40849552	0.825	rs603104	11.2	rs17747633	0.12127	-4.4	8.565	713	1	top1	0.12	0.0082	-8.565	1.08e-17
Brain	chr6_34261154_34261301	NUDT3	BAK1	6	34261154	34261301	0.671	rs210134	51.6	rs6910233	0.0177	3.29	22.804	872	863	blup	0.057	0.054	7.84	4.35e-15
Brain	chr6_34558168_34558371	C6orf106	BAK1	6	34558168	34558371	0.707	rs3748079	-31.6	rs6906237	-0.0149	3.25	0.636	929	918	blup	0.017	0.18	9.94	2.71e-23
Brain	chr11_65269580_65269824	MALAT1	BANF1	11	65269580	65269824	0.753	rs655744	-43.1	rs1144789	0.0138	-3.41	14.95	667	17	enet	0.27	6.8e-05	-12.797	1.71e-37
Brain	chr11_65536387_65536709	RP11-770G2.2	BANF1	11	65536387	65536709	0.578	rs655744	-43.1	rs2458298	-0.0197	3.56	-4	641	638	blup	0.21	0.00047	-10.107	5.14e-24
Brain	chr11_65826309_65826588	SF3B2	BANF1	11	65826309	65826588	0.576	rs655744	-43.1	rs626802	0.0451	3.95	-2.82	602	3	lasso	0.06	0.05	-11.346	7.74e-30
Brain	chr2_215645959_215646178	BARD1	BARD1	2	215645959	215646178	0.803	rs6715570	-71	rs6760069	-0.0212	2.85	-2.35	895	888	blup	0.025	0.14	-17.6	3.89e-69
Brain	chr14_76425098_76425398	IFT43	BATF	14	76425098	76425398	0.77	rs175722	13.5	rs3917187	-0.0137	2.89	5.781	923	916	blup	0.0086	0.24	6.032	1.62e-09
Brain	chr19_50156455_50156750	SCAF1	BAX	19	50156455	50156750	0.94	rs12980441	-27.6	rs4802533	-0.0193	-3.17	6.611	732	5	lasso	0.14	0.0051	10.51	7.79e-26
Brain	chr3_107508652_107508819	BBX	BBX	3	107508652	107508819	0.558	rs583305	-21.3	rs6781000	-0.0169	2.94	10.1	752	748	blup	0.14	0.0041	6.02	1.74e-09
Brain	chr1_93625589_93625778	TMED5	BCAR3	1	93625589	93625778	0.516	rs2893248	-12.8	rs1572343	-0.0184	2.95	-3.18	676	665	blup	0.017	0.18	-9.36	7.95e-21
Brain	chr22_18273064_18273228	MICAL3	BCL2L13	22	18273064	18273228	0.865	rs181390	-48.3	rs5992999	-0.0184	-3.18	-0.0937	994	987	blup	0.17	0.0021	-15.2	7.14e-52
Brain	chr12_122018701_122018918	KDM2B	BCL7A	12	122018701	122018918	0.672	rs11043288	-20.8	rs2272135	0.01466	-3.15	13.544	740	1	top1	0.015	0.2	-13.544	8.57e-42
Brain	chr12_122326660_122326863	PSMD9	BCL7A	12	122326660	122326863	0.781	rs11043288	-20.8	rs6489002	-0.01706	3.35	1.987	709	707	blup	0.063	0.046	6.521	6.97e-11
Brain	chr1_146466533_146466690	NBPF12	BCL9	1	146466533	146466690	0.661	rs1390510	17.6	rs3766509	-0.0114	-3.25	8.9	556	1	top1	-0.011	0.5	-8.9	5.83e-19
Brain	chr22_24562891_24563041	CABIN1	BCR	22	24562891	24563041	0.773	rs140503	35.2	rs17540103	0.00569	3.39	-15.4	848	1	top1	0.0057	0.26	-15.4	1.49e-53
Brain	chr17_40811869_40812026	TUBG2	BECN1	17	40811869	40812026	0.467	rs324079	22.8	rs3760384	0.1076	4.11	-10.01	573	2	lasso	0.28	5.4e-05	-9.901	4.11e-23
Brain	chr11_61563458_61563718	FEN1	BEST1	11	61563458	61563718	0.768	rs2028062	37.7	rs17157147	-0.01671	-3.4	-1.7422	785	783	blup	0.17	0.0018	7.93	2.15e-15
Brain	chr7_94293573_94293798	PEG10	BET1	7	94293573	94293798	0.613	rs4436050	-28.2	rs12669399	-0.0213	3.38	-1.78	774	773	blup	0.0018	0.3	-7.8	6.37e-15
Brain	chr12_31579130_31579353	DENND5B	BICD1	12	31579130	31579353	0.716	rs12229856	11.9	rs658587	-0.0192	-2.88	0.216	994	986	blup	0.078	0.029	6.34	2.33e-10
Brain	chr8_11703085_11703280	CTSB	BLK	8	11703085	11703280	0.852	rs4840568	-52.1	rs1692821	0.285	-4.17	15.8	786	1	top1	0.28	4.7e-05	-15.8	2.44e-56
Brain	chr17_27908261_27908383	RP11-68I3.2	BLMH	17	27908261	27908383	0.504	rs3110095	-40.7	rs6505162	0.00879	-3.32	21.94	643	638	blup	0.052	0.062	-20.7	3.19e-95
Brain	chr17_29198726_29199178	ATAD5	BLMH	17	29198726	29199178	0.517	rs3110095	-40.7	rs16966835	-0.01968	2.95	6.31	631	627	blup	-0.0082	0.44	10.8	3.39e-27
Brain	chr17_29226343_29226632	TEFM	BLMH	17	29226343	29226632	0.642	rs3110095	-40.7	rs3110452	-0.02127	2.61	-38.25	632	628	blup	0.12	0.0083	-20.6	2.34e-94
Brain	chr1_151090453_151090693	GABPB2	BNIPL	1	151090453	151090693	0.498	rs6587552	37.7	rs1752380	0.03209	-3.54	-7.06	624	621	blup	0.072	0.034	17.52	1.08e-68
Brain	chr1_151239044_151239158	PSMD4	BNIPL	1	151239044	151239158	0.323	rs6587552	37.7	rs2275900	-0.00744	3.48	-1.42	638	635	blup	0.082	0.026	-7.35	1.93e-13
Brain	chr9_136227174_136227327	SURF2	BRD3	9	136227174	136227327	0.775	rs457420	-37.6	rs2773818	-0.00832	3.63	2.2835	1091	1090	blup	0.032	0.11	-8.335	7.76e-17
Brain	chr7_98248982_98249241	NPTX2	BRI3	7	98248982	98249241	0.602	rs6970990	-23.6	rs17278667	-0.019	-3.04	-2.43	661	660	blup	0.13	0.0069	6.02	1.78e-09
Brain	chr11_62299966_62300202	AHNAK	BSCL2	11	62299966	62300202	0.704	rs529220	30.9	rs11602604	-0.01571	-3.28	6.56	737	1	top1	-0.016	0.61	-6.557	5.48e-11
Brain	chr3_50644096_50644358	CISH	BSN	3	50644096	50644358	0.608	rs9822268	-6.6	rs34762726	0.19723	-3.74	-6.532	595	1	top1	0.2	0.00082	6.533	6.47e-11
Brain	chr10_94051093_94051312	CPEB3	BTAF1	10	94051093	94051312	0.427	rs2048901	-16.8	rs11599407	-0.00754	-4.01	-13.4	720	707	blup	0.11	0.013	11.7	1.08e-31
Brain	chr14_105886161_105886435	TEX22	BTBD6	14	105886161	105886435	0.71	rs7154463	-22.7	rs3809461	-0.0188	2.61	-0.731	341	340	blup	0.022	0.16	-6.25	4.12e-10
Brain	chr6_26392942_26393136	BTN2A2	BTN2A1	6	26392942	26393136	0.755	rs4712998	60.7	rs7751391	0.0175	3.26	-9.2	1039	1033	blup	0.026	0.14	-35.7	1.53e-278
Brain	chr6_26392942_26393136	BTN2A2	BTN2A2	6	26392942	26393136	0.755	rs3799378	34.4	rs7751391	0.0175	3.26	-1.27	1039	1033	blup	0.026	0.14	-17.2	1.14e-66
Brain	chr6_26392942_26393136	BTN2A2	BTN3A1	6	26392942	26393136	0.755	rs4320356	45.1	rs7751391	0.0175	3.26	-6.1	1039	1033	blup	0.026	0.14	-33.8	5.03e-251
Brain	chr6_26392942_26393136	BTN2A2	BTN3A2	6	26392942	26393136	0.755	rs9379855	-132	rs7751391	0.0175	3.26	3.09	1039	1033	blup	0.026	0.14	15.6	8.73e-55
Brain	chr11_116656429_116656575	ZNF259	BUD13	11	116656429	116656575	0.948	rs623908	16.6	rs1145195	-0.0128	3.45	-14.2	1084	1077	blup	0.011	0.22	-6.85	7.45e-12
Brain	chr17_55912581_55913033	NA	BZRAP1-AS1	17	55912581	55913033	0.877	rs12602408	-18	rs7219859	0.01476	3.5	-14.312	902	1	top1	0.015	0.2	-14.31	1.83e-46
Brain	chr17_57089606_57089799	TRIM37	BZRAP1-AS1	17	57089606	57089799	0.413	rs12602408	-18	rs11649940	-0.02008	3.5	-0.915	623	621	blup	0.037	0.099	-8.89	6.38e-19
Brain	chr17_55912581_55913033	NA	BZRAP1	17	55912581	55913033	0.877	rs12949848	12.7	rs7219859	0.01476	3.5	-6.75	902	1	top1	0.015	0.2	-6.75	1.43e-11
Brain	chr10_104183680_104183838	CUEDC2	C10orf32	10	104183680	104183838	0.459	rs9527	-79.4	rs746293	0.00912	3.08	-49.3	592	1	top1	0.0091	0.24	-49.3	0
Brain	chr10_32298022_32298266	KIF5B	C10orf68	10	32298022	32298266	0.598	rs10827116	-18.7	rs10827166	-0.0166	-3.23	8.69	645	643	blup	0.0098	0.23	-6.01	1.85e-09
Brain	chr11_111851475_111851669	DIXDC1	C11orf92	11	111851475	111851669	0.911	rs7944798	39.5	rs11603490	-0.000879	3.42	-8.27	824	816	blup	0.31	2.1e-05	7.3	2.98e-13
Brain	chr11_111878334_111879828	DIXDC1	C11orf92	11	111878334	111879828	0.551	rs7944798	39.5	rs7935331	-0.003154	-3.06	4.51	828	820	blup	0.051	0.064	-11.8	3.07e-32
Brain	chr12_105575590_105576127	APPL2	C12orf75	12	105575590	105576127	0.705	rs17247907	39	rs4964802	0.0114	3.28	2.34	1310	1296	blup	0.02	0.16	-11.2	2.35e-29
Brain	chr14_96505701_96505839	C14orf132	C14orf132	14	96505701	96505839	0.815	rs2146931	62	rs12896363	-0.0206	3.63	-3.47	1239	14	enet	0.092	0.019	-9.26	2.08e-20
Brain	chr15_75890602_75890791	CTD-2323K18.1	C15orf27	15	75890602	75890791	0.559	rs2469548	-6.1	rs12906126	0.141	3.02	3.19	532	532	blup	0.18	0.0012	6.25	4.16e-10
Brain	chr15_83372026_83372474	AP3B2	C15orf40	15	83372026	83372474	0.875	rs6603041	22.3	rs2123157	-0.00449	3.27	20.18	498	2	enet	0.05	0.066	10.6	3.01e-26
Brain	chr15_83407192_83407352	RP11-752G15.9	C15orf40	15	83407192	83407352	0.583	rs6603041	22.3	rs10906984	-0.01069	3.75	-4.23	487	486	blup	0.19	0.0011	-8.25	1.6e-16
Brain	chr15_83499478_83499675	WHAMM	C15orf40	15	83499478	83499675	0.591	rs6603041	22.3	rs3957526	0.00795	-3.23	4.63	476	3	lasso	0.056	0.056	-11.2	4.12e-29
Brain	chr15_40849331_40849552	RP11-111A22.1	C15orf57	15	40849331	40849552	0.825	rs6582	55.4	rs17747633	0.12127	-4.4	-54.029	713	1	top1	0.12	0.0082	54.029	0
Brain	chr16_1031073_1031281	LMF1	C16orf13	16	1031073	1031281	0.597	rs2076142	39.6	rs12924218	0.01536	3.01	-1.16	893	886	blup	0.072	0.035	-17.98	2.96e-72
Brain	chr16_790837_790999	NARFL	C16orf13	16	790837	790999	0.847	rs2076142	39.6	rs12448994	0.00122	3.37	1.02	746	739	blup	0.06	0.05	-16.19	5.51e-59
Brain	chr16_20745502_20745848	ACSM3	C16orf88	16	20745502	20745848	0.669	rs7191155	31	rs2075519	-0.02036	3.19	-1.92	649	647	blup	0.013	0.21	-7.85	4.05e-15
Brain	chr16_30615575_30615716	RP11-146F11.5	C16orf93	16	30615575	30615716	0.718	rs17855606	-15.4	rs12929077	-0.017	2.79	-2.29	458	2	lasso	0.038	0.095	6.27	3.6e-10
Brain	chr17_80339307_80339760	RP13-20L14.1	C17orf62	17	80339307	80339760	0.663	rs12450240	-39.3	rs8079572	-0.01508	2.66	1.874	599	598	blup	0.062	0.047	6.21	5.36e-10
Brain	chr17_30814683_30814885	CDK5R1	C17orf75	17	30814683	30814885	0.721	rs9915115	45.6	rs1076187	-0.00988	-2.9	0.72	854	851	blup	0.03	0.12	-18.565	6.2e-77
Brain	chr19_50434198_50434367	CTC-326K19.6	C19orf48	19	50434198	50434367	0.992	rs3745528	46.4	rs2286948	-0.00937	3.23	-1.822	782	780	blup	0.023	0.15	13.69	1.23e-42
Brain	chr19_11040045_11040373	C19orf52	C19orf52	19	11040045	11040373	0.835	rs11085752	-16.7	rs279237	-0.00708	-2.93	0.3	751	738	blup	0.022	0.15	-12.46	1.28e-35
Brain	chr19_13249013_13249276	NACC1	C19orf53	19	13249013	13249276	0.637	rs2277947	-46.39	rs8100676	-0.00975	-3	1.626	609	606	blup	0.043	0.082	-12.86	7.59e-38
Brain	chr19_18652416_18652605	FKBP8	C19orf60	19	18652416	18652605	0.532	rs4808823	-56.7	rs4808203	-0.0065	-3.58	-0.0547	730	727	blup	0.066	0.041	7.389	1.47e-13
Brain	chr7_6681555_6681686	ZNF316	C1GALT1	7	6681555	6681686	0.783	rs7780273	60.7	rs2464873	-0.0212	-3.14	-0.781	757	754	blup	0.16	0.0029	24.2	5.64e-129
Brain	chr1_38039863_38040037	GNL2	C1orf109	1	38039863	38040037	0.697	rs11264091	29.3	rs12564999	-0.0189	-2.95	-0.864	863	858	blup	-0.0083	0.44	-6.13	8.79e-10
Brain	chr1_220195612_220195783	EPRS	C1orf115	1	220195612	220195783	0.704	rs427216	51.8	rs4846586	0.0171	-3.1	0.285	861	7	lasso	0.021	0.16	6.04	1.54e-09
Brain	chr1_220870217_220870433	C1orf115	C1orf115	1	220870217	220870433	0.513	rs427216	51.8	rs2807835	0.0136	-3.35	-10.988	820	818	blup	0.039	0.092	14.22	7.36e-46
Brain	chr1_16693727_16693889	SZRD1	C1orf134	1	16693727	16693889	0.614	rs6693819	26.7	rs7544175	0.135	-2.99	-8.75	724	1	top1	0.14	0.0054	8.75	2.12e-18
Brain	chr1_112308448_112308725	DDX20	C1orf162	1	112308448	112308725	0.711	rs6692745	-17.3	rs1282280	-0.015	2.89	1.25	1072	1071	blup	0.0085	0.24	10.31	6.15e-25
Brain	chr1_155640018_155640166	MSTO1	C1orf85	1	155640018	155640166	0.532	rs949464	-146	rs822508	0.0112	3.7	-0.957	691	687	blup	0.052	0.062	30.8	1.3e-208
Brain	chr1_155734716_155735025	GON4L	C1orf85	1	155734716	155735025	0.631	rs949464	-146	rs12022607	-0.0129	3.11	13.127	675	671	blup	0.034	0.11	17.5	7.82e-69
Brain	chr1_60328485_60328632	HOOK1	C1orf87	1	60328485	60328632	0.607	rs7415657	47.8	rs17120032	-0.0189	-3.46	6.81	825	4	lasso	0.034	0.11	-6.32	2.69e-10
Brain	chr22_36696099_36696288	MYH9	C1QTNF6	22	36696099	36696288	0.715	rs9610669	54.2	rs130629	0.0186	3.29	1.2	1124	1121	blup	0.071	0.035	6.17	6.69e-10
Brain	chr21_30378175_30378401	RWDD2B	C21orf7	21	30378175	30378401	0.493	rs2251087	30.3	rs2705688	-0.012	-3.33	-10.5	900	6	enet	-0.0094	0.46	16	2.26e-57
Brain	chr22_41575630_41575908	EP300	C22orf32	22	41575630	41575908	0.547	rs4147638	-103	rs139432	-0.0039	3.83	2.73	571	1	lasso	0.11	0.012	-48.6	0
Brain	chr2_99135425_99135564	INPP4A	C2orf15	2	99135425	99135564	0.683	rs6727749	51.8	rs6711574	-0.019	-3.32	9.53	547	540	blup	0.19	0.0011	-9.02	1.82e-19
Brain	chr2_99552301_99552672	KIAA1211L	C2orf15	2	99552301	99552672	0.916	rs6727749	51.8	rs11676357	-0.0179	-3.19	-8.35	630	625	blup	0.19	0.00099	14.81	1.25e-49
Brain	chr2_99725755_99725993	TSGA10	C2orf15	2	99725755	99725993	0.455	rs6727749	51.8	rs17760953	0.0473	3.24	32.81	635	1	top1	0.047	0.072	32.81	4.69e-236
Brain	chr2_24296864_24296990	SF3B14	C2orf44	2	24296864	24296990	0.671	rs12713210	12.3	rs10185680	-0.0167	-3.43	7.095	783	754	blup	0.054	0.06	-7.51	5.75e-14
Brain	chr2_233684543_233684762	GIGYF2	C2orf82	2	233684543	233684762	0.712	rs10207739	9.62	rs10207739	-0.0211	3.41	9.616	922	919	blup	-0.018	0.72	6.252	4.04e-10
Brain	chr3_62408091_62408425	CADPS	C3orf14	3	62408091	62408425	0.836	rs9824098	-27.9	rs17066154	-0.000439	3.99	-3.09	1134	1133	blup	0.01	0.23	-7.05	1.83e-12
Brain	chr3_48475033_48475270	CCDC51	C3orf62	3	48475033	48475270	0.352	rs11130184	-11.8	rs12486033	0.04965	3.37	0.894	430	426	blup	0.19	0.00097	10.26	1.08e-24
Brain	chr3_48730313_48730546	IP6K2	C3orf62	3	48730313	48730546	0.294	rs11130184	-11.8	rs11920251	0.17035	-3.75	-11.419	484	1	top1	0.17	0.0019	11.42	3.37e-30
Brain	chr3_49011184_49011340	ARIH2	C3orf62	3	49011184	49011340	0.616	rs11130184	-11.8	rs6804655	0.0533	-3.41	6.427	537	1	top1	0.053	0.06	-6.43	1.3e-10
Brain	chr3_49159341_49159490	LAMB2	C3orf62	3	49159341	49159490	0.346	rs11130184	-11.8	rs6779394	-0.00347	3.58	-11.303	561	4	lasso	0.081	0.027	-11.48	1.6e-30
Brain	chr3_49662547_49662710	BSN	C3orf62	3	49662547	49662710	0.56	rs11130184	-11.8	rs7642692	-0.02047	2.82	0.142	578	577	blup	-0.017	0.66	-7.41	1.26e-13
Brain	chr6_31324379_31324726	HLA-B	C4A	6	31324379	31324726	0.607	rs1150753	-25.8	rs2523612	0.2711	-3.5	13.8	314	1	top1	0.27	7.5e-05	-13.8	2.41e-43
Brain	chr6_31324379_31324726	HLA-B	C4B	6	31324379	31324726	0.607	rs1270942	40.5	rs2523612	0.2711	-3.5	-16.9	314	1	top1	0.27	7.5e-05	16.898	4.63e-64
Brain	chr9_123395294_123396107	MEGF9	C5	9	123395294	123396107	0.376	rs10733650	76	rs4836830	-0.0167	3.39	-19.56	809	1	lasso	0.034	0.11	-19.78	4.85e-87
Brain	chr9_123666492_123666752	TRAF1	C5	9	123666492	123666752	0.536	rs10733650	76	rs3739822	-0.0168	-2.93	-3.13	750	745	blup	-0.0092	0.46	14.52	9.41e-48
Brain	chr6_34558168_34558371	C6orf106	C6orf106	6	34558168	34558371	0.707	rs2814993	37	rs6906237	-0.0149	3.25	-7.92	929	918	blup	0.017	0.18	-9.919	3.43e-23
Brain	chr6_37342398_37342579	RNF8	C6orf89	6	37342398	37342579	0.886	rs13219913	-16.6	rs236386	0.00281	3.5	8.45	982	976	blup	0.069	0.038	6.7782	1.22e-11
Brain	chr7_99097200_99097350	ZNF789	C7orf43	7	99097200	99097350	0.517	rs6975031	-32.8	rs817750	-0.0131	3.13	-2.95	605	603	blup	-0.0091	0.46	-11.87	1.63e-32
Brain	chr7_99957044_99957249	STAG3L5P-PVRIG2P-PILRB	C7orf43	7	99957044	99957249	0.55	rs6975031	-32.8	rs6946768	0.111	-3.95	3.63	602	2	lasso	0.27	8.9e-05	-10.52	7.14e-26
Brain	chr9_139257906_139258159	DNLZ	C8G	9	139257906	139258159	0.781	rs7040970	15.94	rs17040344	-0.004998	-3.39	-1.31	803	799	blup	0.14	0.005	8.065	7.32e-16
Brain	chr8_144392174_144392369	TOP1MT	C8orf31	8	144392174	144392369	0.89	rs11136299	-50.3	rs11136299	0.0434	-3.43	-50.27	685	1	top1	0.043	0.081	50.27	0
Brain	chr8_41798794_41798950	KAT6A	C8orf40	8	41798794	41798950	0.626	rs2923428	68.9	rs7827529	-0.0162	-3.04	4.84	702	696	blup	0.025	0.14	-31.1	9.41e-212
Brain	chr8_67546804_67547090	VCPIP1	C8orf46	8	67546804	67547090	0.793	rs1060242	44.8	rs9918764	0.014	-3.21	-1.84	542	535	blup	0.076	0.031	-14.57	4.33e-48
Brain	chr9_96036844_96037543	WNK2	C9orf89	9	96036844	96037543	0.406	rs4744176	-37.5	rs10761208	0.0152	-3.91	-9.34	873	8	enet	0.082	0.026	7.77	7.79e-15
Brain	chr22_18273064_18273228	MICAL3	CA15P1	22	18273064	18273228	0.865	rs2057754	-42.4	rs5992999	-0.0184	-3.18	-0.442	994	987	blup	0.17	0.0021	-11.7	1.74e-31
Brain	chr9_136227174_136227327	SURF2	CACFD1	9	136227174	136227327	0.775	rs28680325	18.4	rs2773818	-0.00832	3.63	-1.45	1091	1090	blup	0.032	0.11	6.873	6.27e-12
Brain	chr12_49438472_49438672	KMT2D	CACNB3	12	49438472	49438672	0.657	rs12369114	48.1	rs12582594	0.114	3.86	-0.518	712	704	blup	0.16	0.0022	10.6	3.81e-26
Brain	chr2_27884820_27885116	SUPT7L	CAD	2	27884820	27885116	0.729	rs17005956	-13.5	rs6743819	0.213	-3.99	-9.21	698	1	top1	0.21	0.00051	9.21	3.14e-20
Brain	chr17_46929883_46930069	CALCOCO2	CALCOCO2	17	46929883	46930069	0.77	rs3744604	23.8	rs6504605	0.066	-3.17	-0.22	774	772	blup	0.21	0.00053	-6.65	2.85e-11
Brain	chr2_187350996_187351258	ZC3H15	CALCRL	2	187350996	187351258	0.449	rs8176580	-25.1	rs17366895	0.0772	3.72	9.653	535	534	blup	0.11	0.012	13.058	5.69e-39
Brain	chr12_122255704_122255900	SETD1B	CAMKK2	12	122255704	122255900	0.595	rs3794207	53.5	rs6488958	0.04079	-3.58	-4.56	703	701	blup	0.046	0.076	7.53	5.11e-14
Brain	chr12_122326660_122326863	PSMD9	CAMKK2	12	122326660	122326863	0.781	rs3794207	53.5	rs6489002	-0.01706	3.35	-4.85	709	707	blup	0.063	0.046	-14.4	5.13e-47
Brain	chr2_44428792_44429269	PPM1B	CAMKMT	2	44428792	44429269	0.486	rs10208500	26.7	rs17032140	-0.0203	3.15	-16.3	1018	3	lasso	0.053	0.061	-16.35	4.69e-60
Brain	chr5_134146932_134147126	DDX46	CAMLG	5	134146932	134147126	0.827	rs12658868	55	rs4958260	-0.0207	3.15	1.97	803	800	blup	0.028	0.13	8.26	1.5e-16
Brain	chr9_138378147_138378521	PPP1R26	CAMSAP1	9	138378147	138378521	0.804	rs10081717	-24.1	rs485779	-0.02006	3.08	0.447	1082	1081	blup	-0.013	0.54	-6.441	1.19e-10
Brain	chr9_139257906_139258159	DNLZ	CAMSAP1	9	139257906	139258159	0.781	rs10081717	-24.1	rs17040344	-0.005	-3.39	-0.297	803	799	blup	0.14	0.005	-8.2658	1.39e-16
Brain	chr17_4863989_4864148	SPAG7	CAMTA2	17	4863989	4864148	0.704	rs2243100	25.1	rs2286010	0.027	3.53	16.42	972	1	top1	0.027	0.13	16.42	1.45e-60
Brain	chr17_5222964_5223397	RABEP1	CAMTA2	17	5222964	5223397	0.92	rs2243100	25.1	rs11209	0.1274	3.77	11.19	1029	1	top1	0.13	0.0068	11.19	4.57e-29
Brain	chr2_85549302_85549523	TGOLN2	CAPG	2	85549302	85549523	0.697	rs2002444	-46	rs11547160	-0.0204	-3.65	-36.33	829	1	lasso	0.053	0.061	28.59	8.21e-180
Brain	chr11_65267026_65267269	MALAT1	CAPN1	11	65267026	65267269	0.586	rs3953797	53.6	rs11110	-0.0205	3.41	4.92	667	664	blup	0.14	0.005	-11.46	2.14e-30
Brain	chr11_65269580_65269824	MALAT1	CAPN1	11	65269580	65269824	0.753	rs3953797	53.6	rs1144789	0.0138	-3.41	-1.16	667	17	enet	0.27	6.8e-05	-13.32	1.72e-40
Brain	chr11_65536387_65536709	RP11-770G2.2	CAPN1	11	65536387	65536709	0.578	rs3953797	53.6	rs2458298	-0.0197	3.56	21.61	641	638	blup	0.21	0.00047	18.32	5.44e-75
Brain	chr19_37380569_37381063	ZNF345	CAPNS1	19	37380569	37381063	0.284	rs2231568	-22.7	rs17639574	0.00929	3.23	4.1781	572	568	blup	0.013	0.2	7.1737	7.3e-13
Brain	chr7_2264959_2265104	MAD1L1	CARD11	7	2264959	2265104	0.886	rs6955702	39.9	rs1713911	-0.0168	3.16	-2.693	860	858	blup	0.06	0.049	-10.2669	9.93e-25
Brain	chr19_49643268_49643433	PPFIA3	CARD8	19	49643268	49643433	0.955	rs4802445	-82.5	rs1549141	-0.015	2.81	3.21	776	772	blup	-0.0027	0.36	21.5	1.41e-102
Brain	chr9_138852782_138853229	UBAC1	CARD9	9	138852782	138853229	0.922	rs11794847	73.8	rs11103233	0.00764	-3.99	1.045	936	933	blup	0.16	0.0026	39.26	0
Brain	chr13_110830098_110830260	COL4A1	CARKD	13	110830098	110830260	0.949	rs2765341	-64.6	rs680484	-0.0207	-2.91	1.366	1254	1252	blup	-0.0055	0.4	-20.06	1.72e-89
Brain	chr11_66969286_66969684	KDM2A	CARNS1	11	66969286	66969684	0.491	rs4084113	12.7	rs523583	-0.0066	3.28	6.87	501	493	blup	0.032	0.11	8.05	8.18e-16
Brain	chr11_3033332_3033499	CARS	CARS	11	3033332	3033499	0.979	rs428726	25.8	rs12805661	0.167	3.87	19.2	872	1	top1	0.17	0.0021	19.2	8.84e-82
Brain	chr13_110830098_110830260	COL4A1	CARS2	13	110830098	110830260	0.949	rs410049	-29.2	rs680484	-0.0207	-2.91	1.33	1254	1252	blup	-0.0055	0.4	-11.105	1.18e-28
Brain	chr2_202245420_202245577	TRAK2	CASP10	2	202245420	202245577	0.462	rs3900115	-14.8	rs13016963	0.0112	-3.09	-6.56	850	1	top1	0.011	0.22	6.56	5.55e-11
Brain	chr4_186066327_186066498	SLC25A4	CASP3	4	186066327	186066498	0.582	rs1405939	-41.3	rs2705895	-0.0207	3.14	-39.4	1078	1078	blup	0.0069	0.25	-25.1	2.92e-139
Brain	chr10_115887151_115887442	C10orf118	CASP7	10	115887151	115887442	0.869	rs4353229	-71.3	rs2286741	0.02077	-3.61	9.5	1024	1020	blup	0.17	0.0019	-8.71	3.08e-18
Brain	chr10_115922321_115922948	C10orf118	CASP7	10	115922321	115922948	0.649	rs4353229	-71.3	rs7908665	0.00148	3.57	-11.5	1002	4	lasso	0.15	0.0031	-27.47	4.15e-166
Brain	chr2_202245420_202245577	TRAK2	CASP8	2	202245420	202245577	0.462	rs1035142	-26.1	rs13016963	0.0112	-3.09	-25.5	850	1	top1	0.011	0.22	25.5	1.28e-143
Brain	chr5_96271424_96271562	CTD-2260A17.2	CAST	5	96271424	96271562	0.473	rs26483	88.7	rs11743982	-0.0184	-2.99	5.65	747	743	blup	0.044	0.079	22.1	2.32e-108
Brain	chr11_65826309_65826588	SF3B2	CATSPER1	11	65826309	65826588	0.576	rs542332	-12.1	rs626802	0.0451	3.95	1.096	602	3	lasso	0.06	0.05	-9.858	6.33e-23
Brain	chr15_44092795_44093056	SERF2	CATSPER2	15	44092795	44093056	0.521	rs7175032	-17.8	rs2256928	-0.00518	-2.94	2.94	468	465	blup	0.12	0.0088	-7.57	3.62e-14
Brain	chr15_44751224_44751441	CTDSPL2	CATSPER2P1	15	44751224	44751441	0.448	rs11070410	11.7	rs2927071	0.01176	-4.07	10.61	493	1	lasso	0.17	0.0022	-10.613	2.6e-26
Brain	chr17_45177123_45177615	RP11-156P1.3	CBX1	17	45177123	45177615	0.395	rs8073371	15.3	rs11868143	-0.00389	-3.53	-1.817	533	11	enet	0.079	0.028	6.39	1.66e-10
Brain	chr17_45514773_45515096	EFCAB13	CBX1	17	45514773	45515096	0.277	rs41336845	15.9	rs12449647	-0.00149	3.35	-3.181	656	656	blup	0.073	0.034	-10.59	3.34e-26
Brain	chr22_39067097_39067285	CBY1	CBX6	22	39067097	39067285	0.819	rs7292074	-42	rs5756784	-0.0213	2.93	-1.89	732	727	blup	0.0019	0.3	6.715	1.88e-11
Brain	chr9_131590945_131591098	C9orf114	CCBL1	9	131590945	131591098	0.993	rs2759009	21.3	rs3750320	0.054	-3.07	7.37	690	1	top1	0.054	0.059	-7.37	1.7e-13
Brain	chr2_55471075_55471343	MTIF2	CCDC104	2	55471075	55471343	0.827	rs957267	-20.4	rs10496056	-0.01937	-3.25	-0.181	1017	8	lasso	0.12	0.0092	-8.05	8.01e-16
Brain	chr2_55645866_55646033	CCDC88A	CCDC104	2	55645866	55646033	0.558	rs957267	-20.4	rs7565886	-0.00403	3.39	2.932	1003	10	enet	0.028	0.13	6.09	1.15e-09
Brain	chr3_47083958_47084130	SETD2	CCDC12	3	47083958	47084130	0.38	rs2061197	-14.1	rs1872164	-0.0113	3.64	-12.1	518	3	lasso	0.12	0.0077	-12.08	1.29e-33
Brain	chr3_42235333_42235462	TRAK1	CCDC13-AS1	3	42235333	42235462	0.309	rs7617368	19.4	rs6779561	-0.01012	-3.09	-10.725	787	787	blup	0.031	0.12	8.572	1.01e-17
Brain	chr3_43389679_43389919	SNRK	CCDC13-AS1	3	43389679	43389919	0.541	rs7617368	19.4	rs9861853	-0.02083	-3.12	-0.749	770	769	blup	0.045	0.078	-10.498	8.8e-26
Brain	chr3_42235333_42235462	TRAK1	CCDC13	3	42235333	42235462	0.309	rs13090185	26.8	rs6779561	-0.01012	-3.09	-13.056	787	787	blup	0.031	0.12	7.2272	4.93e-13
Brain	chr3_43389679_43389919	SNRK	CCDC13	3	43389679	43389919	0.541	rs13090185	26.8	rs9861853	-0.02083	-3.12	0.5519	770	769	blup	0.045	0.078	-10.7246	7.8e-27
Brain	chr19_13351055_13351437	CACNA1A	CCDC130	19	13351055	13351437	0.671	rs517323	31.09	rs419728	-0.0135	3.45	-16.735	606	603	blup	0.052	0.063	-10.421	2e-25
Brain	chr22_41575630_41575908	EP300	CCDC134	22	41575630	41575908	0.547	rs7287010	-36.9	rs139432	-0.0039	3.83	-13.2	571	1	lasso	0.11	0.012	-15	1.42e-50
Brain	chr7_77267954_77268128	PTPN12	CCDC146	7	77267954	77268128	0.719	rs10488499	-96.1	rs7783685	-0.02066	-3.19	-0.753	942	941	blup	0.11	0.011	-16.8	3.17e-63
Brain	chr7_77326220_77326445	RSBN1L	CCDC146	7	77326220	77326445	0.585	rs10488499	-96.1	rs319867	-0.00648	-3.56	-2.55	975	974	blup	0.022	0.15	-10.3	1.17e-24
Brain	chr11_124551306_124551444	SIAE	CCDC15	11	124551306	124551444	0.733	rs3809055	51.6	rs7116575	-0.0113	-2.84	-1.65	1053	1048	blup	0.14	0.0049	7.75	9.28e-15
Brain	chr19_11316573_11316800	DOCK6	CCDC159	19	11316573	11316800	0.508	rs7251786	-19.9	rs322141	-0.02024	-3.26	11.616	696	7	enet	0.088	0.022	-6.64	3.23e-11
Brain	chr6_37342398_37342579	RNF8	CCDC167	6	37342398	37342579	0.886	rs1757171	-85.5	rs236386	0.00281	3.5	1.93	982	976	blup	0.069	0.038	-10.39	2.7e-25
Brain	chr8_27622624_27622754	CCDC25	CCDC25	8	27622624	27622754	0.924	rs7842666	39.8	rs10503818	-0.0212	3.22	-33.3	1132	1131	blup	0.082	0.026	-15.2	4.4e-52
Brain	chr6_139694636_139694910	CITED2	CCDC28A	6	139694636	139694910	0.636	rs11759005	24.8	rs9495214	-0.0169	-3.14	1.3	805	804	blup	0.049	0.068	-7.23	4.67e-13
Brain	chr17_80339307_80339760	RP13-20L14.1	CCDC57	17	80339307	80339760	0.663	rs4789670	-39.7	rs8079572	-0.01508	2.66	10.8682	599	598	blup	0.062	0.047	17.32	3.47e-67
Brain	chr16_2815171_2815339	SRRM2	CCDC64B	16	2815171	2815339	0.976	rs2360165	48	rs42329	-0.02087	-2.9	0.129	720	718	blup	-0.007	0.42	7.86	3.93e-15
Brain	chr16_3128324_3128557	IL32	CCDC64B	16	3128324	3128557	0.91	rs2360165	48	rs2526269	0.01249	-3.15	-10	633	1	top1	0.012	0.21	10	1.52e-23
Brain	chr10_32298022_32298266	KIF5B	CCDC7	10	32298022	32298266	0.598	rs3006744	18.2	rs10827166	-0.0166	-3.23	15.8	645	643	blup	0.0098	0.23	-13	7.32e-39
Brain	chr3_48475033_48475270	CCDC51	CCDC71	3	48475033	48475270	0.352	rs6779394	14.1	rs12486033	0.04965	3.37	-0.274	430	426	blup	0.19	0.00097	-11.67	1.83e-31
Brain	chr3_48730313_48730546	IP6K2	CCDC71	3	48730313	48730546	0.294	rs6779394	14.1	rs11920251	0.17035	-3.75	11.811	484	1	top1	0.17	0.0019	-11.81	3.43e-32
Brain	chr3_49011184_49011340	ARIH2	CCDC71	3	49011184	49011340	0.616	rs6779394	14.1	rs6804655	0.0533	-3.41	-6.699	537	1	top1	0.053	0.06	6.7	2.11e-11
Brain	chr3_49159341_49159490	LAMB2	CCDC71	3	49159341	49159490	0.346	rs6779394	14.1	rs6779394	-0.00347	3.58	14.105	561	4	lasso	0.081	0.027	14.08	5.32e-45
Brain	chr12_431526_431683	KDM5A	CCDC77	12	431526	431683	0.978	rs10774154	-69.5	rs4980819	0.00142	3.37	33.662	514	513	blup	0.093	0.019	33.895	7.95e-252
Brain	chr11_64014001_64014206	PPP1R14B	CCDC88B	11	64014001	64014206	0.67	rs510372	-55.3	rs3825074	-0.01625	3.16	9.72	654	2	lasso	0.087	0.023	9.688	3.39e-22
Brain	chr6_31324379_31324726	HLA-B	CCHCR1	6	31324379	31324726	0.607	rs1265087	24.8	rs2523612	0.2711	-3.5	-8.22	314	1	top1	0.27	7.5e-05	8.22	2.03e-16
Brain	chr6_31378931_31379045	HCP5	CCHCR1	6	31378931	31379045	0.391	rs1265087	24.8	rs2239520	0.0148	-3.21	-5.25	314	2	lasso	0.02	0.16	15.33	4.83e-53
Brain	chr17_33749477_33749644	SLFN12	CCL5	17	33749477	33749644	0.791	rs2107538	-16.3	rs4251715	-0.0089	3.22	1.573	811	800	blup	0.03	0.12	6.21	5.28e-10
Brain	chr7_44663931_44664126	OGDH	CCM2	7	44663931	44664126	0.724	rs10951794	66.4	rs4724343	0.084252	-3.1	-5.328	774	772	blup	0.091	0.02	12.12	8.13e-34
Brain	chr3_46003647_46003857	FYCO1	CCR1	3	46003647	46003857	0.702	rs3181077	70.1	rs13084381	0.013	-3.54	-0.0152	902	11	lasso	0.026	0.14	51.11	0
Brain	chr3_46007687_46007932	FYCO1	CCR1	3	46007687	46007932	0.397	rs3181077	70.1	rs17714101	0.1063	-3.91	-13.1896	900	3	lasso	0.18	0.0013	-34.3	8.87e-258
Brain	chr3_47161628_47162083	SETD2	CCR1	3	47161628	47162083	0.366	rs3181077	70.1	rs13093282	0.0911	-4.1	10.2454	492	1	top1	0.091	0.02	-10.25	1.24e-24
Brain	chr13_100635194_100635457	ZIC2	CCR12P	13	100635194	100635457	0.616	rs4319612	-18.5	rs1570736	-0.0202	-2.88	-4.97	940	938	blup	0.14	0.0053	6.65	2.87e-11
Brain	chr3_46003647_46003857	FYCO1	CCR2	3	46003647	46003857	0.702	rs6441959	26.2	rs13084381	0.013	-3.54	1.12	902	11	lasso	0.026	0.14	-11.21	3.55e-29
Brain	chr3_46007687_46007932	FYCO1	CCR2	3	46007687	46007932	0.397	rs6441959	26.2	rs17714101	0.1063	-3.91	-9.08	900	3	lasso	0.18	0.0013	13.22	6.77e-40
Brain	chr3_47161628_47162083	SETD2	CCR2	3	47161628	47162083	0.366	rs6441959	26.2	rs13093282	0.0911	-4.1	-6.83	492	1	top1	0.091	0.02	6.83	8.67e-12
Brain	chr3_46003647_46003857	FYCO1	CCR3	3	46003647	46003857	0.702	rs2087726	-68	rs13084381	0.013	-3.54	-0.17	902	11	lasso	0.026	0.14	-40.02	0
Brain	chr3_46007687_46007932	FYCO1	CCR3	3	46007687	46007932	0.397	rs2087726	-68	rs17714101	0.1063	-3.91	-21.83	900	3	lasso	0.18	0.0013	33.4	1.37e-244
Brain	chr3_47161628_47162083	SETD2	CCR3	3	47161628	47162083	0.366	rs2087726	-68	rs13093282	0.0911	-4.1	-13.57	492	1	top1	0.091	0.02	13.57	5.64e-42
Brain	chr3_47378025_47378326	KLHL18	CCR3	3	47378025	47378326	0.536	rs1015164	-43.7	rs11713015	-0.02	3.44	-9.98	469	455	blup	-0.016	0.62	-9.39	5.83e-21
Brain	chr3_46003647_46003857	FYCO1	CCR5	3	46003647	46003857	0.702	rs1799988	-25.4	rs13084381	0.013	-3.54	0.471	902	11	lasso	0.026	0.14	6.127	8.95e-10
Brain	chr3_47378025_47378326	KLHL18	CCR5	3	47378025	47378326	0.536	rs1799988	-25.4	rs11713015	-0.02	3.44	-11.761	469	455	blup	-0.016	0.62	-9.97	2.05e-23
Brain	chr3_46007687_46007932	FYCO1	CCR9	3	46007687	46007932	0.397	rs7129	-14.7	rs17714101	0.10635	-3.91	5.732	900	3	lasso	0.18	0.0013	-12.8681	6.8e-38
Brain	chr3_46003647_46003857	FYCO1	CCRL2	3	46003647	46003857	0.702	rs7616215	-14.6	rs13084381	0.013	-3.54	0.161	902	11	lasso	0.026	0.14	-9.211	3.24e-20
Brain	chr3_47378025_47378326	KLHL18	CCRL2	3	47378025	47378326	0.536	rs743659	14.6	rs11713015	-0.02	3.44	7.402	469	455	blup	-0.016	0.62	7.913	2.5e-15
Brain	chr11_66457203_66457385	SPTBN2	CCS	11	66457203	66457385	0.586	rs498045	-74.4	rs6591216	0.225	3.48	-13.79	596	1	top1	0.22	0.00034	-13.79	3.05e-43
Brain	chr1_155734716_155735025	GON4L	CCT3	1	155734716	155735025	0.631	rs6800	-38.1	rs12022607	-0.0129	3.11	0.936	675	671	blup	0.034	0.11	15.6	8.7e-55
Brain	chr2_61753465_61753640	XPO1	CCT4	2	61753465	61753640	0.604	rs7569467	24.8	rs13027346	-0.0151	-3.47	-0.587	649	648	blup	0.015	0.19	6.46	1.02e-10
Brain	chr7_55462786_55463338	LANCL2	CCT6A	7	55462786	55463338	0.794	rs7793921	30.2	rs13244654	-0.0203	3.45	18.6	818	815	blup	0.023	0.15	18.1	2.57e-73
Brain	chr7_65205938_65206384	NA	CCT6P1	7	65205938	65206384	0.402	rs6965753	-28.7	rs2659915	-0.0207	3.68	10.65	407	406	blup	0.055	0.057	10.5	1e-25
Brain	chr7_65670305_65670580	TPST1	CCT6P1	7	65670305	65670580	0.448	rs10234467	-28	rs11765135	-0.0205	3.37	7.88	439	438	blup	0.034	0.11	-16.2	4.92e-59
Brain	chr7_65205938_65206384	NA	CCT6P3	7	65205938	65206384	0.402	rs2091224	43.8	rs2659915	-0.0207	3.68	-18	407	406	blup	0.055	0.057	-24.1	8.22e-128
Brain	chr21_30378175_30378401	RWDD2B	CCT8	21	30378175	30378401	0.493	rs2070610	87	rs2705688	-0.012	-3.33	2.92	900	6	enet	-0.0094	0.46	-33.5	5.86e-246
Brain	chr7_5401456_5401602	TNRC18	CCZ1	7	5401456	5401602	0.73	rs6975026	25.8	rs4455734	-0.0148	2.93	0.099	693	9	enet	0.02	0.17	-8.01	1.12e-15
Brain	chr5_139780831_139781037	CTC-329D1.2	CD14	5	139780831	139781037	0.52	rs5744441	-37.1	rs185123	0.13971	3.67	6.27	632	1	top1	0.14	0.0047	6.266	3.7e-10
Brain	chr11_532557_532734	HRAS	CD151	11	532557	532734	0.827	rs34956804	-104	rs11823172	-0.00844	-3.16	18.2	572	1	top1	-0.0084	0.44	-18.2	2.48e-74
Brain	chr1_145018034_145018373	PDE4DIP	CD160	1	145018034	145018373	0.642	rs3753436	-19.61	rs2992020	0.00655	-2.55	0.0288	109	2	enet	0.14	0.005	8.81	1.29e-18
Brain	chr6_110528708_110528889	CDC40	CD164	6	110528708	110528889	0.508	rs1006081	-21.4	rs13207150	-0.01935	-2.86	-13.933	794	782	blup	0.028	0.13	15.559	1.39e-54
Brain	chr1_27217098_27217271	GPN2	CD164L2	1	27217098	27217271	0.579	rs9438524	20.9	rs4585968	0.00513	-2.71	-0.412	592	589	blup	0.11	0.011	-8.19	2.53e-16
Brain	chr3_113049020_113049265	WDR52	CD200R1	3	113049020	113049265	0.349	rs7432373	46.8	rs4290780	0.1624	3.1	6.86	851	1	top1	0.16	0.0024	6.86	6.9e-12
Brain	chr1_167381193_167381372	POU2F1	CD247	1	167381193	167381372	0.572	rs2988277	32.1	rs3904704	-0.0113	-3.13	1.2	1106	1105	blup	-0.0087	0.45	7.63	2.33e-14
Brain	chr16_30615575_30615716	RP11-146F11.5	CD2BP2	16	30615575	30615716	0.718	rs12929884	-11.2	rs12929077	-0.017	2.79	1.32	458	2	lasso	0.038	0.095	-9.59	8.6e-22
Brain	chr19_49643268_49643433	PPFIA3	CD37	19	49643268	49643433	0.955	rs8107548	-43.6	rs1549141	-0.01497	2.81	2.17	776	772	blup	-0.0027	0.36	-11.1052	1.18e-28
Brain	chr19_50156778_50157057	SCAF1	CD37	19	50156778	50157057	0.691	rs8107548	-43.6	rs1673037	0.02112	3.35	-2.077	732	728	blup	0.033	0.11	12.2305	2.14e-34
Brain	chr20_44506739_44506889	ZSWIM3	CD40	20	44506739	44506889	0.709	rs745307	60.6	rs2425817	-0.0213	-3.24	-1.54	989	967	blup	0.094	0.019	10.16	2.96e-24
Brain	chr11_61513825_61514135	DAGLA	CD5	11	61513825	61514135	0.978	rs2905501	22.3	rs7932927	-0.0151	-3.2	0.867	803	801	blup	0.04	0.091	-7.773	7.67e-15
Brain	chr1_27057703_27057962	ARID1A	CD52	1	27057703	27057962	0.648	rs11577318	-23.8	rs12031946	0.02444	-3.16	-7.65	645	642	blup	0.024	0.14	10.861	1.77e-27
Brain	chr1_112265833_112266068	FAM212B	CD53	1	112265833	112266068	0.562	rs4839583	-22.4	rs2232043	0.0145	-3.02	6.64	1076	1	top1	0.015	0.2	-6.64	3.23e-11
Brain	chr1_207504493_207504724	CD55	CD55	1	207504493	207504724	0.546	rs891376	-98.3	rs10877	0.00839	3.05	10.1	892	882	blup	0.079	0.028	15.4	1.13e-53
Brain	chr11_61513825_61514135	DAGLA	CD6	11	61513825	61514135	0.978	rs999297	22.2	rs7932927	-0.0151	-3.2	1.97	803	801	blup	0.04	0.091	-9.71	2.77e-22
Brain	chr2_86066475_86066671	ST3GAL5	CD8A	2	86066475	86066671	0.666	rs1515950	-21.7	rs1863063	0.031	-2.64	-7.07	849	1	top1	0.031	0.12	7.07	1.58e-12
Brain	chr15_42451311_42451597	VPS39	CDAN1	15	42451311	42451597	0.332	rs9919994	-12	rs16952331	-0.0138	3.04	4.5693	683	682	blup	-0.012	0.51	6.394	1.62e-10
Brain	chr3_47892625_47892845	MAP4	CDC25A	3	47892625	47892845	0.265	rs3937	10.1	rs1875103	-0.0126	3.64	-0.992	409	394	blup	0.12	0.0077	-6.7149	1.88e-11
Brain	chr9_115933767_115933954	FKBP15	CDC26	9	115933767	115933954	0.693	rs10759638	-37.3	rs1517079	-0.0138	-3.25	0.993	1052	1049	blup	0.079	0.028	-9.57	1.04e-21
Brain	chr1_227288612_227288901	CDC42BPA	CDC42BPA	1	227288612	227288901	0.622	rs11803959	-13.1	rs2813957	-0.0144	-3.16	4.528	838	834	blup	0.11	0.012	-6.707	1.98e-11
Brain	chr22_36921612_36921746	EIF3D	CDC42EP1	22	36921612	36921746	0.731	rs6000764	11.3	rs2111833	-0.0196	3.45	-1.21	1151	1147	blup	0.0089	0.24	-7.07	1.55e-12
Brain	chr11_64537373_64537507	SF1	CDC42EP2	11	64537373	64537507	0.71	rs482842	16.8	rs4149830	0.1361	-3.18	10.093	668	1	top1	0.14	0.0053	-10.093	5.91e-24
Brain	chr1_151090453_151090693	GABPB2	CDC42SE1	1	151090453	151090693	0.498	rs4970941	51.6	rs1752380	0.03209	-3.54	-2.15	624	621	blup	0.072	0.034	14.17	1.38e-45
Brain	chr5_130506610_130506815	HINT1	CDC42SE2	5	130506610	130506815	0.808	rs1291602	-37.9	rs370652	-0.0156	3.31	-36.2	496	4	lasso	0.038	0.095	-28.2	1.06e-174
Brain	chr14_105886161_105886435	TEX22	CDCA4	14	105886161	105886435	0.71	rs10147672	-27.1	rs3809461	-0.0188	2.61	0.363	341	340	blup	0.022	0.16	7.8	6.14e-15
Brain	chr16_88787521_88787682	PIEZO1	CDK10	16	88787521	88787682	0.868	rs12924572	-40.9	rs2965946	-0.0125	-3.34	-3.03	787	3	lasso	-0.007	0.42	-6.29	3.18e-10
Brain	chr6_110501600_110501853	CDC40	CDK19	6	110501600	110501853	0.689	rs1794590	18.3	rs12527783	-0.0206	-3.01	-8.493	797	785	blup	0.043	0.082	8.05	8.45e-16
Brain	chr6_110528708_110528889	CDC40	CDK19	6	110528708	110528889	0.508	rs1794590	18.3	rs13207150	-0.0193	-2.86	0.224	794	782	blup	0.028	0.13	6.01	1.9e-09
Brain	chr6_111136142_111136570	CDK19	CDK19	6	111136142	111136570	0.616	rs1794590	18.3	rs9481119	-0.0193	2.8	11.697	802	3	lasso	0.038	0.095	11.7	1.33e-31
Brain	chr6_111195988_111196278	AMD1	CDK19	6	111195988	111196278	0.531	rs1794590	18.3	rs1007274	-0.0118	2.93	-9.827	812	10	enet	0.027	0.13	-14.07	6.02e-45
Brain	chr6_111368479_111368623	GSTM2P1	CDK19	6	111368479	111368623	0.657	rs1794590	18.3	rs2282855	-0.0153	-3.33	0.922	792	788	blup	0.00076	0.31	6.97	3.11e-12
Brain	chr17_30814683_30814885	CDK5R1	CDK5R1	17	30814683	30814885	0.721	rs4287613	87.7	rs1076187	-0.00988	-2.9	0.452	854	851	blup	0.03	0.12	28.415	1.3e-177
Brain	chr9_123395294_123396107	MEGF9	CDK5RAP2	9	123395294	123396107	0.376	rs7037806	-75.9	rs4836830	-0.0167	3.39	-8.427	809	1	lasso	0.034	0.11	-6.4	1.6e-10
Brain	chr9_123666492_123666752	TRAF1	CDK5RAP2	9	123666492	123666752	0.536	rs7037806	-75.9	rs3739822	-0.0168	-2.93	3.348	750	745	blup	-0.0092	0.46	-12.3	9.57e-35
Brain	chr17_45514773_45515096	EFCAB13	CDK5RAP3	17	45514773	45515096	0.277	rs2525105	-21	rs12449647	-0.00149	3.35	-2.58	656	656	blup	0.073	0.034	-11.2	4.19e-29
Brain	chr17_46929883_46930069	CALCOCO2	CDK5RAP3	17	46929883	46930069	0.77	rs2525105	-21	rs6504605	0.06599	-3.17	-3.14	774	772	blup	0.21	0.00053	13.03	8.7e-39
Brain	chr9_131246217_131246425	ODF2	CDK9	9	131246217	131246425	0.803	rs3217738	-12.2	rs4837165	-0.00621	3.05	-6.84	652	1	top1	-0.0062	0.41	-6.84	7.86e-12
Brain	chr14_51224704_51225348	NIN	CDKL1	14	51224704	51225348	0.66	rs1465160	42.4	rs17123972	-0.00264	3.59	-0.53	980	977	blup	0.039	0.093	-11.6	5.34e-31
Brain	chr16_22542106_22542514	NPIPB5	CDR2	16	22542106	22542514	0.892	rs13334621	-49.4	rs11074507	0.1136	-4.3	-10.23	562	4	enet	0.18	0.0013	8.612	7.18e-18
Brain	chr20_5974166_5974421	MCM8	CDS2	20	5974166	5974421	0.827	rs6038077	-125	rs6076799	0.0361	3.82	-0.0533	1169	1162	blup	0.079	0.028	-22.4	1.45e-111
Brain	chr19_44772950_44773533	ZNF235	CEACAM22P	19	44772950	44773533	0.685	rs10409076	29	rs1727746	0.00399	3.62	17.8352	845	4	lasso	0.11	0.012	12.84	9.28e-38
Brain	chr2_36824926_36825307	FEZ2	CEBPZ	2	36824926	36825307	0.69	rs3213745	-52.3	rs7557159	0.167	3.79	8.25	1131	1	top1	0.17	0.0021	8.25	1.59e-16
Brain	chr22_18273064_18273228	MICAL3	CECR7	22	18273064	18273228	0.865	rs16981964	35	rs5992999	-0.0184	-3.18	1.1	994	987	blup	0.17	0.0021	-8.56	1.14e-17
Brain	chr3_47892625_47892845	MAP4	CELSR3	3	47892625	47892845	0.265	rs2286652	-19.5	rs1875103	-0.01261	3.64	2.088	409	394	blup	0.12	0.0077	8.04	9.27e-16
Brain	chr3_48475033_48475270	CCDC51	CELSR3	3	48475033	48475270	0.352	rs2286652	-19.5	rs12486033	0.04965	3.37	-2.225	430	426	blup	0.19	0.00097	7.01	2.43e-12
Brain	chr3_48730313_48730546	IP6K2	CELSR3	3	48730313	48730546	0.294	rs2286652	-19.5	rs11920251	0.17035	-3.75	-7.312	484	1	top1	0.17	0.0019	7.31	2.63e-13
Brain	chr3_49159341_49159490	LAMB2	CELSR3	3	49159341	49159490	0.346	rs2286652	-19.5	rs6779394	-0.00347	3.58	-8.266	561	4	lasso	0.081	0.027	-8.17	2.98e-16
Brain	chr3_49570046_49570233	DAG1	CELSR3	3	49570046	49570233	0.408	rs2286652	-19.5	rs9824435	-0.01589	3.18	0.94	589	588	blup	0.0073	0.25	9.97	2.17e-23
Brain	chr16_81094230_81094520	C16orf46	CENPN	16	81094230	81094520	0.893	rs9925780	18.4	rs9924198	0.0108	3.1	13.6	1351	1	top1	0.011	0.22	13.6	3.56e-42
Brain	chr17_16703461_16703613	CCDC144A	CENPV	17	16703461	16703613	0.664	rs3112526	48.6	rs1123297	-0.00746	-2.91	3.2298	671	666	blup	0.048	0.071	9.583	9.43e-22
Brain	chr11_116656429_116656575	ZNF259	CEP164	11	116656429	116656575	0.948	rs560564	20.5	rs1145195	-0.0128	3.45	-0.24	1084	1077	blup	0.011	0.22	9.44	3.72e-21
Brain	chr18_13643318_13643491	LDLRAD4	CEP192	18	13643318	13643491	0.989	rs1787000	122	rs1107721	-0.019	3.33	-1.39	728	726	blup	-0.002	0.35	-69.3	0
Brain	chr20_34099555_34099789	CEP250	CEP250	20	34099555	34099789	0.369	rs6060442	-19.8	rs1406948	0.0292	-3.36	-11.57	614	612	blup	0.056	0.055	15	5.93e-51
Brain	chr20_34328350_34328511	RBM39	CEP250	20	34328350	34328511	0.565	rs6060442	-19.8	rs6088747	-0.0209	-2.8	4.21	562	560	blup	0.0097	0.23	-11.4	7.22e-30
Brain	chr20_34636600_34636763	LINC00657	CEP250	20	34636600	34636763	0.247	rs6060442	-19.8	rs6060625	0.0417	-3.7	-10.01	504	1	top1	0.042	0.085	10	1.34e-23
Brain	chr1_179834679_179834916	TOR1AIP2	CEP350	1	179834679	179834916	0.445	rs6657347	-17.4	rs4301600	-0.0208	3.07	-12.6	869	868	blup	0.023	0.15	-8.99	2.58e-19
Brain	chr1_27217098_27217271	GPN2	CEP85	1	27217098	27217271	0.579	rs3795687	32.4	rs4585968	0.00513	-2.71	31.946	592	589	blup	0.11	0.011	-11.714	1.08e-31
Brain	chr6_118800953_118801086	CEP85L	CEP85L	6	118800953	118801086	0.6	rs9489520	-23.8	rs2356078	-0.0211	3.23	-0.359	770	767	blup	0.038	0.095	-6.94	4.05e-12
Brain	chr2_182545065_182545313	CERKL	CERKL	2	182545065	182545313	0.942	rs6740847	21.9	rs13410482	-0.0191	3.21	-4.72	764	6	lasso	0.0067	0.26	8.74	2.3e-18
Brain	chr1_150532824_150533080	ADAMTSL4	CERS2	1	150532824	150533080	0.958	rs4970986	22.6	rs11586396	-0.01627	2.56	-2.897	485	481	blup	-0.01	0.48	12.96	2e-38
Brain	chr1_151090453_151090693	GABPB2	CERS2	1	151090453	151090693	0.498	rs4970986	22.6	rs1752380	0.03209	-3.54	-0.203	624	621	blup	0.072	0.034	-9.59	8.44e-22
Brain	chr1_151239044_151239158	PSMD4	CERS2	1	151239044	151239158	0.323	rs4970986	22.6	rs2275900	-0.00744	3.48	4.705	638	635	blup	0.082	0.026	17.42	5.34e-68
Brain	chr12_50036733_50036883	PRPF40B	CERS5	12	50036733	50036883	0.653	rs7297421	78.9	rs11612002	-0.00809	-3.16	-10.9	608	600	blup	0.095	0.018	-22.7	4.02e-114
Brain	chr11_65267026_65267269	MALAT1	CFL1	11	65267026	65267269	0.586	rs630303	-24.8	rs11110	-0.0205	3.41	-1.19	667	664	blup	0.14	0.005	7.36	1.86e-13
Brain	chr11_65536387_65536709	RP11-770G2.2	CFL1	11	65536387	65536709	0.578	rs630303	-24.8	rs2458298	-0.0197	3.56	-2.07	641	638	blup	0.21	0.00047	-8.95	3.58e-19
Brain	chr2_202245420_202245577	TRAK2	CFLAR	2	202245420	202245577	0.462	rs10200857	-32.8	rs13016963	0.0112	-3.09	-9.31	850	1	top1	0.011	0.22	9.31	1.24e-20
Brain	chr19_4408927_4409103	CHAF1A	CHAF1A	19	4408927	4409103	0.915	rs11085074	-33	rs11085094	-0.0212	-3.28	-0.594	768	765	blup	0.12	0.0086	6.831	8.46e-12
Brain	chr9_37126332_37126499	ZCCHC7	CHCHD4P3	9	37126332	37126499	0.656	rs7856656	21.6	rs776023	-0.0211	-3.37	-1.86	856	5	lasso	0.023	0.15	-6.24	4.25e-10
Brain	chr1_146675138_146675310	RP11-337C18.8	CHD1L	1	146675138	146675310	0.314	rs21327	27.5	rs11239954	-0.021	2.74	-8.6137	494	492	blup	0.00093	0.31	-10.3768	3.16e-25
Brain	chr8_61764558_61764808	CHD7	CHD7	8	61764558	61764808	0.739	rs4288413	-25.3	rs997574	-0.0212	-3.13	0.518	841	839	blup	-0.013	0.54	-7.34	2.21e-13
Brain	chr2_86368543_86368735	PTCD3	CHMP3	2	86368543	86368735	0.38	rs7596717	-23.3	rs3731818	-0.0103	3.28	4.06	760	751	blup	0.026	0.14	10.96	6.19e-28
Brain	chr2_175304558_175304749	GPR155	CHN1	2	175304558	175304749	0.811	rs4972729	-55.6	rs11681721	-0.00376	-3.24	-2.25	754	751	blup	0.17	0.0019	12	2.07e-33
Brain	chr15_42451311_42451597	VPS39	CHP1	15	42451311	42451597	0.332	rs7175912	-20.3	rs16952331	-0.0138	3.04	-3.305	683	682	blup	-0.012	0.51	-8.308	9.74e-17
Brain	chr7_150909641_150909774	ABCF2	CHPF2	7	150909641	150909774	0.995	rs6464134	-23	rs4725398	0.41115	4.79	-22.899	971	1	top1	0.41	4.2e-07	-22.899	4.71e-116
Brain	chr8_141912718_141913020	PTK2	CHRAC1	8	141912718	141913020	0.467	rs4961323	-27.8	rs11166990	-0.00414	3.25	-11.046	875	873	blup	0.032	0.11	-11.76	6.27e-32
Brain	chr17_7218198_7218419	GPS2	CHRNB1	17	7218198	7218419	0.95	rs9217	36.3	rs2302764	-0.0204	-3.7	-14.68	999	998	blup	0.12	0.008	10.25	1.17e-24
Brain	chr15_40849331_40849552	RP11-111A22.1	CHST14	15	40849331	40849552	0.825	rs4924478	-10.4	rs17747633	0.12127	-4.4	6.416	713	1	top1	0.12	0.0082	-6.416	1.4e-10
Brain	chr14_65241756_65242069	SPTB	CHURC1	14	65241756	65242069	0.628	rs4902336	138	rs7144971	0.0746	3.66	0.525	827	1	lasso	0.14	0.0054	-7.04	1.96e-12
Brain	chr14_65259643_65259994	SPTB	CHURC1	14	65259643	65259994	0.479	rs4902336	138	rs1268656	-0.0206	-2.96	0.673	836	833	blup	0.023	0.15	-50.29	0
Brain	chr1_41978945_41979155	HIVEP3	CITED4	1	41978945	41979155	0.748	rs12751530	64.6	rs11803654	0.0316	3.11	6.096	794	1	top1	0.032	0.12	6.096	1.09e-09
Brain	chr13_52615896_52616432	NEK5	CKAP2	13	52615896	52616432	0.406	rs9568734	82.1	rs9536320	-0.0212	3.31	-4.162	851	850	blup	0.029	0.13	47.86	0
Brain	chr13_52763759_52764034	RP11-248G5.8	CKAP2	13	52763759	52764034	0.542	rs9568734	82.1	rs9563113	-0.0198	-2.96	32.294	824	822	blup	0.011	0.22	-24.23	9.91e-130
Brain	chr16_66918962_66919156	PDP2	CKLF	16	66918962	66919156	0.398	rs16956585	14.6	rs7205336	-0.00892	3.27	-0.713	729	721	blup	0.032	0.11	-6.979	2.98e-12
Brain	chr1_11313837_11314031	MTOR	CLCN6	1	11313837	11314031	0.952	rs2076001	48.9	rs11802668	0.2105	4.03	12.27	860	1	top1	0.21	0.00054	12.27	1.28e-34
Brain	chr16_2076851_2077265	SLC9A3R2	CLCN7	16	2076851	2077265	0.775	rs12934261	-45.2	rs12918803	-0.00384	3.83	1.722	758	752	blup	0.077	0.03	-6.725	1.76e-11
Brain	chr17_6828749_6829089	ALOX12P2	CLEC10A	17	6828749	6829089	0.805	rs10459916	36	rs3785794	-0.0143	-3.4	26.222	1032	5	lasso	-0.00055	0.33	-12.42	1.92e-35
Brain	chr12_10311934_10312133	OLR1	CLEC12A	12	10311934	10312133	0.582	rs7313235	194.7	rs1463237	0.0714	-3.66	4.98	609	606	blup	0.089	0.021	26.8	4.89e-158
Brain	chr12_9094354_9094472	PHC1	CLEC12A	12	9094354	9094472	0.407	rs524994	76.2	rs7313141	-0.00993	2.9	-3.35	55	54	blup	0.0044	0.28	-33.8	2.19e-250
Brain	chr12_10311934_10312133	OLR1	CLEC12B	12	10311934	10312133	0.582	rs7313235	122.1	rs1463237	0.0714	-3.66	1.81	609	606	blup	0.089	0.021	17.1	8.84e-66
Brain	chr12_9094354_9094472	PHC1	CLEC12B	12	9094354	9094472	0.407	rs524994	45.8	rs7313141	-0.00993	2.9	-1.15	55	54	blup	0.0044	0.28	-17.5	6.23e-69
Brain	chr16_70432703_70432853	ST3GAL2	CLEC18A	16	70432703	70432853	0.54	rs35567919	-61.7	rs11075773	-0.0161	-2.79	16.2	452	451	blup	0.0048	0.27	-31	1.24e-211
Brain	chr16_70380777_70380980	RP11-529K1.3	CLEC18C	16	70380777	70380980	0.36	rs2270838	-25.7	rs889398	-0.0179	3.35	7.57	442	2	lasso	0.029	0.13	7.57	3.76e-14
Brain	chr16_70432703_70432853	ST3GAL2	CLEC18C	16	70432703	70432853	0.54	rs2270838	-25.7	rs11075773	-0.0161	-2.79	-5.66	452	451	blup	0.0048	0.27	13.5	1.49e-41
Brain	chr12_10311934_10312133	OLR1	CLEC1B	12	10311934	10312133	0.582	rs4764179	-57.6	rs1463237	0.0714	-3.66	2.481	609	606	blup	0.089	0.021	8.61	7.44e-18
Brain	chr12_9094354_9094472	PHC1	CLEC1B	12	9094354	9094472	0.407	rs1407900	-28.2	rs7313141	-0.00993	2.9	0.414	55	54	blup	0.0044	0.28	-14.15	1.91e-45
Brain	chr7_141438916_141439078	SSBP1	CLEC5A	7	141438916	141439078	0.718	rs2082551	35.5	rs6464436	-0.0156	3.42	-1.52	821	3	lasso	-0.0054	0.39	-12.17	4.67e-34
Brain	chr2_55539478_55539699	CCDC88A	CLHC1	2	55539478	55539699	0.988	rs4435493	80.6	rs7560205	0.01576	2.76	-4.89	1009	11	lasso	0.12	0.0098	-9.37	7.09e-21
Brain	chr9_139257906_139258159	DNLZ	CLIC3	9	139257906	139258159	0.781	rs7040970	28.7	rs17040344	-0.004998	-3.39	-1.334	803	799	blup	0.14	0.005	17.98	2.85e-72
Brain	chr5_177058571_177059126	RP11-1277A3.2	CLK4	5	177058571	177059126	0.772	rs262029	-19.8	rs335482	-0.02079	3.56	-2.83	758	8	enet	0.14	0.0041	-6.07	1.31e-09
Brain	chr11_77933072_77933230	GAB2	CLNS1A	11	77933072	77933230	0.474	rs7109527	40.2	rs2725812	0.143	3.28	9	814	1	top1	0.14	0.0043	9	2.25e-19
Brain	chr11_57097473_57097608	SSRP1	CLP1	11	57097473	57097608	0.604	rs11570190	12.7	rs9420	-0.00435	3.11	12.27	843	843	blup	0.039	0.092	7.87	3.63e-15
Brain	chr11_57472348_57472557	MED19	CLP1	11	57472348	57472557	0.509	rs11570190	12.7	rs1783819	0.05886	-3.56	-3.68	829	829	blup	0.089	0.021	7.28	3.31e-13
Brain	chr5_175517019_175517253	FAM153B	CLTB	5	175517019	175517253	0.741	rs7443800	51	rs10475626	0.2185	-3.51	-47.67	883	1	top1	0.22	0.00042	47.67	0
Brain	chr5_175815161_175815299	ARL10	CLTB	5	175815161	175815299	0.834	rs7443800	51	rs4868646	-0.0212	-3.41	3.31	767	761	blup	0.032	0.12	-6.55	5.77e-11
Brain	chr16_2815171_2815339	SRRM2	CLUAP1	16	2815171	2815339	0.976	rs13332500	18.8	rs42329	-0.02087	-2.9	0.0878	720	718	blup	-0.007	0.42	-8.905	5.32e-19
Brain	chr6_25279859_25280130	LRRC16A	CMAHP	6	25279859	25280130	0.614	rs9295647	76.5	rs9295661	-0.0201	-3.57	14.1	1230	1222	blup	0.044	0.079	-8.83	1e-18
Brain	chr16_81094230_81094520	C16orf46	CMC2	16	81094230	81094520	0.893	rs1469123	45.8	rs9924198	0.0108	3.1	32.5	1351	1	top1	0.011	0.22	32.5	4.39e-231
Brain	chr16_66918962_66919156	PDP2	CMTM2	16	66918962	66919156	0.398	rs3743712	11.9	rs7205336	-0.00892	3.27	-1.338	729	721	blup	0.032	0.11	-7.554	4.23e-14
Brain	chr16_66918962_66919156	PDP2	CMTM3	16	66918962	66919156	0.398	rs8051710	-27.4	rs7205336	-0.00892	3.27	-1.81	729	721	blup	0.032	0.11	-13.46	2.56e-41
Brain	chr1_223983661_223983957	TP53BP2	CNIH4	1	223983661	223983957	0.695	rs7517754	-49.2	rs4654037	-0.0133	2.82	-49.1	749	742	blup	0.051	0.065	-29.3	1.82e-188
Brain	chr1_223991790_223992051	TP53BP2	CNIH4	1	223991790	223992051	0.586	rs7517754	-49.2	rs10799574	-0.0179	-3.63	-38.1	751	744	blup	0.083	0.025	13.4	5.38e-41
Brain	chr1_27057703_27057962	ARID1A	CNKSR1	1	27057703	27057962	0.648	rs2232648	15.4	rs12031946	0.02444	-3.16	-3.92	645	642	blup	0.024	0.14	6.171	6.79e-10
Brain	chr6_111195988_111196278	AMD1	CNN2P9	6	111195988	111196278	0.531	rs802688	12.3	rs1007274	-0.0118	2.93	-6.3993	812	10	enet	0.027	0.13	-6.74	1.55e-11
Brain	chr2_96481931_96482282	LINC00342	CNNM4	2	96481931	96482282	0.637	rs6727384	25.2	rs584811	0.12527	3.21	9.47	272	1	top1	0.13	0.0073	9.472	2.73e-21
Brain	chr2_97860576_97860782	ANKRD36	CNNM4	2	97860576	97860782	0.766	rs6727384	25.2	rs2280356	-0.0204	2.35	9.43	364	1	lasso	0.041	0.088	-7.408	1.28e-13
Brain	chr2_97871751_97871968	ANKRD36	CNNM4	2	97871751	97871968	0.505	rs6727384	25.2	rs2271893	-0.00931	-2.75	20.77	370	1	top1	-0.0093	0.46	-20.771	7.9e-96
Brain	chr2_102490632_102490811	MAP4K4	CNOT11	2	102490632	102490811	0.469	rs13025261	-16.3	rs2241116	0.05506	-3.12	2.16	939	937	blup	0.085	0.024	-6.71	1.9e-11
Brain	chr17_40142186_40142336	DNAJC7	CNP	17	40142186	40142336	0.484	rs2033675	-23.6	rs10512488	-0.00602	3.2	-2.675	672	669	blup	0.018	0.17	-11.4	4.25e-30
Brain	chr12_56143372_56143643	GDF11	CNPY2	12	56143372	56143643	0.753	rs11171803	19.3	rs10783764	-0.0212	-3.18	0.378	627	620	blup	0.09	0.021	-9.629	6.06e-22
Brain	chr7_99957044_99957249	STAG3L5P-PVRIG2P-PILRB	CNPY4	7	99957044	99957249	0.55	rs2261360	-33.6	rs6946768	0.111	-3.95	-12.37	602	2	lasso	0.27	8.9e-05	17.06	3.06e-65
Brain	chr2_99135425_99135564	INPP4A	COA5	2	99135425	99135564	0.683	rs3769698	18.6	rs6711574	-0.019	-3.32	1.26	547	540	blup	0.19	0.0011	-10.867	1.65e-27
Brain	chr2_99552301_99552672	KIAA1211L	COA5	2	99552301	99552672	0.916	rs3769698	18.6	rs11676357	-0.0179	-3.19	-10.66	630	625	blup	0.19	0.00099	9.591	8.73e-22
Brain	chr17_40811869_40812026	TUBG2	COASY	17	40811869	40812026	0.467	rs2134808	-8.62	rs3760384	0.108	4.11	-6.66	573	2	lasso	0.28	5.4e-05	-6.55	5.85e-11
Brain	chr16_70432703_70432853	ST3GAL2	COG4	16	70432703	70432853	0.54	rs7192865	-27.1	rs11075773	-0.0161	-2.79	14.7	452	451	blup	0.0048	0.27	-16.2	3.07e-59
Brain	chr10_105759623_105759794	SLK	COL17A1	10	105759623	105759794	0.934	rs805688	18.3	rs12264935	-0.01509	3.18	-1.393	814	813	blup	0.022	0.16	-10.21	1.83e-24
Brain	chr21_47817928_47818132	PCNT	COL18A1	21	47817928	47818132	0.532	rs2236472	-85.6	rs2186358	-0.01489	3.1	-1.3	597	594	blup	0.08	0.027	-6.3	2.96e-10
Brain	chr5_178050186_178050395	CLK4	COL23A1	5	178050186	178050395	0.944	rs13159176	16.4	rs12522073	-0.00575	3.39	-0.315	908	907	blup	0.13	0.0057	6.2	5.59e-10
Brain	chr7_100737201_100737570	RP11-395B7.7	COL26A1	7	100737201	100737570	0.638	rs11976450	56.1	rs13233931	-0.0178	3.36	-8.58	648	6	lasso	0.0048	0.27	-8.43	3.6e-17
Brain	chr20_60864287_60864471	OSBPL2	COL9A3	20	60864287	60864471	0.797	rs1018439	-46.9	rs13040088	-0.0211	3.37	10.75	1078	7	lasso	0.031	0.12	7.6	2.94e-14
Brain	chr18_500432_500737	COLEC12	COLEC12	18	500432	500737	0.744	rs2846667	-22.8	rs3932728	0.092	-3.11	13	736	1	top1	0.092	0.019	-13	9.58e-39
Brain	chr17_16703461_16703613	CCDC144A	COPS3	17	16703461	16703613	0.664	rs4985761	-76.2	rs1123297	-0.00746	-2.91	0.833	671	666	blup	0.048	0.071	-16.8	1.45e-63
Brain	chr17_17699327_17699704	RAI1	COPS3	17	17699327	17699704	0.915	rs4985761	-76.2	rs854779	-0.01325	3.41	-0.518	659	655	blup	0.16	0.0028	-24	4.54e-127
Brain	chr7_99097200_99097350	ZNF789	COPS6	7	99097200	99097350	0.517	rs2272346	-45.6	rs817750	-0.0131	3.13	-4.721	605	603	blup	-0.0091	0.46	-7.531	5.02e-14
Brain	chr17_45514773_45515096	EFCAB13	COPZ2	17	45514773	45515096	0.277	rs17617053	26.9	rs12449647	-0.00149	3.35	6.44	656	656	blup	0.073	0.034	14.234	5.65e-46
Brain	chr17_45515124_45516528	EFCAB13	COPZ2	17	45515124	45516528	0.427	rs17617053	26.9	rs7212246	0.02761	3.43	4.95	656	656	blup	0.078	0.029	6.788	1.13e-11
Brain	chr12_56708856_56709009	RP11-977G19.10	COQ10A	12	56708856	56709009	0.719	rs1274498	-10.5	rs2638324	-0.0174	-3.67	-8.006	618	5	lasso	-0.0065	0.41	7.446	9.62e-14
Brain	chr14_74189314_74189502	ELMSAN1	COQ6	14	74189314	74189502	0.536	rs4903164	-36.2	rs2293797	-0.0193	-3.21	-3.03	786	783	blup	-0.013	0.54	-15.6	1.08e-54
Brain	chr16_19130260_19130587	ITPRIPL2	COQ7	16	19130260	19130587	0.923	rs4630530	28.7	rs8053779	-0.00869	3.17	17.2	601	6	lasso	0.16	0.0028	16	1.15e-57
Brain	chr16_30615575_30615716	RP11-146F11.5	CORO1A	16	30615575	30615716	0.718	rs7204270	-16.5	rs12929077	-0.017	2.79	0.0608	458	2	lasso	0.038	0.095	12.5	1.16e-35
Brain	chr11_66969286_66969684	KDM2A	CORO1B	11	66969286	66969684	0.491	rs2302264	-22.4	rs523583	-0.0066	3.28	-8.53	501	493	blup	0.032	0.11	-9.4	5.67e-21
Brain	chr12_108919143_108919365	FICD	CORO1C	12	108919143	108919365	0.649	rs4964745	-47.6	rs11113897	-0.01606	3.4	3.459	905	904	blup	0.0088	0.24	24.855	2.3e-136
Brain	chr17_27908261_27908383	RP11-68I3.2	CORO6	17	27908261	27908383	0.504	rs7501472	-16.5	rs6505162	0.00879	-3.32	-13.8	643	638	blup	0.052	0.062	15.2	3.74e-52
Brain	chr16_3767341_3767545	TRAP1	CORO7	16	3767341	3767545	0.908	rs3747572	-15.8	rs17137037	0.0292	-3.11	-12.159	745	1	top1	0.029	0.12	12.16	5.13e-34
Brain	chr12_50036733_50036883	PRPF40B	COX14	12	50036733	50036883	0.653	rs17124432	32.2	rs11612002	-0.00809	-3.16	-22	608	600	blup	0.095	0.018	24.9	2.14e-136
Brain	chr19_35761998_35762133	USF2	COX6B1	19	35761998	35762133	0.893	rs4806187	45.5	rs10402233	-0.00486	2.84	0.104	836	835	blup	0.017	0.18	-17.29	5.25e-67
Brain	chr11_64545383_64545591	SF1	COX8A	11	64545383	64545591	0.722	rs7938498	-11	rs928948	-0.00146	3.53	-9.01	671	1	top1	-0.0015	0.34	-9.01	2.06e-19
Brain	chr19_16687178_16687563	CTD-3222D19.2	CPAMD8	19	16687178	16687563	0.53	rs1457091	32	rs11666521	-0.0182	-3.71	-5.33	936	935	blup	0.015	0.2	6.51	7.31e-11
Brain	chr17_27908261_27908383	RP11-68I3.2	CPD	17	27908261	27908383	0.504	rs9902723	-39.2	rs6505162	0.00879	-3.32	13.08	643	638	blup	0.052	0.062	-10.63	2.18e-26
Brain	chr17_29226343_29226632	TEFM	CPD	17	29226343	29226632	0.642	rs9902723	-39.2	rs3110452	-0.02127	2.61	-24.86	632	628	blup	0.12	0.0083	-13.78	3.58e-43
Brain	chr20_34099555_34099789	CEP250	CPNE1	20	34099555	34099789	0.369	rs11696527	-113	rs1406948	0.0292	-3.36	-23.32	614	612	blup	0.056	0.055	25.5	3.02e-143
Brain	chr20_34328350_34328511	RBM39	CPNE1	20	34328350	34328511	0.565	rs11696527	-113	rs6088747	-0.0209	-2.8	2.33	562	560	blup	0.0097	0.23	-19.2	3.88e-82
Brain	chr20_34636600_34636763	LINC00657	CPNE1	20	34636600	34636763	0.247	rs11696527	-113	rs6060625	0.0417	-3.7	-100.57	504	1	top1	0.042	0.085	100.6	0
Brain	chr12_39726614_39726860	KIF21A	CPNE8	12	39726614	39726860	0.413	rs12308699	14.4	rs10876551	-0.0201	-2.89	6.89	707	700	blup	-0.013	0.53	-8.89	6.36e-19
Brain	chr8_146277840_146278327	C8orf33	CPSF1	8	146277840	146278327	0.529	rs6599528	-76.8	rs741969	-0.0173	2.16	-22.75	203	1	top1	-0.017	0.67	-22.75	1.36e-114
Brain	chr7_28843848_28844185	CREB5	CPVL	7	28843848	28844185	0.835	rs245883	73.1	rs10264676	-0.0153	3.53	3.42	1248	1239	blup	0.023	0.15	13	1.25e-38
Brain	chr1_207504493_207504724	CD55	CR1	1	207504493	207504724	0.546	rs4618970	-16.9	rs10877	0.00839	3.05	3.1	892	882	blup	0.079	0.028	6.99	2.7e-12
Brain	chr1_208417376_208417706	PLXNA2	CR1	1	208417376	208417706	0.927	rs4618970	-16.9	rs701641	-0.01597	2.92	2.12	1011	1009	blup	0.011	0.22	6.12	9.56e-10
Brain	chr1_208417376_208417706	PLXNA2	CR2	1	208417376	208417706	0.927	rs6664001	12.5	rs701641	-0.01597	2.92	0.437	1011	1009	blup	0.011	0.22	6.208	5.38e-10
Brain	chr16_790837_790999	NARFL	CRAMP1L	16	790837	790999	0.847	rs9940288	26	rs12448994	0.00122	3.37	0.0047	746	739	blup	0.06	0.05	8.077	6.63e-16
Brain	chr7_66121807_66122122	KCTD7	CRCP	7	66121807	66122122	0.847	rs313829	14.8	rs1076440	0.0201	-3.39	4.907	507	506	blup	0.096	0.017	-9.92	3.51e-23
Brain	chr2_208446562_208446915	CREB1	CREB1	2	208446562	208446915	0.959	rs13010104	15.5	rs41395347	-0.0182	2.93	-1.37	840	838	blup	0.057	0.054	-7.12	1.1e-12
Brain	chr3_9408611_9408754	SETD5-AS1	CRELD1	3	9408611	9408754	0.665	rs3172417	-38.7	rs41464050	-0.00718	3.42	13.2	1151	1145	blup	0.052	0.062	17.5	1.95e-68
Brain	chr17_43138683_43138903	DCAKD	CRHR1-IT1	17	43138683	43138903	0.364	rs17762769	94.3	rs12568	0.0313	-2.86	6.69	492	1	top1	0.031	0.12	-6.69	2.21e-11
Brain	chr17_43679493_43679813	RP11-707O23.5	CRHR1-IT1	17	43679493	43679813	0.492	rs17762769	94.3	rs12943790	0.0376	-3.28	-3.57	320	316	blup	0.052	0.062	20.1	8.15e-90
Brain	chr4_1932373_1932654	WHSC1	CRIPAK	4	1932373	1932654	0.529	rs3817604	72.6	rs6852065	0.0234	2.98	5.75	675	667	blup	0.056	0.056	21.2	3.35e-100
Brain	chr17_29198726_29199178	ATAD5	CRLF3	17	29198726	29199178	0.517	rs9912440	-33.8	rs16966835	-0.0197	2.95	-0.544	631	627	blup	-0.0082	0.44	15.57	1.19e-54
Brain	chr1_16693727_16693889	SZRD1	CROCCP2	1	16693727	16693889	0.614	rs2076606	49.3	rs7544175	0.135	-2.99	-9.5	724	1	top1	0.14	0.0054	9.5	2.11e-21
Brain	chr13_20992656_20992961	CRYL1	CRYL1	13	20992656	20992961	0.766	rs9285125	-27.3	rs9579932	0.3346	-4.26	8.597	806	1	top1	0.33	8e-06	-8.597	8.21e-18
Brain	chr1_75214442_75214587	TYW3	CRYZ	1	75214442	75214587	0.829	rs525487	93.8	rs1413994	0.072	3.12	19.6	717	714	blup	0.15	0.0037	26.9	8.95e-160
Brain	chr12_10311934_10312133	OLR1	CSDA	12	10311934	10312133	0.582	rs10743919	26.46	rs1463237	0.0714	-3.66	-1.17	609	606	blup	0.089	0.021	12.25	1.58e-34
Brain	chr20_47989373_47989666	KCNB1	CSE1L	20	47989373	47989666	0.564	rs6019621	-31.6	rs8115327	-0.0147	-3.43	-7.08	910	5	enet	0.00033	0.32	7.02	2.15e-12
Brain	chr15_75091693_75091881	CSK	CSK	15	75091693	75091881	0.606	rs2168518	42	rs531491	-0.0185	-2.69	0.777	627	3	lasso	-0.01	0.48	-8.74	2.33e-18
Brain	chr17_80693436_80693733	FN3K	CSNK1D	17	80693436	80693733	0.596	rs3176835	-28.4	rs8079082	-0.00824	-3.23	1.62	471	3	lasso	0.1	0.014	8.17	3.04e-16
Brain	chr3_39521541_39521702	MOBP	CSRNP1	3	39521541	39521702	0.785	rs3732383	13.5	rs5007150	0.002219	3.49	-0.799	864	1	lasso	0.044	0.079	-6.499	8.1e-11
Brain	chr1_201485604_201485935	RP11-134G8.7	CSRP1	1	201485604	201485935	0.799	rs2210733	20.4	rs12048410	-0.0192	2.93	-0.899	1044	1043	blup	0.064	0.043	-6.15	7.68e-10
Brain	chr3_121363582_121363753	HCLS1	CSTA	3	121363582	121363753	0.666	rs17265703	-46.7	rs662467	-0.019238	-2.94	-1.98	751	745	blup	0.041	0.088	16.96	1.71e-64
Brain	chr3_121448617_121448849	GOLGB1	CSTA	3	121448617	121448849	0.672	rs17265703	-46.7	rs12485716	-0.016615	-3.21	-7.56	776	4	lasso	0.07	0.037	6.18	6.58e-10
Brain	chr3_122269348_122269575	PARP9	CSTA	3	122269348	122269575	0.414	rs17265703	-46.7	rs9289204	0.000866	3.52	0.76	910	901	blup	0.055	0.058	-15.06	2.85e-51
Brain	chr6_26392942_26393136	BTN2A2	CTA-14H9.5	6	26392942	26393136	0.755	rs6456739	-17.8	rs7751391	0.0175	3.26	-4.98	1039	1033	blup	0.026	0.14	-8.82	1.18e-18
Brain	chr22_41575630_41575908	EP300	CTA-250D10.23	22	41575630	41575908	0.547	rs9623468	-13.5	rs139432	-0.0039	3.83	1.14	571	1	lasso	0.11	0.012	6.8	1.05e-11
Brain	chr6_110501600_110501853	CDC40	CTA-331P3.1	6	110501600	110501853	0.689	rs9386904	-36.2	rs12527783	-0.0206	-3.01	-1.082	797	785	blup	0.043	0.082	6.902	5.15e-12
Brain	chr6_111195988_111196278	AMD1	CTA-331P3.1	6	111195988	111196278	0.531	rs9386904	-36.2	rs1007274	-0.0118	2.93	4.176	812	10	enet	0.027	0.13	-6.825	8.8e-12
Brain	chr7_99957044_99957249	STAG3L5P-PVRIG2P-PILRB	CTB-161A2.3	7	99957044	99957249	0.55	rs6955367	13.1	rs6946768	0.111	-3.95	12.659	602	2	lasso	0.27	8.9e-05	-9.823	8.95e-23
Brain	chr19_4408927_4409103	CHAF1A	CTB-50L17.9	19	4408927	4409103	0.915	rs34080966	-35.1	rs11085094	-0.0212	-3.28	1.18	768	765	blup	0.12	0.0086	12.2664	1.37e-34
Brain	chr4_1932373_1932654	WHSC1	CTBP1-AS1	4	1932373	1932654	0.529	rs2878539	21.4	rs6852065	0.0234	2.98	2.27	675	667	blup	0.056	0.056	6.92	4.51e-12
Brain	chr4_1932373_1932654	WHSC1	CTBP1	4	1932373	1932654	0.529	rs3755920	41.2	rs6852065	0.0234	2.98	0.553	675	667	blup	0.056	0.056	14.5	1.6e-47
Brain	chr1_84630598_84630793	PRKACB	CTBS	1	84630598	84630793	0.737	rs17112191	-33.6	rs1402696	-0.00644	3.14	-1.19	956	951	blup	0.047	0.073	-7.14	9.34e-13
Brain	chr19_49643268_49643433	PPFIA3	CTC-241F20.3	19	49643268	49643433	0.955	rs1421674	-29.3	rs1549141	-0.015	2.81	-26.2	776	772	blup	-0.0027	0.36	-7.46	8.61e-14
Brain	chr17_7218198_7218419	GPS2	CTC-281F24.1	17	7218198	7218419	0.95	rs4796532	57.5	rs2302764	-0.0204	-3.7	0.426	999	998	blup	0.12	0.008	8.3	1.06e-16
Brain	chr19_49643268_49643433	PPFIA3	CTC-301O7.4	19	49643268	49643433	0.955	rs10413687	-17.5	rs1549141	-0.01497	2.81	-0.1035	776	772	blup	-0.0027	0.36	-8.76	1.96e-18
Brain	chr19_28262661_28262890	LINC00662	CTC-459F4.1	19	28262661	28262890	0.896	rs11666844	45.9	rs10403316	0.00323	-3.18	-8.87	475	473	blup	0.0097	0.23	9.36	7.64e-21
Brain	chr19_28283832_28284092	LINC00662	CTC-459F4.1	19	28283832	28284092	0.723	rs11666844	45.9	rs11672741	0.28736	4.46	42.85	487	4	enet	0.47	3.7e-08	10.44	1.64e-25
Brain	chr19_28284361_28284593	LINC00662	CTC-459F4.1	19	28284361	28284593	0.259	rs11666844	45.9	rs7252041	0.01225	3.07	42.25	487	485	blup	0.044	0.079	29.46	1.03e-190
Brain	chr19_28283832_28284092	LINC00662	CTC-459F4.3	19	28283832	28284092	0.723	rs4239564	28.2	rs11672741	0.28736	4.46	25.86	487	4	enet	0.47	3.7e-08	8.12	4.56e-16
Brain	chr19_28284361_28284593	LINC00662	CTC-459F4.3	19	28284361	28284593	0.259	rs4239564	28.2	rs7252041	0.01225	3.07	26.55	487	485	blup	0.044	0.079	16.36	3.85e-60
Brain	chr19_11316573_11316800	DOCK6	CTC-510F12.4	19	11316573	11316800	0.508	rs420703	-75.9	rs322141	-0.02024	-3.26	-32.62	696	7	enet	0.088	0.022	12.06	1.63e-33
Brain	chr19_11460629_11460791	CCDC159	CTC-510F12.4	19	11460629	11460791	0.6	rs420703	-75.9	rs34197572	-0.01378	-3.53	2.19	674	663	blup	0.031	0.12	-10.48	1.09e-25
Brain	chr19_34875302_34875726	GPI	CTC-523E23.1	19	34875302	34875726	0.601	rs12982419	24.1	rs2862783	-0.01801	3.57	11.468	879	876	blup	-0.018	0.68	6.85	7.15e-12
Brain	chr17_8047013_8047173	PER1	CTC1	17	8047013	8047173	0.723	rs3027247	-84	rs7219773	-0.0209	-3.25	1.61	892	10	enet	0.076	0.031	-19.7	1.15e-86
Brain	chr5_98131249_98131462	RGMB	CTD-2007H13.3	5	98131249	98131462	0.785	rs150992	24.7	rs11954019	-0.0207	-3.6	-0.0911	617	617	blup	-0.02	0.84	17.3	2.49e-67
Brain	chr14_102496562_102496687	DYNC1H1	CTD-2017C7.1	14	102496562	102496687	0.819	rs2296153	14.3	rs12586295	0.0181	-2.96	7.267	756	1	top1	0.018	0.18	-7.267	3.68e-13
Brain	chr19_23675673_23675800	ZNF725P	CTD-2017D11.1	19	23675673	23675800	0.269	rs41344050	70.7	rs1852405	0.00272	3.35	6.09	479	1	top1	0.0027	0.29	6.09	1.15e-09
Brain	chr17_43679493_43679813	RP11-707O23.5	CTD-2020K17.3	17	43679493	43679813	0.492	rs1552458	15.9	rs12943790	0.0376	-3.28	-0.265	320	316	blup	0.052	0.062	7.01	2.34e-12
Brain	chr5_43123390_43123507	ZNF131	CTD-2035E11.3	5	43123390	43123507	0.284	rs186322	-13.6	rs1105983	0.133	3.92	-6.86	522	1	lasso	0.19	0.0011	-6.86	6.99e-12
Brain	chr5_78596517_78596758	JMY	CTD-2037K23.2	5	78596517	78596758	0.556	rs16875368	-20.7	rs4143069	0.145	-3.54	-9.46	924	1	top1	0.14	0.0041	9.46	3.12e-21
Brain	chr15_52239393_52239567	TMOD3	CTD-2184D3.2	15	52239393	52239567	0.571	rs2593170	20.9	rs12593936	-0.02104	-3.49	4.037	860	4	lasso	0.03	0.12	-9.1491	5.74e-20
Brain	chr15_52239393_52239567	TMOD3	CTD-2184D3.6	15	52239393	52239567	0.571	rs2414133	14.3	rs12593936	-0.02104	-3.49	6.049	860	4	lasso	0.03	0.12	-7.043	1.88e-12
Brain	chr19_12662066_12662281	ZNF709	CTD-2192J16.21	19	12662066	12662281	0.746	rs4804715	36.2	rs10469365	-0.02073	3.21	-5.463	625	624	blup	0.056	0.055	-9.53	1.58e-21
Brain	chr5_33989292_33989527	AMACR	CTD-2203K17.1	5	33989292	33989527	0.516	rs3756663	-36.3	rs268752	-0.0157	-3.57	-10.58	879	875	blup	-0.0012	0.34	10.58	3.57e-26
Brain	chr5_33998668_33998834	AMACR	CTD-2203K17.1	5	33998668	33998834	0.709	rs3756663	-36.3	rs10075345	-0.0212	-3.28	-1.31	882	878	blup	0.044	0.079	6.15	7.94e-10
Brain	chr16_66918962_66919156	PDP2	CTD-2258A20.4	16	66918962	66919156	0.398	rs2289149	56.9	rs7205336	-0.00892	3.27	-0.584	729	721	blup	0.032	0.11	-10.96	5.99e-28
Brain	chr16_66918962_66919156	PDP2	CTD-2258A20.5	16	66918962	66919156	0.398	rs2002907	19.1	rs7205336	-0.00892	3.27	0.17	729	721	blup	0.032	0.11	-8.02	1.05e-15
Brain	chr5_96271424_96271562	CTD-2260A17.2	CTD-2260A17.1	5	96271424	96271562	0.473	rs41135	34.7	rs11743982	-0.0184	-2.99	-0.024	747	743	blup	0.044	0.079	-20.1	9.6e-90
Brain	chr17_27011625_27011808	SUPT6H	CTD-2350C19.1	17	27011625	27011808	0.882	rs2239908	-15.3	rs704	0.0992	4.02	14.3947	600	6	enet	0.14	0.0054	14.86	5.61e-50
Brain	chr5_36111163_36111351	LMBRD2	CTD-2353F22.1	5	36111163	36111351	0.754	rs1025288	69.1	rs284737	-0.02078	-3.29	4.27	862	855	blup	0.054	0.059	-12.25	1.76e-34
Brain	chr5_37061010_37061213	NIPBL	CTD-2353F22.1	5	37061010	37061213	0.764	rs1025288	69.1	rs270552	-0.02085	3.2	12.49	736	3	lasso	-0.018	0.7	10.32	5.49e-25
Brain	chr5_37125340_37125499	C5orf42	CTD-2353F22.1	5	37125340	37125499	0.625	rs1025288	69.1	rs2973104	0.00254	-2.75	-6.31	746	739	blup	0.026	0.14	7.86	3.99e-15
Brain	chr19_59065322_59065600	CHMP2A	CTD-2368P22.1	19	59065322	59065600	0.604	rs4801538	32.9	rs8100801	-0.0212	-3.24	-0.19	459	457	blup	0.036	0.1	6.33	2.51e-10
Brain	chr8_146277840_146278327	C8orf33	CTD-2517M22.14	8	146277840	146278327	0.529	rs3816732	-27.7	rs741969	-0.0173	2.16	-9.05	203	1	top1	-0.017	0.67	-9.05	1.46e-19
Brain	chr11_61513825_61514135	DAGLA	CTD-2531D15.4	11	61513825	61514135	0.978	rs2509963	44.9	rs7932927	-0.01511	-3.2	-6.98	803	801	blup	0.04	0.091	6.12	9.3e-10
Brain	chr11_61563458_61563718	FEN1	CTD-2531D15.4	11	61563458	61563718	0.768	rs2509963	44.9	rs17157147	-0.01671	-3.4	-9.62	785	783	blup	0.17	0.0018	12.45	1.47e-35
Brain	chr11_62299966_62300202	AHNAK	CTD-2531D15.4	11	62299966	62300202	0.704	rs2509963	44.9	rs11602604	-0.01571	-3.28	-8.79	737	1	top1	-0.016	0.61	8.79	1.52e-18
Brain	chr16_88787521_88787682	PIEZO1	CTD-2555A7.3	16	88787521	88787682	0.868	rs7498787	12.1	rs2965946	-0.0125	-3.34	0.405	787	3	lasso	-0.007	0.42	-6.18	6.25e-10
Brain	chr19_21581569_21581822	ZNF493	CTD-2561J22.2	19	21581569	21581822	0.408	rs4808279	11.5	rs391190	-0.0125	2.99	0.672	530	526	blup	-0.0099	0.47	8.46	2.59e-17
Brain	chr19_58984119_58984299	ZNF324	CTD-2583A14.8	19	58984119	58984299	0.603	rs2009061	27.5	rs2074081	-0.0182	2.87	-2.743	500	498	blup	0.047	0.072	6.912	4.77e-12
Brain	chr19_58817455_58817670	AC010642.1	CTD-2619J13.14	19	58817455	58817670	0.803	rs7257872	24.7	rs3810128	-0.0124	-3.34	1.593	598	596	blup	0.14	0.0046	-12.5	7.2e-36
Brain	chr19_58984119_58984299	ZNF324	CTD-2619J13.14	19	58984119	58984299	0.603	rs7257872	24.7	rs2074081	-0.0182	2.87	0.518	500	498	blup	0.047	0.072	7.31	2.57e-13
Brain	chr19_59065322_59065600	CHMP2A	CTD-2619J13.14	19	59065322	59065600	0.604	rs7257872	24.7	rs8100801	-0.0212	-3.24	1.953	459	457	blup	0.036	0.1	-13.37	8.66e-41
Brain	chr19_59065322_59065600	CHMP2A	CTD-2619J13.17	19	59065322	59065600	0.604	rs1465789	-35.2	rs8100801	-0.0212	-3.24	9.87	459	457	blup	0.036	0.1	14.03	9.71e-45
Brain	chr19_59065322_59065600	CHMP2A	CTD-2619J13.19	19	59065322	59065600	0.604	rs1465789	12	rs8100801	-0.0212	-3.24	-2.189	459	457	blup	0.036	0.1	-7.36	1.79e-13
Brain	chr19_9677585_9677738	ZNF121	CTD-2623N2.3	19	9677585	9677738	0.453	rs7248466	18.8	rs10401405	-0.0104	-3.03	17.4	735	731	blup	0.0071	0.25	-10.6	2.83e-26
Brain	chr15_44719839_44720034	CTDSPL2	CTD-2651B20.3	15	44719839	44720034	0.381	rs2413769	-24.2	rs16976620	0.0337	3.19	-1.85	498	496	blup	0.072	0.035	-8.84	9.73e-19
Brain	chr19_37380569_37381063	ZNF345	CTD-3064H18.6	19	37380569	37381063	0.284	rs1119229	13.6	rs17639574	0.00929	3.23	-1.36	572	568	blup	0.013	0.2	7.56	4.05e-14
Brain	chr19_37550678_37550900	ZNF420	CTD-3064H18.6	19	37550678	37550900	0.371	rs1119229	13.6	rs9304878	-0.02128	-3.59	5.47	582	579	blup	0.077	0.03	-7.55	4.44e-14
Brain	chr11_66457203_66457385	SPTBN2	CTD-3074O7.12	11	66457203	66457385	0.586	rs3737525	-17	rs6591216	0.225	3.48	-8.14	596	1	top1	0.22	0.00034	-8.14	3.94e-16
Brain	chr11_65536387_65536709	RP11-770G2.2	CTD-3074O7.5	11	65536387	65536709	0.578	rs3892818	-15.8	rs2458298	-0.0197	3.56	-1.23	641	638	blup	0.21	0.00047	6.62	3.61e-11
Brain	chr11_66457203_66457385	SPTBN2	CTD-3074O7.5	11	66457203	66457385	0.586	rs3892818	-15.8	rs6591216	0.225	3.48	-6.19	596	1	top1	0.22	0.00034	-6.19	6.17e-10
Brain	chr15_31219494_31219642	FAN1	CTD-3092A11.1	15	31219494	31219642	0.608	rs4779556	-18.6	rs4779777	-0.021107	3.34	-11.65	576	574	blup	0.13	0.0069	-7.35	1.98e-13
Brain	chr15_31197382_31197532	FAN1	CTD-3092A11.2	15	31197382	31197532	0.905	rs12442141	-26.7	rs8042404	-0.000962	-3.17	-9.09	584	1	top1	-0.00096	0.33	9.09	1.03e-19
Brain	chr15_31219494_31219642	FAN1	CTD-3092A11.2	15	31219494	31219642	0.608	rs12442141	-26.7	rs4779777	-0.021107	3.34	-7.99	576	574	blup	0.13	0.0069	-7.93	2.28e-15
Brain	chr19_9677585_9677738	ZNF121	CTD-3116E22.7	19	9677585	9677738	0.453	rs10405845	-10.8	rs10401405	-0.0104	-3.03	-10	735	731	blup	0.0071	0.25	7.05	1.85e-12
Brain	chr19_58984119_58984299	ZNF324	CTD-3138B18.5	19	58984119	58984299	0.603	rs260503	22.4	rs2074081	-0.0182	2.87	-0.0556	500	498	blup	0.047	0.072	-6.13	8.57e-10
Brain	chr19_37380569_37381063	ZNF345	CTD-3162L10.1	19	37380569	37381063	0.284	rs2972544	19.8	rs17639574	0.00929	3.23	-7.908	572	568	blup	0.013	0.2	-8.752	2.09e-18
Brain	chr5_138658378_138658727	MATR3	CTNNA1	5	138658378	138658727	0.34	rs1567313	-111	rs17294563	-0.00964	-2.71	-13.6	549	546	blup	0.0076	0.25	77.4	0
Brain	chr11_57472348_57472557	MED19	CTNND1	11	57472348	57472557	0.509	rs1783978	-7.05	rs1783819	0.05886	-3.56	-4.36	829	829	blup	0.089	0.021	6.14	8.09e-10
Brain	chr8_11703085_11703280	CTSB	CTSB	8	11703085	11703280	0.852	rs1296023	-41	rs1692821	0.285	-4.17	-9.7	786	1	top1	0.28	4.7e-05	9.7	3e-22
Brain	chr11_65536387_65536709	RP11-770G2.2	CTSF	11	65536387	65536709	0.578	rs2242663	73.8	rs2458298	-0.0197	3.56	-5.85	641	638	blup	0.21	0.00047	-25	4.72e-138
Brain	chr11_66457203_66457385	SPTBN2	CTSF	11	66457203	66457385	0.586	rs2242663	73.8	rs6591216	0.225	3.48	-10.47	596	1	top1	0.22	0.00034	-10.5	1.19e-25
Brain	chr11_66969286_66969684	KDM2A	CTSF	11	66969286	66969684	0.491	rs2242663	73.8	rs523583	-0.0066	3.28	-14.81	501	493	blup	0.032	0.11	-29.3	6.49e-189
Brain	chr1_150532824_150533080	ADAMTSL4	CTSK	1	150532824	150533080	0.958	rs12125650	82.1	rs11586396	-0.01627	2.56	11.2	485	481	blup	-0.01	0.48	35.72	1.93e-279
Brain	chr1_151090453_151090693	GABPB2	CTSK	1	151090453	151090693	0.498	rs12125650	82.1	rs1752380	0.03209	-3.54	8.66	624	621	blup	0.072	0.034	-7.99	1.35e-15
Brain	chr1_151239044_151239158	PSMD4	CTSK	1	151239044	151239158	0.323	rs12125650	82.1	rs2275900	-0.00744	3.48	24.94	638	635	blup	0.082	0.026	48	0
Brain	chr1_150532824_150533080	ADAMTSL4	CTSS	1	150532824	150533080	0.958	rs12403255	33.4	rs11586396	-0.01627	2.56	2.79	485	481	blup	-0.01	0.48	18.42	8.94e-76
Brain	chr1_151239044_151239158	PSMD4	CTSS	1	151239044	151239158	0.323	rs12403255	33.4	rs2275900	-0.00744	3.48	10.54	638	635	blup	0.082	0.026	25.63	7.15e-145
Brain	chr11_65269580_65269824	MALAT1	CTSW	11	65269580	65269824	0.753	rs568617	-116	rs1144789	0.0138	-3.41	17.02	667	17	enet	0.27	6.8e-05	-10.99	4.5e-28
Brain	chr11_65536387_65536709	RP11-770G2.2	CTSW	11	65536387	65536709	0.578	rs568617	-116	rs2458298	-0.0197	3.56	-10.63	641	638	blup	0.21	0.00047	-27.93	1.23e-171
Brain	chr11_66457203_66457385	SPTBN2	CTSW	11	66457203	66457385	0.586	rs568617	-116	rs6591216	0.225	3.48	8.87	596	1	top1	0.22	0.00034	8.87	7.2e-19
Brain	chr3_39565989_39566283	MOBP	CX3CR1	3	39565989	39566283	0.609	rs17038663	18.6	rs12632771	0.144742	-3.47	8.33	858	1	top1	0.14	0.0041	-8.3254	8.4e-17
Brain	chr4_73957625_73957799	ANKRD17	CXCL1	4	73957625	73957799	0.81	rs4422395	-20.9	rs986399	0.0243	-3.91	2.03	583	19	enet	0.19	0.00088	-16.9	9.8e-64
Brain	chr4_76722247_76722448	USO1	CXCL10	4	76722247	76722448	0.492	rs11097212	-23.2	rs7660542	-0.00299	2.99	-3.3	880	878	blup	0.14	0.0046	-7.48	7.25e-14
Brain	chr17_4432866_4433115	SPNS2	CXCL16	17	4432866	4433115	0.652	rs1050998	-57.7	rs746988	0.0897	-3.47	8.894	906	1	top1	0.09	0.021	-8.894	5.91e-19
Brain	chr4_73957625_73957799	ANKRD17	CXCL5	4	73957625	73957799	0.81	rs425535	69.7	rs986399	0.0243	-3.91	3.19	583	19	enet	0.19	0.00088	-29.9	4.35e-196
Brain	chr4_73957625_73957799	ANKRD17	CXCL6	4	73957625	73957799	0.81	rs9998340	9.75	rs986399	0.0243	-3.91	-1.36	583	19	enet	0.19	0.00088	-6.19	6.1e-10
Brain	chr4_76722247_76722448	USO1	CXCL9	4	76722247	76722448	0.492	rs8878	-14.1	rs7660542	-0.00299	2.99	-3.57	880	878	blup	0.14	0.0046	-7.68	1.56e-14
Brain	chr2_219516328_219516562	ZNF142	CXCR2P1	2	219516328	219516562	0.785	rs12471723	-37.1	rs13306441	0.00618	-3.32	7.71	809	1	top1	0.0062	0.26	-7.71	1.25e-14
Brain	chr3_46003647_46003857	FYCO1	CXCR6	3	46003647	46003857	0.702	rs13069750	-23.7	rs13084381	0.01302	-3.54	0.092	902	11	lasso	0.026	0.14	-6.35	2.1e-10
Brain	chr3_46007687_46007932	FYCO1	CXCR6	3	46007687	46007932	0.397	rs13069750	-23.7	rs17714101	0.10635	-3.91	-19.366	900	3	lasso	0.18	0.0013	7.06	1.65e-12
Brain	chr3_47161628_47162083	SETD2	CXCR6	3	47161628	47162083	0.366	rs13069750	-23.7	rs13093282	0.0911	-4.1	-9.866	492	1	top1	0.091	0.02	9.87	5.86e-23
Brain	chr17_61282710_61282941	TANC2	CYB561	17	61282710	61282941	0.756	rs2429424	-14.7	rs2172680	-0.01393	3.31	-0.287	533	528	blup	0.033	0.11	10.34	4.75e-25
Brain	chr17_61833511_61833678	CCDC47	CYB561	17	61833511	61833678	0.647	rs2429424	-14.7	rs4968776	-0.02063	2.88	13.163	516	509	blup	0.00047	0.32	9.36	8.17e-21
Brain	chr17_3599303_3599525	P2RX5-TAX1BP3	CYB5D2	17	3599303	3599525	0.678	rs8066337	37.2	rs9889588	-0.0109	3.67	-1.151	952	950	blup	0.11	0.01	-16.805	2.26e-63
Brain	chr17_3765156_3765372	CAMKK1	CYB5D2	17	3765156	3765372	0.687	rs8066337	37.2	rs12944845	-0.0178	3.08	0.362	979	977	blup	0.13	0.0069	-15.56	1.35e-54
Brain	chr13_41441528_41442103	TPTE2P5	CYCSP34	13	41441528	41442103	0.714	rs4942005	-27.2	rs7981912	-0.00688	3.37	-0.452	836	824	blup	0.015	0.2	-15.5	4.49e-54
Brain	chr6_31239336_31239630	HLA-C	CYP21A1P	6	31239336	31239630	0.431	rs497309	-24.2	rs1265100	-0.0158	3.08	7.16	314	1	enet	0.054	0.059	7.16	8.11e-13
Brain	chr6_31378931_31379045	HCP5	CYP21A1P	6	31378931	31379045	0.391	rs497309	-24.2	rs2239520	0.0148	-3.21	-6.08	314	2	lasso	0.02	0.16	-6.07	1.26e-09
Brain	chr6_31324379_31324726	HLA-B	CYP21A2	6	31324379	31324726	0.607	rs1150753	20.6	rs2523612	0.2711	-3.5	-8.28	314	1	top1	0.27	7.5e-05	8.279	1.24e-16
Brain	chr22_41575630_41575908	EP300	CYP2D6	22	41575630	41575908	0.547	rs2284087	-35	rs139432	-0.0039	3.83	5.11	571	1	lasso	0.11	0.012	32.25	3.8e-228
Brain	chr22_41575630_41575908	EP300	CYP2D7P1	22	41575630	41575908	0.547	rs11090076	-37.3	rs139432	-0.0039	3.83	5.77	571	1	lasso	0.11	0.012	-9.96	2.18e-23
Brain	chr1_60328485_60328632	HOOK1	CYP2J2	1	60328485	60328632	0.607	rs12064386	18.8	rs17120032	-0.0189	-3.46	9.7861	825	4	lasso	0.034	0.11	-8.7535	2.07e-18
Brain	chr19_41332626_41333184	CTC-490E21.12	CYP2T2P	19	41332626	41333184	0.595	rs3733829	-53.4	rs2569650	-0.0213	2.91	-1.96	742	5	lasso	-0.0058	0.4	6.63	3.28e-11
Brain	chr19_16197254_16197434	TPM4	CYP4F12	19	16197254	16197434	0.694	rs3761013	38.7	rs285236	-0.0198	3.06	-1.15	897	6	lasso	-0.0069	0.42	-12.1	6.54e-34
Brain	chr19_16687178_16687563	CTD-3222D19.2	CYP4F12	19	16687178	16687563	0.53	rs3761013	38.7	rs11666521	-0.0182	-3.71	-14.91	936	935	blup	0.015	0.2	18.5	4.47e-76
Brain	chr19_16197254_16197434	TPM4	CYP4F3	19	16197254	16197434	0.694	rs646816	-36.4	rs285236	-0.0198	3.06	0.337	897	6	lasso	-0.0069	0.42	-7.24	4.64e-13
Brain	chr7_91712493_91712701	AKAP9	CYP51A1	7	91712493	91712701	0.731	rs415	-26.5	rs9656002	0.077	3.63	-19.8	664	663	blup	0.26	0.0001	-16.9	2.83e-64
Brain	chr7_91718699_91718882	AKAP9	CYP51A1	7	91718699	91718882	0.281	rs415	-26.5	rs10275125	-0.0195	3.48	11.5	660	659	blup	0.035	0.1	20.8	1.98e-96
Brain	chr22_36921612_36921746	EIF3D	CYTH4	22	36921612	36921746	0.731	rs763082	14.5	rs2111833	-0.0196	3.45	1.359	1151	1147	blup	0.0089	0.24	7.765	8.17e-15
Brain	chr14_59793638_59793818	DAAM1	DAAM1	14	59793638	59793818	0.939	rs10083442	43.5	rs12435660	0.00142	-3.14	-5.743	894	13	lasso	0.19	0.00088	17.42	6.18e-68
Brain	chr1_59125128_59125260	MYSM1	DAB1	1	59125128	59125260	0.891	rs7537470	-43.2	rs1570595	0.0173	-3.19	-0.564	1038	1034	blup	0.079	0.028	12	2.41e-33
Brain	chr14_23016560_23016789	TRAC	DAD1	14	23016560	23016789	0.756	rs5742743	42.8	rs12434054	0.00265	-3.24	-1.12	1215	7	lasso	0.052	0.064	10.232	1.42e-24
Brain	chr14_23559096_23559291	ACIN1	DAD1	14	23559096	23559291	0.649	rs5742743	42.8	rs1958295	-0.01159	-3.14	0.09	1078	1077	blup	0.027	0.13	8.041	8.93e-16
Brain	chr3_48475033_48475270	CCDC51	DAG1	3	48475033	48475270	0.352	rs17595772	-10.6	rs12486033	0.04965	3.37	-1.572	430	426	blup	0.19	0.00097	-7.04	1.95e-12
Brain	chr3_48730313_48730546	IP6K2	DAG1	3	48730313	48730546	0.294	rs3870338	-10.6	rs11920251	0.17035	-3.75	6.59	484	1	top1	0.17	0.0019	-6.59	4.4e-11
Brain	chr3_49011184_49011340	ARIH2	DAG1	3	49011184	49011340	0.616	rs3870338	-10.6	rs6804655	0.0533	-3.41	-8.168	537	1	top1	0.053	0.06	8.17	3.15e-16
Brain	chr3_50644096_50644358	CISH	DAG1	3	50644096	50644358	0.608	rs4855884	10.3	rs34762726	0.19723	-3.74	9.7	595	1	top1	0.2	0.00082	-9.7	3.01e-22
Brain	chr7_6681555_6681686	ZNF316	DAGLB	7	6681555	6681686	0.783	rs3750038	70.9	rs2464873	-0.02119	-3.14	-4.73	757	754	blup	0.16	0.0029	-7.27	3.46e-13
Brain	chr3_48475033_48475270	CCDC51	DALRD3	3	48475033	48475270	0.352	rs9284885	-15.7	rs12486033	0.04965	3.37	2.093	430	426	blup	0.19	0.00097	11.944	6.97e-33
Brain	chr3_48730313_48730546	IP6K2	DALRD3	3	48730313	48730546	0.294	rs9284885	-15.7	rs11920251	0.17035	-3.75	-11.801	484	1	top1	0.17	0.0019	11.801	3.85e-32
Brain	chr3_49011184_49011340	ARIH2	DALRD3	3	49011184	49011340	0.616	rs9284885	-15.7	rs6804655	0.0533	-3.41	7.659	537	1	top1	0.053	0.06	-7.659	1.88e-14
Brain	chr3_49159341_49159490	LAMB2	DALRD3	3	49159341	49159490	0.346	rs9284885	-15.7	rs6779394	-0.00347	3.58	-13.723	561	4	lasso	0.081	0.027	-13.755	4.74e-43
Brain	chr1_155640018_155640166	MSTO1	DAP3	1	155640018	155640166	0.532	rs2297775	-23.3	rs822508	0.0112	3.7	-19.463	691	687	blup	0.052	0.062	-18.87	1.86e-79
Brain	chr1_155734716_155735025	GON4L	DAP3	1	155734716	155735025	0.631	rs2297775	-23.3	rs12022607	-0.0129	3.11	-0.914	675	671	blup	0.034	0.11	-9.41	4.98e-21
Brain	chr15_64037942_64038479	HERC1	DAPK2	15	64037942	64038479	0.594	rs332276	-20.7	rs4984295	0.00931	3.28	-0.767	775	773	blup	0.11	0.013	7.99	1.39e-15
Brain	chr6_34261154_34261301	NUDT3	DAXX	6	34261154	34261301	0.671	rs1061783	19.1	rs6910233	0.0177	3.29	5.89	872	863	blup	0.057	0.054	6.57	4.94e-11
Brain	chr5_176765404_176765529	LMAN2	DBN1	5	176765404	176765529	0.887	rs335466	41	rs33921462	-0.02118	-3.51	4.67	733	728	blup	0.054	0.06	10.858	1.83e-27
Brain	chr5_176885499_176885665	DBN1	DBN1	5	176885499	176885665	0.868	rs335466	41	rs2731670	0.329	4.84	38.85	739	1	top1	0.33	9.9e-06	38.845	0
Brain	chr5_177058571_177059126	RP11-1277A3.2	DBN1	5	177058571	177059126	0.772	rs335466	41	rs335482	-0.02079	3.56	6.23	758	8	enet	0.14	0.0041	7.27	3.59e-13
Brain	chr16_90089031_90089218	GAS8	DBNDD1	16	90089031	90089218	0.671	rs4442808	52.4	rs3096320	-0.0207	-3.65	-7.82	454	2	lasso	0.058	0.053	7.72	1.15e-14
Brain	chr7_44867753_44867907	H2AFV	DBNL	7	44867753	44867907	0.572	rs2595646	-32.3	rs10229021	-0.0203	-3.59	-0.906	766	4	lasso	0.068	0.039	10.72	8.08e-27
Brain	chr14_73603152_73603364	PSEN1	DCAF4	14	73603152	73603364	0.62	rs11629006	82.2	rs8009692	0.0079	-3.12	-27.02	936	933	blup	0.13	0.0062	36.7	2.08e-295
Brain	chr14_74189314_74189502	ELMSAN1	DCAF4	14	74189314	74189502	0.536	rs11629006	82.2	rs2293797	-0.0193	-3.21	8.61	786	783	blup	-0.013	0.54	-29.2	8.17e-187
Brain	chr17_42287431_42287581	CTB-175E5.7	DCAKD	17	42287431	42287581	0.747	rs7225329	-57.1	rs1007190	0.0181	-2.97	6.44	712	1	top1	0.018	0.18	-6.44	1.16e-10
Brain	chr17_43138683_43138903	DCAKD	DCAKD	17	43138683	43138903	0.364	rs7225329	-57.1	rs12568	0.0313	-2.86	32.87	492	1	top1	0.031	0.12	-32.87	5.17e-237
Brain	chr17_43679493_43679813	RP11-707O23.5	DCAKD	17	43679493	43679813	0.492	rs7225329	-57.1	rs12943790	0.0376	-3.28	6.59	320	316	blup	0.052	0.062	-6.73	1.68e-11
Brain	chr1_114454464_114454676	DCLRE1B	DCLRE1B	1	114454464	114454676	0.527	rs878129	29	rs6679677	-0.00919	-3.28	-9.08	780	777	blup	0.067	0.04	9.83	8.59e-23
Brain	chr9_34997032_34997236	DNAJB5	DCTN3	9	34997032	34997236	0.47	rs10972175	-13	rs12001113	0.0472	3.92	-8.01	713	1	lasso	0.21	0.0006	-8.01	1.18e-15
Brain	chr17_79650688_79650791	ARL16	DCXR	17	79650688	79650791	0.765	rs6502047	72.8	rs12452184	0.0023	3.74	-7.51	729	728	blup	0.072	0.035	-8.17	3.06e-16
Brain	chr17_80339307_80339760	RP13-20L14.1	DCXR	17	80339307	80339760	0.663	rs6502047	72.8	rs8079572	-0.01508	2.66	-3.96	599	598	blup	0.062	0.047	16.46	7.64e-61
Brain	chr17_80693436_80693733	FN3K	DCXR	17	80693436	80693733	0.596	rs6502047	72.8	rs8079082	-0.00824	-3.23	-2.01	471	3	lasso	0.1	0.014	-6.33	2.47e-10
Brain	chr6_31324379_31324726	HLA-B	DDAH2	6	31324379	31324726	0.607	rs9267576	24	rs2523612	0.2711	-3.5	17.397	314	1	top1	0.27	7.5e-05	-17.397	8.63e-68
Brain	chr6_111195988_111196278	AMD1	DDO	6	111195988	111196278	0.531	rs3757351	47.6	rs1007274	-0.0118	2.93	2.489	812	10	enet	0.027	0.13	-13.49	1.81e-41
Brain	chr6_31324379_31324726	HLA-B	DDR1	6	31324379	31324726	0.607	rs3130695	-14.7	rs2523612	0.2711	-3.5	-14.57	314	1	top1	0.27	7.5e-05	14.57	4.08e-48
Brain	chr12_31579130_31579353	DENND5B	DDX11	12	31579130	31579353	0.716	rs7309189	-131	rs658587	-0.01922	-2.88	20.1	994	986	blup	0.078	0.029	-9.604	7.68e-22
Brain	chr12_31814717_31815044	METTL20	DDX11	12	31814717	31815044	0.814	rs7309189	-131	rs4931566	-0.00106	-3.08	-6.56	1002	4	lasso	0.031	0.12	-9.912	3.68e-23
Brain	chr16_790837_790999	NARFL	DDX11L10	16	790837	790999	0.847	rs2288490	-36.5	rs12448994	0.00122	3.37	2.94	746	739	blup	0.06	0.05	9.86	6.25e-23
Brain	chr22_38901860_38902131	DDX17	DDX17	22	38901860	38902131	0.57	rs2267390	27.2	rs6000905	-0.0206	3.29	1.25	736	731	blup	0.044	0.081	8.28	1.26e-16
Brain	chr22_39067097_39067285	CBY1	DDX17	22	39067097	39067285	0.819	rs2267390	27.2	rs5756784	-0.0213	2.93	2.27	732	727	blup	0.0019	0.3	-10.71	8.84e-27
Brain	chr9_134955140_134955252	MED27	DDX31	9	134955140	134955252	0.97	rs11243852	41.1	rs10901091	-0.02127	-3.8	-0.6054	946	945	blup	0.039	0.093	-6.9423	3.86e-12
Brain	chr11_532557_532734	HRAS	DEAF1	11	532557	532734	0.827	rs11246265	32.7	rs11823172	-0.00844	-3.16	-6.14	572	1	top1	-0.0084	0.44	6.14	8.1e-10
Brain	chr16_790837_790999	NARFL	DECR2	16	790837	790999	0.847	rs1204504	54.5	rs12448994	0.00122	3.37	1.3986	746	739	blup	0.06	0.05	-9.4869	2.38e-21
Brain	chr1_223991790_223992051	TP53BP2	DEGS1	1	223991790	223992051	0.586	rs3767732	64.7	rs10799574	-0.0179	-3.63	-4.13	751	744	blup	0.083	0.025	7.52	5.32e-14
Brain	chr8_121706016_121706124	SNTB1	DEPTOR	8	121706016	121706124	0.601	rs1467044	-23.5	rs960887	0.0029	-2.82	-1.54	884	884	blup	0.11	0.01	8.82	1.19e-18
Brain	chr16_11274545_11274698	CLEC16A	DEXI	16	11274545	11274698	0.784	rs8056098	36.8	rs151769	-0.00459	3.46	7.37	999	1	top1	-0.0046	0.38	7.37	1.75e-13
Brain	chr1_10510027_10510377	APITD1	DFFA	1	10510027	10510377	0.921	rs11588734	25.5	rs284243	0.0162	3.44	-7.29	673	670	blup	0.17	0.0017	8.99	2.39e-19
Brain	chr22_20094124_20094296	DGCR8	DGCR8	22	20094124	20094296	0.891	rs2286928	59.1	rs174699	0.0127	-3.5	4.32	888	8	lasso	0.025	0.14	-6.28	3.42e-10
Brain	chr1_54635596_54635816	RP11-446E24.4	DHCR24	1	54635596	54635816	0.891	rs4927176	-30.1	rs10888802	-0.0202	3.56	-4.88	1001	8	lasso	0.05	0.066	13.6	3.08e-42
Brain	chr13_51855932_51856237	FAM124A	DHRS12	13	51855932	51856237	0.832	rs4943028	20.7	rs9316535	-0.0203	3.46	0.287	888	885	blup	0.056	0.055	8.46	2.65e-17
Brain	chr13_52615896_52616432	NEK5	DHRS12	13	52615896	52616432	0.406	rs4943028	20.7	rs9536320	-0.0212	3.31	-2.394	851	850	blup	0.029	0.13	-7.22	5.32e-13
Brain	chr2_170662280_170662439	SSB	DHRS9	2	170662280	170662439	0.544	rs3815574	70.8	rs16857518	-0.02124	-3.53	-0.486	1040	1035	blup	0.047	0.072	17.79	8.89e-71
Brain	chr17_40117010_40117495	TTC25	DHX58	17	40117010	40117495	0.914	rs11079033	-33.8	rs4076033	0.02384	3.75	3.32	686	683	blup	0.19	0.0011	-12.12	7.97e-34
Brain	chr17_40811869_40812026	TUBG2	DHX58	17	40811869	40812026	0.467	rs11079033	-33.8	rs3760384	0.10761	4.11	6.47	573	2	lasso	0.28	5.4e-05	6.77	1.26e-11
Brain	chr12_122255704_122255900	SETD1B	DIABLO	12	122255704	122255900	0.595	rs12870	16.3	rs6488958	0.0408	-3.58	-6.174	703	701	blup	0.046	0.076	9.556	1.22e-21
Brain	chr12_122326660_122326863	PSMD9	DIABLO	12	122326660	122326863	0.781	rs12870	16.3	rs6489002	-0.0171	3.35	-6.263	709	707	blup	0.063	0.046	-7.152	8.54e-13
Brain	chr21_47817928_47818132	PCNT	DIP2A	21	47817928	47818132	0.532	rs2070435	138	rs2186358	-0.0149	3.1	6.55	597	594	blup	0.08	0.027	-8.6235	6.49e-18
Brain	chr3_121448617_121448849	GOLGB1	DIRC2	3	121448617	121448849	0.672	rs17270831	-64.1	rs12485716	-0.016615	-3.21	-5.075	776	4	lasso	0.07	0.037	14.331	1.41e-46
Brain	chr3_122269348_122269575	PARP9	DIRC2	3	122269348	122269575	0.414	rs17213716	-64.3	rs9289204	0.000866	3.52	0.293	910	901	blup	0.055	0.058	9.807	1.05e-22
Brain	chr11_111851475_111851669	DIXDC1	DIXDC1	11	111851475	111851669	0.911	rs12225443	28.3	rs11603490	-0.000879	3.42	-1.278	824	816	blup	0.31	2.1e-05	-16.157	1.01e-58
Brain	chr11_111878334_111879828	DIXDC1	DIXDC1	11	111878334	111879828	0.551	rs12225443	28.3	rs7935331	-0.003154	-3.06	3.204	828	820	blup	0.051	0.064	-17.565	4.57e-69
Brain	chr19_11316573_11316800	DOCK6	DKFZP761J1410	19	11316573	11316800	0.508	rs322151	28.7	rs322141	-0.02024	-3.26	17.19	696	7	enet	0.088	0.022	-7.94	1.95e-15
Brain	chr12_49438472_49438672	KMT2D	DKFZP779L1853	12	49438472	49438672	0.657	rs11168450	-13.6	rs12582594	0.1141	3.86	-4.956	712	704	blup	0.16	0.0022	-6.611	3.81e-11
Brain	chr19_46287805_46287957	AC011530.4	DMPK	19	46287805	46287957	0.935	rs7246377	36.2	rs7260359	-0.015	-3.1	-0.393	773	772	blup	0.022	0.16	19.96	1.22e-88
Brain	chr19_46287805_46287957	AC011530.4	DMWD	19	46287805	46287957	0.935	rs7246377	31	rs7260359	-0.015	-3.1	-0.76	773	772	blup	0.022	0.16	16.31	8.48e-60
Brain	chr16_3767341_3767545	TRAP1	DNAJA3	16	3767341	3767545	0.908	rs12927449	20.9	rs17137037	0.0292	-3.11	7.628	745	1	top1	0.029	0.12	-7.628	2.39e-14
Brain	chr1_78313072_78313260	FAM73A	DNAJB4	1	78313072	78313260	0.512	rs6699769	22.8	rs17379082	0.031	-3.96	-1.98	778	2	lasso	0.22	0.0004	7.37	1.77e-13
Brain	chr1_78313569_78314133	FAM73A	DNAJB4	1	78313569	78314133	0.577	rs6699769	22.8	rs11162326	-0.0149	3.32	-3.91	778	775	blup	0.039	0.093	-7.91	2.63e-15
Brain	chr5_137846164_137846300	ETF1	DNAJC18	5	137846164	137846300	0.583	rs11242465	31.9	rs869026	-0.019	-2.83	18.834	565	560	blup	0.04	0.089	-18.1	3.23e-73
Brain	chr5_138842159_138842310	ECSCR	DNAJC18	5	138842159	138842310	0.557	rs11242465	31.9	rs11749045	-0.01394	-2.93	-4.663	528	524	blup	0.064	0.044	12.3	9.04e-35
Brain	chr2_24745218_24745602	NCOA1	DNAJC27	2	24745218	24745602	0.683	rs4146916	-24.1	rs3731629	0.0959	3.82	9.498	665	636	blup	0.15	0.003	7.47	8.21e-14
Brain	chr2_24888572_24888872	NCOA1	DNAJC27	2	24888572	24888872	0.634	rs4146916	-24.1	rs2083389	-0.0192	-2.9	6.48	620	591	blup	0.2	0.00084	8.67	4.29e-18
Brain	chr2_25610997_25611205	DTNB	DNAJC27	2	25610997	25611205	0.625	rs4146916	-24.1	rs2304429	-0.0181	2.67	4.613	591	590	blup	0.016	0.19	-6.42	1.39e-10
Brain	chr2_25966257_25966496	ASXL2	DNAJC27	2	25966257	25966496	0.552	rs4146916	-24.1	rs2289195	-0.0211	-3.2	7.93	682	2	lasso	0.085	0.024	-8.98	2.62e-19
Brain	chr19_12739478_12739896	ZNF490	DNASE2	19	12739478	12739896	0.611	rs2293682	-63	rs1006397	0.0098	-3.42	-9.72	613	2	lasso	0.11	0.01	9.73	2.35e-22
Brain	chr19_13249013_13249276	NACC1	DNASE2	19	13249013	13249276	0.637	rs2293682	-63	rs8100676	-0.00975	-3	-8.35	609	606	blup	0.043	0.082	16.19	5.5e-59
Brain	chr19_13351055_13351437	CACNA1A	DNASE2	19	13351055	13351437	0.671	rs2293682	-63	rs419728	-0.0135	3.45	-1.93	606	603	blup	0.052	0.063	-7.5	6.15e-14
Brain	chr17_43679493_43679813	RP11-707O23.5	DND1P1	17	43679493	43679813	0.492	rs1876829	51.3	rs12943790	0.0376	-3.28	-1.76	320	316	blup	0.052	0.062	9.9	4.33e-23
Brain	chr19_11040045_11040373	C19orf52	DNM2	19	11040045	11040373	0.835	rs1541596	9.05	rs279237	-0.00708	-2.93	1.374	751	738	blup	0.022	0.15	-6.077	1.23e-09
Brain	chr2_25966257_25966496	ASXL2	DNMT3A	2	25966257	25966496	0.552	rs7583409	-13	rs2289195	-0.0211	-3.2	-2.06	682	2	lasso	0.085	0.024	6.24	4.43e-10
Brain	chr20_44506739_44506889	ZSWIM3	DNTTIP1	20	44506739	44506889	0.709	rs6124741	-60.1	rs2425817	-0.0213	-3.24	-6.71	989	967	blup	0.094	0.019	14.1	6.42e-45
Brain	chr20_45131215_45131631	ZNF334	DNTTIP1	20	45131215	45131631	0.736	rs6124741	-60.1	rs4810461	-0.0211	3.6	14.85	984	969	blup	0.21	0.00055	23.6	6.6e-123
Brain	chr1_93602219_93602425	MTF2	DNTTIP2	1	93602219	93602425	0.742	rs3170633	-10.4	rs4526623	-0.0162	-3.69	-7.798	668	657	blup	-0.011	0.49	7.223	5.08e-13
Brain	chr1_93625589_93625778	TMED5	DNTTIP2	1	93625589	93625778	0.516	rs3170633	-10.4	rs1572343	-0.0184	2.95	-3.854	676	665	blup	0.017	0.18	-6.066	1.31e-09
Brain	chr11_66969286_66969684	KDM2A	DOC2GP	11	66969286	66969684	0.491	rs3758938	61.7	rs523583	-0.0066	3.28	14.7	501	493	blup	0.032	0.11	30.5	4.95e-204
Brain	chr3_50712328_50712720	MIR4787	DOCK3	3	50712328	50712720	0.486	rs751851	11.1	rs3774734	-0.0213	3.44	2.55	570	570	blup	0.053	0.06	6.77	1.25e-11
Brain	chr16_57486743_57486938	COQ9	DOK4	16	57486743	57486938	0.857	rs223895	23.1	rs3764261	0.00366	-3.21	-0.295	1046	1045	blup	0.033	0.11	8.52	1.64e-17
Brain	chr3_16926515_16926940	PLCL2	DPH3	3	16926515	16926940	0.681	rs842246	25.9	rs4684288	-0.0011	2.96	-0.0347	830	792	blup	0.045	0.077	7.44	9.85e-14
Brain	chr11_65536387_65536709	RP11-770G2.2	DPP3	11	65536387	65536709	0.578	rs11821155	-27.7	rs2458298	-0.0197	3.56	-2.46	641	638	blup	0.21	0.00047	8.31	9.53e-17
Brain	chr11_66457203_66457385	SPTBN2	DPP3	11	66457203	66457385	0.586	rs11821155	-27.7	rs6591216	0.225	3.48	-12.41	596	1	top1	0.22	0.00034	-12.41	2.45e-35
Brain	chr10_134218729_134218961	PWWP2B	DPYSL4	10	134218729	134218961	0.7	rs2101613	-60.8	rs913872	0.0683	3.14	20.1	903	900	blup	0.12	0.0076	17.7	2.72e-70
Brain	chr1_93621849_93622040	TMED5	DR1	1	93621849	93622040	0.695	rs12133576	62.3	rs236312	0.0312	3.27	7.039	675	1	lasso	0.18	0.0012	9.703	2.92e-22
Brain	chr1_93625589_93625778	TMED5	DR1	1	93625589	93625778	0.516	rs12133576	62.3	rs1572343	-0.0184	2.95	59.151	676	665	blup	0.017	0.18	36.496	1.31e-291
Brain	chr1_93705316_93705553	CCDC18	DR1	1	93705316	93705553	0.932	rs12133576	62.3	rs236319	-0.0166	3.25	11.594	689	677	blup	0.082	0.026	12.159	5.14e-34
Brain	chr1_112265833_112266068	FAM212B	DRAM2	1	112265833	112266068	0.562	rs3818797	53.9	rs2232043	0.0145	-3.02	8.45	1076	1	top1	0.015	0.2	-8.45	3e-17
Brain	chr1_205156491_205156714	DSTYK	DSTYK	1	205156491	205156714	0.754	rs2836	-83.7	rs7514718	-0.00447	3.31	-2.33	1008	1005	blup	0.069	0.039	-10.2	2.69e-24
Brain	chr20_18485243_18485439	RPS19P1	DTD1	20	18485243	18485439	0.982	rs6045689	22	rs2223851	0.00703	-3.89	0.943	1059	1055	blup	0.17	0.002	-7.36	1.88e-13
Brain	chr6_16327742_16327963	ATXN1	DTNBP1	6	16327742	16327963	0.834	rs742208	44.5	rs9370853	0.0575	3.09	-2.67	1051	1041	blup	0.14	0.0054	-11.676	1.7e-31
Brain	chr7_75166259_75166540	HIP1	DTX2	7	75166259	75166540	0.413	rs2868366	58.1	rs917424	-0.0206	-3.49	15	337	332	blup	0.0095	0.23	-17.8	8.34e-71
Brain	chr1_160175145_160175387	RP11-536C5.7	DUSP23	1	160175145	160175387	0.877	rs4364879	26.8	rs7532396	0.0191	3.22	7.51	934	1	top1	0.019	0.17	7.51	5.94e-14
Brain	chr2_242267277_242267548	2024-09-02	DUSP28	2	242267277	242267548	0.814	rs11694894	-19.9	rs2953177	0.013	2.94	7.6162	658	1	top1	0.013	0.21	7.62	2.61e-14
Brain	chr17_41845780_41845969	DUSP3	DUSP3	17	41845780	41845969	0.531	rs1230398	36.4	rs5035	0.0335	-2.74	5.22	595	3	lasso	0.052	0.062	-25.9	1.44e-147
Brain	chr17_7218198_7218419	GPS2	DVL2	17	7218198	7218419	0.95	rs2017365	14.3	rs2302764	-0.0204	-3.7	0.462	999	998	blup	0.12	0.008	-6.465	1.01e-10
Brain	chr16_66918962_66919156	PDP2	DYNC1LI2	16	66918962	66919156	0.398	rs2305311	-17.3	rs7205336	-0.00892	3.27	0.23	729	721	blup	0.032	0.11	-6.33	2.48e-10
Brain	chr2_71650345_71650672	ZNF638	DYSF	2	71650345	71650672	0.505	rs4852258	25.7	rs6725697	-0.00152	3.48	18.7	950	1	lasso	0.037	0.1	18.7	4.78e-78
Brain	chr3_107508652_107508819	BBX	DZIP3	3	107508652	107508819	0.558	rs13059124	50.8	rs6781000	-0.0169	2.94	3.12	752	748	blup	0.14	0.0041	23.9	3e-126
Brain	chr3_122269348_122269575	PARP9	EAF2	3	122269348	122269575	0.414	rs6808500	36.1	rs9289204	0.000866	3.52	-0.215	910	901	blup	0.055	0.058	12.53	5.06e-36
Brain	chr20_34099555_34099789	CEP250	EDEM2	20	34099555	34099789	0.369	rs11696967	-39.4	rs1406948	0.0292	-3.36	-8.96	614	612	blup	0.056	0.055	19.06	5.79e-81
Brain	chr20_34328350_34328511	RBM39	EDEM2	20	34328350	34328511	0.565	rs11696967	-39.4	rs6088747	-0.0209	-2.8	12.54	562	560	blup	0.0097	0.23	-16.54	1.74e-61
Brain	chr8_145515458_145515642	HSF1	EEF1D	8	145515458	145515642	0.595	rs4606077	13	rs7013633	0.0632	3.41	7.76	445	1	top1	0.063	0.045	7.76	8.43e-15
Brain	chr17_45514773_45515096	EFCAB13	EFCAB13	17	45514773	45515096	0.277	rs2317676	-18.5	rs12449647	-0.00149	3.35	11.96	656	656	blup	0.073	0.034	10.753	5.75e-27
Brain	chr17_45515124_45516528	EFCAB13	EFCAB13	17	45515124	45516528	0.427	rs2317676	-18.5	rs7212246	0.02761	3.43	2.38	656	656	blup	0.078	0.029	10.631	2.15e-26
Brain	chr11_532557_532734	HRAS	EFCAB4A	11	532557	532734	0.827	rs11246300	33.7	rs11823172	-0.00844	-3.16	-11.9	572	1	top1	-0.0084	0.44	11.9	1.63e-32
Brain	chr17_27908261_27908383	RP11-68I3.2	EFCAB5	17	27908261	27908383	0.504	rs3936006	18.2	rs6505162	0.00879	-3.32	15.8	643	638	blup	0.052	0.062	-17.1	1.11e-65
Brain	chr11_65267026_65267269	MALAT1	EFEMP2	11	65267026	65267269	0.586	rs665306	40.9	rs11110	-0.0205	3.41	0.0267	667	664	blup	0.14	0.005	-15.72	1.16e-55
Brain	chr11_65536387_65536709	RP11-770G2.2	EFEMP2	11	65536387	65536709	0.578	rs665306	40.9	rs2458298	-0.0197	3.56	1.5717	641	638	blup	0.21	0.00047	11.71	1.11e-31
Brain	chr11_66457203_66457385	SPTBN2	EFEMP2	11	66457203	66457385	0.586	rs665306	40.9	rs6591216	0.225	3.48	-7.3454	596	1	top1	0.22	0.00034	-7.35	2.05e-13
Brain	chr17_42287431_42287581	CTB-175E5.7	EFTUD2	17	42287431	42287581	0.747	rs1443463	-30.5	rs1007190	0.0181	-2.97	7.03	712	1	top1	0.018	0.18	-7.03	2.03e-12
Brain	chr17_43138683_43138903	DCAKD	EFTUD2	17	43138683	43138903	0.364	rs1443463	-30.5	rs12568	0.0313	-2.86	10.13	492	1	top1	0.031	0.12	-10.13	4.15e-24
Brain	chr17_43679493_43679813	RP11-707O23.5	EFTUD2	17	43679493	43679813	0.492	rs1443463	-30.5	rs12943790	0.0376	-3.28	-3.79	320	316	blup	0.052	0.062	-28.12	5.62e-174
Brain	chr19_41332626_41333184	CTC-490E21.12	EGLN2	19	41332626	41333184	0.595	rs4803369	45.4	rs2569650	-0.0213	2.91	-0.2195	742	5	lasso	-0.0058	0.4	-6.4448	1.16e-10
Brain	chr11_63870689_63870872	MACROD1	EHD1	11	63870689	63870872	0.76	rs1211284	20.1	rs650506	-0.0195	-3.08	7.478	647	3	lasso	0.0072	0.25	-7.411	1.26e-13
Brain	chr15_42510450_42510576	RP11-546B15.1	EHD4	15	42510450	42510576	0.756	rs8043408	47	rs12439488	-0.0124	-3.32	21.462	674	3	lasso	-0.0099	0.47	-19.16	8.47e-82
Brain	chr9_140980768_140981197	CACNA1B	EHMT1	9	140980768	140981197	0.784	rs11137167	28	rs9414731	-0.000519	-2.9	0.539	365	364	blup	0.05	0.067	9.22	2.99e-20
Brain	chr2_36824926_36825307	FEZ2	EIF2AK2	2	36824926	36825307	0.69	rs1127906	-21.9	rs7557159	0.167	3.79	-16.6	1131	1	top1	0.17	0.0021	-16.6	3.85e-62
Brain	chr14_75553635_75553869	NEK9	EIF2B2	14	75553635	75553869	0.477	rs175057	-81.6	rs4903292	0.123	-3.67	-71.2	777	1	top1	0.12	0.0077	71.2	0
Brain	chr2_27884820_27885116	SUPT7L	EIF2B4	2	27884820	27885116	0.729	rs7563162	10.3	rs6743819	0.213	-3.99	10.1	698	1	top1	0.21	0.00051	-10.1	3.51e-24
Brain	chr4_99393069_99393365	TSPAN5	EIF4E	4	99393069	99393365	0.381	rs12498533	-28.4	rs10032966	-0.0207	-3.07	-22.6	730	725	blup	0.094	0.018	14.4	2.75e-47
Brain	chr14_103243795_103244072	TRAF3	EIF5	14	103243795	103244072	0.778	rs11850831	61	rs2183637	-0.00924	2.81	0.844	670	3	lasso	0.036	0.1	-13.52	1.27e-41
Brain	chr20_34099555_34099789	CEP250	EIF6	20	34099555	34099789	0.369	rs17406518	51.5	rs1406948	0.0292	-3.36	24.7	614	612	blup	0.056	0.055	-12.2	3.41e-34
Brain	chr20_34328350_34328511	RBM39	EIF6	20	34328350	34328511	0.565	rs17406518	51.5	rs6088747	-0.0209	-2.8	-15.4	562	560	blup	0.0097	0.23	16.2	9.36e-59
Brain	chr4_140638447_140638766	MGST2	ELF2	4	140638447	140638766	0.793	rs4597768	-22.8	rs1430583	-0.0203	-2.86	0.988	810	808	blup	0.11	0.011	-7.75	9.4e-15
Brain	chr18_34297863_34298029	FHOD3	ELP2	18	34297863	34298029	0.553	rs1789547	63.3	rs2252668	-0.01838	-2.87	-0.965	889	888	blup	0.052	0.062	14.977	1.03e-50
Brain	chr8_27622624_27622754	CCDC25	ELP3	8	27622624	27622754	0.924	rs2305451	67.9	rs10503818	-0.0212	3.22	7.53	1132	1131	blup	0.082	0.026	19.3	2.8e-83
Brain	chr17_7218198_7218419	GPS2	ELP5	17	7218198	7218419	0.95	rs402514	-29.4	rs2302764	-0.0204	-3.7	0.268	999	998	blup	0.12	0.008	9.0051	2.16e-19
Brain	chr3_47083958_47084130	SETD2	ELP6	3	47083958	47084130	0.38	rs10490798	10.8	rs1872164	-0.0113	3.64	7.57	518	3	lasso	0.12	0.0077	7.69	1.48e-14
Brain	chr3_47762064_47762225	SMARCC1	ELP6	3	47762064	47762225	0.225	rs10490798	10.8	rs6794193	-0.0197	-3.44	7.06	415	400	blup	0.034	0.11	-7.1	1.23e-12
Brain	chr3_47892625_47892845	MAP4	ELP6	3	47892625	47892845	0.265	rs10490798	10.8	rs1875103	-0.0126	3.64	-7.12	409	394	blup	0.12	0.0077	-8.36	6.33e-17
Brain	chr16_1031073_1031281	LMF1	EME2	16	1031073	1031281	0.597	rs1033476	22.3	rs12924218	0.01536	3.01	1.256	893	886	blup	0.072	0.035	8.864	7.73e-19
Brain	chr16_2009530_2009839	NDUFB10	EME2	16	2009530	2009839	0.593	rs1033476	22.3	rs1050134	-0.01959	3.21	0.349	765	759	blup	0.0047	0.27	7.22	5.2e-13
Brain	chr16_2076851_2077265	SLC9A3R2	EME2	16	2076851	2077265	0.775	rs1033476	22.3	rs12918803	-0.00384	3.83	1.288	758	752	blup	0.077	0.03	6.269	3.64e-10
Brain	chr11_61513825_61514135	DAGLA	EML3	11	61513825	61514135	0.978	rs2849031	77.6	rs7932927	-0.01511	-3.2	-0.645	803	801	blup	0.04	0.091	-6.78	1.21e-11
Brain	chr11_61563458_61563718	FEN1	EML3	11	61563458	61563718	0.768	rs2849031	77.6	rs17157147	-0.01671	-3.4	0.38	785	783	blup	0.17	0.0018	19.54	5.24e-85
Brain	chr11_62293579_62293971	AHNAK	EML3	11	62293579	62293971	0.909	rs2849031	77.6	rs3908344	-0.00518	3.02	2.542	736	733	blup	0.092	0.019	-8.31	9.29e-17
Brain	chr9_131590945_131591098	C9orf114	ENDOG	9	131590945	131591098	0.993	rs2759009	-63.8	rs3750320	0.054	-3.07	-24.6	690	1	top1	0.054	0.059	24.6	2.05e-133
Brain	chr9_130383664_130383916	STXBP1	ENG	9	130383664	130383916	0.511	rs10987759	-38	rs514024	-0.0201	3.11	-8.55	672	14	enet	0.015	0.2	-10.03	1.07e-23
Brain	chr17_4863989_4864148	SPAG7	ENO3	17	4863989	4864148	0.704	rs377623	-12	rs2286010	0.027	3.53	-6.96	972	1	top1	0.027	0.13	-6.96	3.46e-12
Brain	chr10_118687216_118687380	KIAA1598	ENO4	10	118687216	118687380	0.809	rs2101264	17.6	rs11197567	-0.02084	3.48	-1.474	1080	1078	blup	0.072	0.035	-6.249	4.13e-10
Brain	chr9_139257906_139258159	DNLZ	ENTPD2	9	139257906	139258159	0.781	rs10870177	-30	rs17040344	-0.004998	-3.39	1.74	803	799	blup	0.14	0.005	-6.08	1.17e-09
Brain	chr3_40351196_40351372	EIF1B	ENTPD3-AS1	3	40351196	40351372	0.655	rs6801859	29.6	rs4346524	-0.0208	3.35	2.63	728	726	blup	0.29	3.8e-05	19.6	1.29e-85
Brain	chr3_41281171_41281351	CTNNB1	ENTPD3-AS1	3	41281171	41281351	0.448	rs6801859	29.6	rs11129874	-0.0189	3.81	21.06	674	3	lasso	0.1	0.014	20.9	1.95e-97
Brain	chr3_69097151_69097514	CTD-2013N24.2	EOGT	3	69097151	69097514	0.973	rs11128110	-32.1	rs13095210	-0.0182	3.06	1.9	881	878	blup	-0.0036	0.37	9.56	1.2e-21
Brain	chr7_100403061_100403211	EPHB4	EPHB4	7	100403061	100403211	0.864	rs314320	78.7	rs17228602	0.0156	3.45	11.6156	659	1	top1	0.016	0.19	11.616	3.43e-31
Brain	chr1_220870217_220870433	C1orf115	EPRS	1	220870217	220870433	0.513	rs3816994	27.8	rs2807835	0.0136	-3.35	1.225	820	818	blup	0.039	0.092	-12.47	1.12e-35
Brain	chr11_532557_532734	HRAS	EPS8L2	11	532557	532734	0.827	rs4078520	24.5	rs11823172	-0.00844	-3.16	-14.5	572	1	top1	-0.0084	0.44	14.5	5.99e-48
Brain	chr2_26454936_26455119	HADHA	EPT1	2	26454936	26455119	0.679	rs6546936	13.3	rs1507705	-0.0141	3.24	-0.873	655	5	lasso	-0.0031	0.36	-6.17	6.83e-10
Brain	chr5_96271424_96271562	CTD-2260A17.2	ERAP2	5	96271424	96271562	0.473	rs2762	161	rs11743982	-0.0184	-2.99	-2.07	747	743	blup	0.044	0.079	-32.6	8.48e-233
Brain	chr12_56563839_56563982	RP11-977G19.5	ERBB3	12	56563839	56563982	0.931	rs11171739	-20.6	rs772921	0.0475	-3.68	-18.505	615	613	blup	0.2	0.00079	11.088	1.44e-28
Brain	chr12_993832_994012	WNK1	ERC1	12	993832	994012	0.864	rs7974686	-13.9	rs7976103	0.14496	4.02	8.7	797	1	top1	0.14	0.004	8.7	3.27e-18
Brain	chr19_46287805_46287957	AC011530.4	ERCC1	19	46287805	46287957	0.935	rs2298881	-32.7	rs7260359	-0.015	-3.1	-0.565	773	772	blup	0.022	0.16	8.39	4.94e-17
Brain	chr2_128023407_128023716	ERCC3	ERCC3	2	128023407	128023716	0.783	rs1011019	-43.5	rs12151780	-0.00152	-2.87	2.58	806	804	blup	0.052	0.062	6.24	4.27e-10
Brain	chr5_60672770_60673188	ZSWIM6	ERCC8	5	60672770	60673188	0.431	rs290506	34	rs1445852	0.237	3.73	8.95	712	7	enet	0.3	2.3e-05	11.6	3.21e-31
Brain	chr20_34099555_34099789	CEP250	ERGIC3	20	34099555	34099789	0.369	rs224430	-12.2	rs1406948	0.0292	-3.36	-5.138	614	612	blup	0.056	0.055	6.67	2.56e-11
Brain	chr20_34636600_34636763	LINC00657	ERGIC3	20	34636600	34636763	0.247	rs224430	-12.2	rs6060625	0.0417	-3.7	-6.938	504	1	top1	0.042	0.085	6.94	3.97e-12
Brain	chr17_61282710_61282941	TANC2	ERN1	17	61282710	61282941	0.756	rs16947438	-38.2	rs2172680	-0.01393	3.31	-5.64	533	528	blup	0.033	0.11	-13.47	2.33e-41
Brain	chr17_61833511_61833678	CCDC47	ERN1	17	61833511	61833678	0.647	rs16947438	-38.2	rs4968776	-0.02063	2.88	-1.16	516	509	blup	0.00047	0.32	-11.76	6.1e-32
Brain	chr14_53087761_53088068	GPR137C	ERO1L	14	53087761	53088068	0.887	rs3783449	-47.8	rs4898712	-0.0212	3.19	-4.46	946	944	blup	0.025	0.14	14.9	2.67e-50
Brain	chr12_14589042_14589266	ATF7IP	ERP27	12	14589042	14589266	0.866	rs2445388	-76.9	rs1034504	0.0113	3.31	-2.425	876	3	lasso	0.064	0.044	8.46	2.65e-17
Brain	chr12_15262209_15262416	RERG	ERP27	12	15262209	15262416	0.791	rs2445388	-76.9	rs7139311	-0.0123	3.15	-0.547	648	646	blup	0.025	0.14	28.14	3.27e-174
Brain	chr9_103339301_103339454	MSANTD3-TMEFF1	ERP44	9	103339301	103339454	0.406	rs2795575	-10.1	rs1929482	-0.0166	-3.15	1.37	732	727	blup	0.098	0.016	-6.6	4.16e-11
Brain	chr7_65205938_65206384	NA	ERV3-1	7	65205938	65206384	0.402	rs3807069	122	rs2659915	-0.0207	3.68	-33.7	407	406	blup	0.055	0.057	-58.3	0
Brain	chr16_2807482_2807661	SRRM2	ERVK13-1	16	2807482	2807661	0.787	rs4786303	-44.2	rs7196196	0.00223	3.48	-0.49	721	3	lasso	0.081	0.026	12.82	1.2e-37
Brain	chr19_58817455_58817670	AC010642.1	ERVK3-1	19	58817455	58817670	0.803	rs8105935	39.8	rs3810128	-0.0124	-3.34	-1.259	598	596	blup	0.14	0.0046	14.28	2.85e-46
Brain	chr19_59065322_59065600	CHMP2A	ERVK3-1	19	59065322	59065600	0.604	rs8105935	39.8	rs8100801	-0.0212	-3.24	-6.107	459	457	blup	0.036	0.1	6.78	1.17e-11
Brain	chr14_65241756_65242069	SPTB	ESR2	14	65241756	65242069	0.628	rs915057	22.2	rs7144971	0.0746	3.66	2.31	827	1	lasso	0.14	0.0054	-6.44	1.19e-10
Brain	chr14_65259643_65259994	SPTB	ESR2	14	65259643	65259994	0.479	rs915057	22.2	rs1268656	-0.0206	-2.96	-13.58	836	833	blup	0.023	0.15	6.52	7.16e-11
Brain	chr15_75890602_75890791	CTD-2323K18.1	ETFA	15	75890602	75890791	0.559	rs11631423	62.3	rs12906126	0.141	3.02	-2.03	532	532	blup	0.18	0.0012	-24.4	1.09e-131
Brain	chr15_76994003_76994192	SCAPER	ETFA	15	76994003	76994192	0.674	rs11631423	62.3	rs17394448	-0.021	-3.3	6.15	555	555	blup	0.018	0.18	-13.6	3.42e-42
Brain	chr19_44088955_44089174	L34079.2	ETHE1	19	44088955	44089174	0.548	rs2682560	13.5	rs2682582	0.01391	-2.89	10.5169	665	3	lasso	0.021	0.16	-6.87	6.36e-12
Brain	chr17_29198726_29199178	ATAD5	EVI2A	17	29198726	29199178	0.517	rs964288	-46.9	rs16966835	-0.0197	2.95	-1.47	631	627	blup	-0.0082	0.44	17.4	9.6e-68
Brain	chr17_29226343_29226632	TEFM	EVI2A	17	29226343	29226632	0.642	rs964288	-46.9	rs3110452	-0.0213	2.61	4.45	632	628	blup	0.12	0.0083	24.7	3.71e-135
Brain	chr17_29198726_29199178	ATAD5	EVI2B	17	29198726	29199178	0.517	rs9902893	-13.8	rs16966835	-0.0197	2.95	0.117	631	627	blup	-0.0082	0.44	6.76	1.34e-11
Brain	chr17_29226343_29226632	TEFM	EVI2B	17	29226343	29226632	0.642	rs9902893	-13.8	rs3110452	-0.0213	2.61	2.601	632	628	blup	0.12	0.0083	8.01	1.13e-15
Brain	chr1_92649428_92649707	KIAA1107	EVI5	1	92649428	92649707	0.61	rs10735783	21.9	rs2296620	0.1504	3.74	-1.19	771	3	lasso	0.31	1.7e-05	8.27	1.38e-16
Brain	chr1_93621849_93622040	TMED5	EVI5	1	93621849	93622040	0.695	rs10735783	21.9	rs236312	0.0312	3.27	0.808	675	1	lasso	0.18	0.0012	-20.2	1.01e-90
Brain	chr10_99116538_99116725	RRP12	EXOSC1	10	99116538	99116725	0.739	rs11189211	19.2	rs2275049	-0.0191	3.06	-0.194	913	912	blup	0.0028	0.29	-10.1	5.91e-24
Brain	chr9_37126332_37126499	ZCCHC7	EXOSC3	9	37126332	37126499	0.656	rs7873440	-24.4	rs776023	-0.0211	-3.37	-6.27	856	5	lasso	0.023	0.15	7.25	4.08e-13
Brain	chr16_70380777_70380980	RP11-529K1.3	EXOSC6	16	70380777	70380980	0.36	rs7192268	78.8	rs889398	-0.0179	3.35	20.5	442	2	lasso	0.029	0.13	20.5	1.46e-93
Brain	chr16_70432703_70432853	ST3GAL2	EXOSC6	16	70432703	70432853	0.54	rs7192268	78.8	rs11075773	-0.0161	-2.79	30.9	452	451	blup	0.0048	0.27	-38.3	0
Brain	chr3_45201341_45201486	RPS24P8	EXOSC7	3	45201341	45201486	0.545	rs4683028	-12.7	rs7621143	-0.00293	-3.7	11.963	825	10	enet	0.12	0.0092	-7.587	3.27e-14
Brain	chr11_44955841_44956131	TP53I11	EXT2	11	44955841	44956131	0.933	rs7951555	54.3	rs16938014	-0.0175	3.88	-3.5	1098	1090	blup	0.03	0.12	-8.02	1.08e-15
Brain	chr7_148451118_148451310	CUL1	EZH2	7	148451118	148451310	0.53	rs3807450	-20.4	rs715183	-0.021	3.38	-1.457	931	930	blup	0.064	0.044	9.925	3.25e-23
Brain	chr11_61513825_61514135	DAGLA	FADS1	11	61513825	61514135	0.978	rs968567	52.1	rs7932927	-0.01511	-3.2	2.11	803	801	blup	0.04	0.091	-10.59	3.49e-26
Brain	chr11_62293579_62293971	AHNAK	FADS1	11	62293579	62293971	0.909	rs968567	52.1	rs3908344	-0.00518	3.02	1.37	736	733	blup	0.092	0.019	-6.5	8.22e-11
Brain	chr11_61513825_61514135	DAGLA	FADS2	11	61513825	61514135	0.978	rs968567	103	rs7932927	-0.01511	-3.2	1.19	803	801	blup	0.04	0.091	-17.457	3.04e-68
Brain	chr11_62293579_62293971	AHNAK	FADS2	11	62293579	62293971	0.909	rs968567	103	rs3908344	-0.00518	3.02	0.39	736	733	blup	0.092	0.019	-13.796	2.7e-43
Brain	chr16_1031073_1031281	LMF1	FAHD1	16	1031073	1031281	0.597	rs3743854	40.7	rs12924218	0.01536	3.01	0.303	893	886	blup	0.072	0.035	20.102	7.15e-90
Brain	chr16_2009530_2009839	NDUFB10	FAHD1	16	2009530	2009839	0.593	rs3743854	40.7	rs1050134	-0.01959	3.21	-0.779	765	759	blup	0.0047	0.27	15.834	1.81e-56
Brain	chr16_2076851_2077265	SLC9A3R2	FAHD1	16	2076851	2077265	0.775	rs3743854	40.7	rs12918803	-0.00384	3.83	0.896	758	752	blup	0.077	0.03	12.035	2.32e-33
Brain	chr2_98160154_98160320	ANKRD36B	FAHD2B	2	98160154	98160320	0.795	rs1257101	-16.6	rs4851957	-0.01739	-2.81	-4.49	414	2	lasso	0.15	0.0037	-10.13	4.08e-24
Brain	chr2_96049765_96049969	KCNIP3	FAHD2CP	2	96049765	96049969	0.698	rs2579519	11.1	rs1813381	0.05322	2.38	10.18	201	1	top1	0.053	0.061	10.18	2.33e-24
Brain	chr2_96481931_96482282	LINC00342	FAHD2CP	2	96481931	96482282	0.637	rs2579519	11.1	rs584811	0.12527	3.21	10.25	272	1	top1	0.13	0.0073	10.25	1.23e-24
Brain	chr22_41575630_41575908	EP300	FAM109B	22	41575630	41575908	0.547	rs5996109	-30	rs139432	-0.0039	3.83	1.24	571	1	lasso	0.11	0.012	-19.2	9.28e-82
Brain	chr20_320794_321130	RP5-1103G7.4	FAM110A	20	320794	321130	0.839	rs805883	36.1	rs17779586	-0.00424	3.61	0.639	808	7	lasso	0.023	0.15	8.55	1.27e-17
Brain	chr9_96036844_96037543	WNK2	FAM120AOS	9	96036844	96037543	0.406	rs7853605	-16.5	rs10761208	0.0152	-3.91	-4.38	873	8	enet	0.082	0.026	14.3	4.42e-46
Brain	chr9_130383664_130383916	STXBP1	FAM129B	9	130383664	130383916	0.511	rs2254622	-19	rs514024	-0.0201	3.11	-8.46	672	14	enet	0.015	0.2	-14.99	8.12e-51
Brain	chr9_131246217_131246425	ODF2	FAM129B	9	131246217	131246425	0.803	rs2254622	-19	rs4837165	-0.00621	3.05	-7.82	652	1	top1	-0.0062	0.41	-7.82	5.26e-15
Brain	chr5_17124263_17124686	BASP1	FAM134B	5	17124263	17124686	0.74	rs334472	-18.9	rs17541774	0.00741	-3.23	0.212	813	809	blup	0.039	0.091	-15.93	3.8e-57
Brain	chr5_17165623_17166021	BASP1	FAM134B	5	17165623	17166021	0.671	rs334472	-18.9	rs11133843	-0.02021	-3.3	5.235	826	822	blup	0.027	0.13	-6.5	8.14e-11
Brain	chr4_89648845_89649050	FAM13A-AS1	FAM13A	4	89648845	89649050	0.714	rs1246642	35.5	rs4693930	0.0509	3.76	-2.31	910	906	blup	0.11	0.013	-16.3	8.62e-60
Brain	chr4_187532604_187532894	FAT1	FAM149A	4	187532604	187532894	0.689	rs2036912	-30.4	rs12331403	-0.018	-3.28	3.39	1013	1012	blup	0.053	0.06	6.38	1.78e-10
Brain	chr5_176894410_176894607	DBN1	FAM153A	5	176894410	176894607	0.832	rs6601075	30.7	rs17078413	0.00361	-3.05	-0.52	749	11	enet	0.0088	0.24	6.444	1.16e-10
Brain	chr5_177058571_177059126	RP11-1277A3.2	FAM153A	5	177058571	177059126	0.772	rs6601075	30.7	rs335482	-0.02079	3.56	-12.5	758	8	enet	0.14	0.0041	-12.046	2.03e-33
Brain	chr5_175517019_175517253	FAM153B	FAM153B	5	175517019	175517253	0.741	rs767134	43.2	rs10475626	0.2185	-3.51	32.1	883	1	top1	0.22	0.00042	-32.07	1.28e-225
Brain	chr15_82530584_82530734	EFTUD1	FAM154B	15	82530584	82530734	0.481	rs12439679	35.4	rs12900374	-0.0212	-3.07	-1.68	534	532	blup	0.051	0.064	6.42	1.37e-10
Brain	chr8_11703085_11703280	CTSB	FAM167A	8	11703085	11703280	0.852	rs4840568	86.8	rs1692821	0.285	-4.17	-21	786	1	top1	0.28	4.7e-05	21	1.23e-97
Brain	chr16_1031073_1031281	LMF1	FAM173A	16	1031073	1031281	0.597	rs12448432	26.3	rs12924218	0.01536	3.01	1.3819	893	886	blup	0.072	0.035	-9.62476	6.29e-22
Brain	chr5_176885499_176885665	DBN1	FAM193B	5	176885499	176885665	0.868	rs335482	24.5	rs2731670	0.329	4.84	6.5647	739	1	top1	0.33	9.9e-06	6.565	5.21e-11
Brain	chr5_177058571_177059126	RP11-1277A3.2	FAM193B	5	177058571	177059126	0.772	rs335482	24.5	rs335482	-0.02079	3.56	24.5034	758	8	enet	0.14	0.0041	21.486	2.11e-102
Brain	chr3_69097151_69097514	CTD-2013N24.2	FAM19A1	3	69097151	69097514	0.973	rs9868432	57.4	rs13095210	-0.0182	3.06	0.984	881	878	blup	-0.0036	0.37	6.89	5.62e-12
Brain	chr1_179070497_179070817	ABL2	FAM20B	1	179070497	179070817	0.426	rs1220	-22.9	rs9650997	-0.0194	-3.71	-0.377	805	804	blup	0.092	0.019	6.82	8.83e-12
Brain	chr1_179090660_179090952	ABL2	FAM20B	1	179090660	179090952	0.678	rs1220	-22.9	rs2025582	0.0658	-3.39	-11.352	808	1	top1	0.066	0.042	11.35	7.24e-30
Brain	chr3_49011184_49011340	ARIH2	FAM212A	3	49011184	49011340	0.616	rs7634902	-15.3	rs6804655	0.0533	-3.41	-15.07	537	1	top1	0.053	0.06	15.07	2.51e-51
Brain	chr3_49570046_49570233	DAG1	FAM212A	3	49570046	49570233	0.408	rs7634902	-15.3	rs9824435	-0.01589	3.18	-1.66	589	588	blup	0.0073	0.25	-10.55	4.99e-26
Brain	chr3_50644096_50644358	CISH	FAM212A	3	50644096	50644358	0.608	rs7634902	-15.3	rs34762726	0.19723	-3.74	9.35	595	1	top1	0.2	0.00082	-9.35	8.76e-21
Brain	chr3_50712328_50712720	MIR4787	FAM212A	3	50712328	50712720	0.486	rs7634902	-15.3	rs3774734	-0.02127	3.44	-10.02	570	570	blup	0.053	0.06	-7.45	9.62e-14
Brain	chr10_82185672_82185854	FAM213A	FAM213A	10	82185672	82185854	0.933	rs4934167	-40.9	rs4979866	0.0375	3.91	1.47	809	7	lasso	0.085	0.023	8.13	4.19e-16
Brain	chr12_110813793_110813973	ANAPC7	FAM216A	12	110813793	110813973	0.633	rs7976889	-40.3	rs7963064	-0.017	-2.85	-27.531	582	3	lasso	0.012	0.21	31.601	3.57e-219
Brain	chr9_36218109_36218236	CLTA	FAM221B	9	36218109	36218236	0.683	rs2065039	-22.7	rs13301140	-0.02	-2.76	-20.9	803	803	blup	0.099	0.016	11.3	1.13e-29
Brain	chr2_24296864_24296990	SF3B14	FAM228B	2	24296864	24296990	0.671	rs13006081	-19.5	rs10185680	-0.0167	-3.43	-9.208	783	754	blup	0.054	0.06	6.79	1.11e-11
Brain	chr2_24485167_24485596	ITSN2	FAM228B	2	24485167	24485596	0.659	rs13006081	-19.5	rs2339928	-0.0203	-3.98	0.637	743	4	lasso	0.18	0.0016	8.73	2.59e-18
Brain	chr2_24888572_24888872	NCOA1	FAM228B	2	24888572	24888872	0.634	rs13006081	-19.5	rs2083389	-0.0192	-2.9	2.91	620	591	blup	0.2	0.00084	-9.85	6.62e-23
Brain	chr3_193412881_193413173	OPA1	FAM43A	3	193412881	193413173	0.893	rs789862	-59.5	rs769595	-0.00609	3.12	-3.684	918	917	blup	0.071	0.035	-13.48	2e-41
Brain	chr4_1932373_1932654	WHSC1	FAM53A	4	1932373	1932654	0.529	rs811316	41.3	rs6852065	0.0234	2.98	-13.592	675	667	blup	0.056	0.056	-7.354	1.92e-13
Brain	chr4_2305941_2306232	ZFYVE28	FAM53A	4	2305941	2306232	0.613	rs811316	41.3	rs363144	-0.0204	3.12	-4.036	649	646	blup	0.0025	0.3	-6.166	7.01e-10
Brain	chr15_59182391_59182660	RNF111	FAM63B	15	59182391	59182660	0.801	rs387812	28.1	rs4774308	-0.0173	3.05	9.381	1042	10	lasso	-0.00023	0.33	9.51	1.84e-21
Brain	chr6_25279859_25280130	LRRC16A	FAM65B	6	25279859	25280130	0.614	rs4451128	-29	rs9295661	-0.0201	-3.57	-2.66	1230	1222	blup	0.044	0.079	8.33	8.07e-17
Brain	chr1_93621849_93622040	TMED5	FAM69A	1	93621849	93622040	0.695	rs1011663	23.5	rs236312	0.0312	3.27	-0.913	675	1	lasso	0.18	0.0012	9.75	1.9e-22
Brain	chr11_64537373_64537507	SF1	FAM89B	11	64537373	64537507	0.71	rs11227226	-27.19	rs4149830	0.1361	-3.18	9.374	668	1	top1	0.14	0.0053	-9.374	7e-21
Brain	chr11_65269580_65269824	MALAT1	FAM89B	11	65269580	65269824	0.753	rs11227226	-27.19	rs1144789	0.0138	-3.41	0.589	667	17	enet	0.27	6.8e-05	-7.099	1.25e-12
Brain	chr15_31219494_31219642	FAN1	FAN1	15	31219494	31219642	0.608	rs1524878	-72.5	rs4779777	-0.021107	3.34	60.63	576	574	blup	0.13	0.0069	35.08	1.33e-269
Brain	chr3_9408611_9408754	SETD5-AS1	FANCD2	3	9408611	9408754	0.665	rs2075310	-40	rs41464050	-0.00718	3.42	-28.1	1151	1145	blup	0.052	0.062	-23.6	2.26e-123
Brain	chr17_80339307_80339760	RP13-20L14.1	FASN	17	80339307	80339760	0.663	rs7226049	29.2	rs8079572	-0.01508	2.66	-3.53	599	598	blup	0.062	0.047	-11.35	7.84e-30
Brain	chr12_133634130_133634364	ZNF84	FBRSL1	12	133634130	133634364	0.901	rs11146950	-24.1	rs4883520	-0.00394	-2.94	20.39	276	275	blup	0.0011	0.31	-11.28	1.56e-29
Brain	chr12_133779769_133780003	ZNF268	FBRSL1	12	133779769	133780003	0.573	rs11146950	-24.1	rs4758939	0.0141	-3.18	-6.99	242	241	blup	0.13	0.0073	12.78	2.25e-37
Brain	chr19_9677585_9677738	ZNF121	FBXL12	19	9677585	9677738	0.453	rs7247038	-12.6	rs10401405	-0.0104	-3.03	-8.62	735	731	blup	0.0071	0.25	6.65	2.93e-11
Brain	chr15_64454143_64454331	PPIB	FBXL22	15	64454143	64454331	0.359	rs2228510	-9.04	rs11635117	0.01619	-3.36	-8.038	617	1	lasso	0.023	0.15	8.038	9.1e-16
Brain	chr6_99994182_99994323	CCNC	FBXL4	6	99994182	99994323	0.726	rs7771685	-17.1	rs9373032	-0.02122	-3.19	-3.47	839	16	enet	0.015	0.2	6.35	2.18e-10
Brain	chr15_75890602_75890791	CTD-2323K18.1	FBXO22	15	75890602	75890791	0.559	rs2133409	-11.2	rs12906126	0.141	3.02	0.632	532	532	blup	0.18	0.0012	-6.26	3.9e-10
Brain	chr1_223983661_223983957	TP53BP2	FBXO28	1	223983661	223983957	0.695	rs7524705	67.1	rs4654037	-0.0133	2.82	-10.1	749	742	blup	0.051	0.065	-8.56	1.16e-17
Brain	chr1_223991790_223992051	TP53BP2	FBXO28	1	223991790	223992051	0.586	rs7524705	67.1	rs10799574	-0.0179	-3.63	-9.5	751	744	blup	0.083	0.025	20.09	9.77e-90
Brain	chr14_56119575_56119896	KTN1	FBXO34	14	56119575	56119896	0.472	rs6573014	22.8	rs17685078	-0.0123	-3.4	2.66	1071	1070	blup	0.048	0.07	-8.56	1.13e-17
Brain	chr9_123395294_123396107	MEGF9	FBXW2	9	123395294	123396107	0.376	rs10760117	-13.3	rs4836830	-0.0167	3.39	-10.741	809	1	lasso	0.034	0.11	-9.54	1.43e-21
Brain	chr3_47762064_47762225	SMARCC1	FCF1P2	3	47762064	47762225	0.225	rs4511915	-28.1	rs6794193	-0.01973	-3.44	-2.46	415	400	blup	0.034	0.11	7.44	1.04e-13
Brain	chr3_47892625_47892845	MAP4	FCF1P2	3	47892625	47892845	0.265	rs4511915	-28.1	rs1875103	-0.01261	3.64	5.8	409	394	blup	0.12	0.0077	16.2	5.14e-59
Brain	chr3_47956220_47956408	MAP4	FCF1P2	3	47956220	47956408	0.795	rs4511915	-28.1	rs6806356	-0.01547	2.86	8.57	395	2	lasso	0.32	1.5e-05	-10.91	1.06e-27
Brain	chr3_49159341_49159490	LAMB2	FCF1P2	3	49159341	49159490	0.346	rs4511915	-28.1	rs6779394	-0.00347	3.58	7.11	561	4	lasso	0.081	0.027	6.87	6.38e-12
Brain	chr19_49643268_49643433	PPFIA3	FCGRT	19	49643268	49643433	0.955	rs4560020	-26.8	rs1549141	-0.01497	2.81	-0.139	776	772	blup	-0.0027	0.36	7.00551	2.46e-12
Brain	chr19_50102813_50103272	PRR12	FCGRT	19	50102813	50103272	0.756	rs4560020	-26.8	rs8113377	-0.01781	-2.94	0.748	729	725	blup	0.029	0.12	6.52041	7.01e-11
Brain	chr19_50156778_50157057	SCAF1	FCGRT	19	50156778	50157057	0.691	rs4560020	-26.8	rs1673037	0.02112	3.35	0.366	732	728	blup	0.033	0.11	9.91399	3.62e-23
Brain	chr9_138701781_138702104	CAMSAP1	FCN1	9	138701781	138702104	0.957	rs10120023	92.6	rs487750	-0.02062	-3.41	-0.873	997	6	lasso	0.079	0.029	15.23	2.4e-52
Brain	chr1_156710759_156710907	MRPL24	FCRL3	1	156710759	156710907	0.659	rs7528684	103	rs7523656	-0.017	-2.98	-4.37	868	3	lasso	-0.0026	0.35	19.9	4.26e-88
Brain	chr1_160175145_160175387	RP11-536C5.7	FCRL6	1	160175145	160175387	0.877	rs6656979	-59	rs7532396	0.0191	3.22	19.2	934	1	top1	0.019	0.17	19.2	2.63e-82
Brain	chr8_11703085_11703280	CTSB	FDFT1	8	11703085	11703280	0.852	rs12676995	73.1	rs1692821	0.285	-4.17	-71.9	786	1	top1	0.28	4.7e-05	71.9	0
Brain	chr1_155640018_155640166	MSTO1	FDPS	1	155640018	155640166	0.532	rs11264380	-9.55	rs822508	0.01122	3.7	-6.513	691	687	blup	0.052	0.062	-7.514	5.74e-14
Brain	chr20_34636600_34636763	LINC00657	FER1L4	20	34636600	34636763	0.247	rs11699044	-11.2	rs6060625	0.0417	-3.7	-9.745	504	1	top1	0.042	0.085	9.75	1.93e-22
Brain	chr3_15123785_15124060	ZFYVE20	FGD5-AS1	3	15123785	15124060	0.75	rs6442487	36.3	rs7611075	0.00068	-3.49	-0.858	983	981	blup	0.13	0.0073	9.11	7.98e-20
Brain	chr12_94975462_94975779	TMCC3	FGD6	12	94975462	94975779	0.682	rs10128863	-30.9	rs12316136	-0.00989	-3.29	-19.3	1181	1179	blup	0.045	0.078	7.4	1.37e-13
Brain	chr1_38039863_38040037	GNL2	FHL3	1	38039863	38040037	0.697	rs4634868	104	rs12564999	-0.0189	-2.95	0.778	863	858	blup	-0.0083	0.44	-14.2	6.76e-46
Brain	chr11_65536387_65536709	RP11-770G2.2	FIBP	11	65536387	65536709	0.578	rs694994	31.8	rs2458298	-0.0197	3.56	4.237	641	638	blup	0.21	0.00047	10.396	2.59e-25
Brain	chr11_66457203_66457385	SPTBN2	FIBP	11	66457203	66457385	0.586	rs694994	31.8	rs6591216	0.225	3.48	-7.386	596	1	top1	0.22	0.00034	-7.386	1.52e-13
Brain	chr6_110501600_110501853	CDC40	FIG4	6	110501600	110501853	0.689	rs6568600	26	rs12527783	-0.02059	-3.01	1.723	797	785	blup	0.043	0.082	-7.24	4.62e-13
Brain	chr12_50036733_50036883	PRPF40B	FKBP11	12	50036733	50036883	0.653	rs833820	35.5	rs11612002	-0.00809	-3.16	-2.55	608	600	blup	0.095	0.018	6.42	1.41e-10
Brain	chr19_46456958_46457115	NOVA2	FKRP	19	46456958	46457115	0.924	rs3848528	47.4	rs204468	0.0338	3.03	3.03	746	745	blup	0.13	0.0067	-9.42	4.49e-21
Brain	chr19_46996909_46997161	PPP5D1	FKRP	19	46996909	46997161	0.917	rs3848528	47.4	rs4803967	0.1596	-4.64	-0.245	730	729	blup	0.17	0.002	-6.44	1.22e-10
Brain	chr1_33233449_33233594	KIAA1522	FKSG48	1	33233449	33233594	0.623	rs6682377	-25.3	rs7548195	0.0046	-3.57	-7.2815	590	7	lasso	0.097	0.017	7.3328	2.25e-13
Brain	chr2_102490632_102490811	MAP4K4	FLJ20373	2	102490632	102490811	0.469	rs12476979	14.3	rs2241116	0.05506	-3.12	-1.885	939	937	blup	0.085	0.024	7.046	1.84e-12
Brain	chr3_46003647_46003857	FYCO1	FLT1P1	3	46003647	46003857	0.702	rs4683184	-31.9	rs13084381	0.013	-3.54	-1.928	902	11	lasso	0.026	0.14	-14.959	1.35e-50
Brain	chr3_46007687_46007932	FYCO1	FLT1P1	3	46007687	46007932	0.397	rs4683184	-31.9	rs17714101	0.1063	-3.91	-21.704	900	3	lasso	0.18	0.0013	14.911	2.8e-50
Brain	chr3_47161628_47162083	SETD2	FLT1P1	3	47161628	47162083	0.366	rs4683184	-31.9	rs13093282	0.0911	-4.1	-8.66	492	1	top1	0.091	0.02	8.66	4.71e-18
Brain	chr14_76425098_76425398	IFT43	FLVCR2	14	76425098	76425398	0.77	rs3784003	43.5	rs3917187	-0.0137	2.89	22.5	923	916	blup	0.0086	0.24	17.73	2.53e-70
Brain	chr16_2815171_2815339	SRRM2	FLYWCH1	16	2815171	2815339	0.976	rs9928222	70.1	rs42329	-0.02087	-2.9	1.798	720	718	blup	-0.007	0.42	-6.74	1.63e-11
Brain	chr16_3128324_3128557	IL32	FLYWCH1	16	3128324	3128557	0.91	rs9928222	70.1	rs2526269	0.01249	-3.15	-23.432	633	1	top1	0.012	0.21	23.43	2.01e-121
Brain	chr2_153504373_153504540	FMNL2	FMNL2	2	153504373	153504540	0.561	rs3811570	14.4	rs12693429	0.201	-4.06	-11.6	843	1	top1	0.2	0.00074	11.6	5.79e-31
Brain	chr12_50036733_50036883	PRPF40B	FMNL3	12	50036733	50036883	0.653	rs12299505	-25.9	rs11612002	-0.00809	-3.16	-1.14	608	600	blup	0.095	0.018	-6.98	3.02e-12
Brain	chr2_215645959_215646178	BARD1	FN1	2	215645959	215646178	0.803	rs7604984	17.6	rs6760069	-0.0212	2.85	-8.93	895	888	blup	0.025	0.14	-7.23	4.94e-13
Brain	chr17_80615060_80615296	RAB40B	FN3K	17	80615060	80615296	0.777	rs1046896	-38.1	rs10852795	0.02675	-3.27	0.166	513	512	blup	0.1	0.014	10.02	1.21e-23
Brain	chr17_80693436_80693733	FN3K	FN3K	17	80693436	80693733	0.596	rs1046896	-38.1	rs8079082	-0.00824	-3.23	1.831	471	3	lasso	0.1	0.014	6.99	2.71e-12
Brain	chr17_80339307_80339760	RP13-20L14.1	FN3KRP	17	80339307	80339760	0.663	rs2243523	105	rs8079572	-0.01508	2.66	0.665	599	598	blup	0.062	0.047	-8.33	8.4e-17
Brain	chr17_80615060_80615296	RAB40B	FN3KRP	17	80615060	80615296	0.777	rs2243523	105	rs10852795	0.02675	-3.27	1.49	513	512	blup	0.1	0.014	6.18	6.59e-10
Brain	chr17_80693436_80693733	FN3K	FN3KRP	17	80693436	80693733	0.596	rs2243523	105	rs8079082	-0.00824	-3.23	11.134	471	3	lasso	0.1	0.014	-18.81	5.96e-79
Brain	chr1_93705316_93705553	CCDC18	FNBP1L	1	93705316	93705553	0.932	rs7539210	26.8	rs236319	-0.0166	3.25	9.519	689	677	blup	0.082	0.026	7.92	2.42e-15
Brain	chr2_73496707_73496857	FBXO41	FNBP1P1	2	73496707	73496857	0.642	rs4429500	34.9	rs6720889	-0.02012	-3.35	10.207	578	574	blup	0.062	0.046	-11.28	1.72e-29
Brain	chr2_74072291_74072482	STAMBP	FNBP1P1	2	74072291	74072482	0.739	rs4429500	34.9	rs28362959	-0.00894	-3.91	-0.752	663	661	blup	0.03	0.12	-6.9	5.12e-12
Brain	chr14_65259643_65259994	SPTB	FNTB	14	65259643	65259994	0.479	rs12434868	56.7	rs1268656	-0.0206	-2.96	1.98	836	833	blup	0.023	0.15	-12.479	9.75e-36
Brain	chr22_36696099_36696288	MYH9	FOXRED2	22	36696099	36696288	0.715	rs1000427	65.6	rs130629	0.0186	3.29	0.262	1124	1121	blup	0.071	0.035	-6.67	2.53e-11
Brain	chr9_130383664_130383916	STXBP1	FPGS	9	130383664	130383916	0.511	rs10819309	8.03	rs514024	-0.0201	3.11	-7.79	672	14	enet	0.015	0.2	-6.57	4.9e-11
Brain	chr1_75214442_75214587	TYW3	FPGT	1	75214442	75214587	0.829	rs792310	-53.2	rs1413994	0.072	3.12	-0.587	717	714	blup	0.15	0.0037	-18.7	1.18e-77
Brain	chr19_52801003_52801262	CTD-2525I3.5	FPR2	19	52801003	52801262	0.853	rs4802863	-87.9	rs321938	-0.0213	-3.55	4.2	1058	1057	blup	0.033	0.11	-13.1	4.28e-39
Brain	chr10_99116538_99116725	RRP12	FRAT1	10	99116538	99116725	0.739	rs954149	39.2	rs2275049	-0.0191	3.06	2.51	913	912	blup	0.0028	0.29	-19.8	6.73e-87
Brain	chr10_99116538_99116725	RRP12	FRAT2	10	99116538	99116725	0.739	rs10882904	69.2	rs2275049	-0.0191	3.06	-1.18	913	912	blup	0.0028	0.29	-40.2	0
Brain	chr3_69082604_69082847	CTD-2013N24.2	FRMD4B	3	69082604	69082847	0.76	rs767285	47.8	rs12489309	-0.01262	-3.34	-0.8203	886	883	blup	0.16	0.0029	8.52	1.66e-17
Brain	chr14_51224704_51225348	NIN	FRMD6	14	51224704	51225348	0.66	rs2025026	11.35	rs17123972	-0.00264	3.59	-2.32	980	977	blup	0.039	0.093	-6.328	2.48e-10
Brain	chr15_40328555_40328701	SRP14	FSIP1	15	40328555	40328701	0.762	rs1876852	-13.6	rs8036376	0.197	4.08	-11.214	850	1	top1	0.2	0.00083	-11.214	3.49e-29
Brain	chr15_40329090_40329218	SRP14	FSIP1	15	40329090	40329218	0.665	rs1876852	-13.6	rs2411299	0.125	3.38	-10.126	850	1	top1	0.13	0.0073	-10.126	4.24e-24
Brain	chr3_119813123_119813340	GSK3B	FSTL1	3	119813123	119813340	0.694	rs9631455	27.7	rs9851825	-0.0179	-3.23	6.24	877	871	blup	0.072	0.035	-6.42	1.34e-10
Brain	chr7_2697937_2698165	TTYH3	FTSJ2	7	2697937	2698165	0.667	rs7787274	23.2	rs7457935	0.0767	-3.24	1.775	964	962	blup	0.13	0.006	-7.5	6.55e-14
Brain	chr17_61780872_61781045	STRADA	FTSJ3	17	61780872	61781045	0.434	rs1062791	-51.6	rs17631783	0.00531	-3.15	25.46	544	1	top1	0.0053	0.27	-25.46	5.42e-143
Brain	chr17_61833511_61833678	CCDC47	FTSJ3	17	61833511	61833678	0.647	rs1062791	-51.6	rs4968776	-0.02063	2.88	-1.86	516	509	blup	0.00047	0.32	-12.51	6.31e-36
Brain	chr16_70432703_70432853	ST3GAL2	FTSJD1	16	70432703	70432853	0.54	rs235991	47.4	rs11075773	-0.0161	-2.79	-1.05	452	451	blup	0.0048	0.27	15.8	2.29e-56
Brain	chr1_24687296_24687461	GRHL3	FUCA1	1	24687296	24687461	0.774	rs2501431	-63.6	rs6600257	0.0187	3.22	4.86	764	763	blup	0.11	0.011	11.5	1.22e-30
Brain	chr9_139257906_139258159	DNLZ	FUT7	9	139257906	139258159	0.781	rs13301354	54.7	rs17040344	-0.004998	-3.39	-5	803	799	blup	0.14	0.005	-21.12	5.19e-99
Brain	chr14_65259643_65259994	SPTB	FUT8	14	65259643	65259994	0.479	rs8010726	-39.3	rs1268656	-0.0206	-2.96	1.754	836	833	blup	0.023	0.15	-7.033	2.03e-12
Brain	chr19_35761998_35762133	USF2	FXYD5	19	35761998	35762133	0.893	rs1046345	-51.7	rs10402233	-0.00486	2.84	1.45	836	835	blup	0.017	0.18	7.53	5.02e-14
Brain	chr19_35761998_35762133	USF2	FXYD7	19	35761998	35762133	0.893	rs4805110	32.5	rs10402233	-0.00486	2.84	2.77	836	835	blup	0.017	0.18	9.24	2.49e-20
Brain	chr3_46007687_46007932	FYCO1	FYCO1	3	46007687	46007932	0.397	rs2276856	-15.94	rs17714101	0.10635	-3.91	2.679	900	3	lasso	0.18	0.0013	-11.776	5.16e-32
Brain	chr17_43138683_43138903	DCAKD	FZD2	17	43138683	43138903	0.364	rs12949217	38.1	rs12568	0.0313	-2.86	-6.238	492	1	top1	0.031	0.12	6.238	4.43e-10
Brain	chr17_43679493_43679813	RP11-707O23.5	FZD2	17	43679493	43679813	0.492	rs12949217	38.1	rs12943790	0.0376	-3.28	-3.761	320	316	blup	0.052	0.062	9.0238	1.82e-19
Brain	chr8_104183221_104183734	BAALC	FZD6	8	104183221	104183734	0.429	rs827528	-52.7	rs6468904	0.0154	3.14	-6.81	835	834	blup	0.031	0.12	-22.4	4.12e-111
Brain	chr8_104414091_104414262	SLC25A32	FZD6	8	104414091	104414262	0.783	rs827528	-52.7	rs9656787	-0.0201	3.36	7.43	866	864	blup	0.011	0.22	13.85	1.34e-43
Brain	chr7_99957044_99957249	STAG3L5P-PVRIG2P-PILRB	GAL3ST4	7	99957044	99957249	0.55	rs11764176	27.9	rs6946768	0.111	-3.95	-14.48	602	2	lasso	0.27	8.9e-05	18.871	1.98e-79
Brain	chr17_73663421_73663627	RECQL5	GALK1	17	73663421	73663627	0.638	rs1106343	-25	rs87097	-0.0211	-3.85	-1.709	772	766	blup	-0.0043	0.38	9.49	2.4e-21
Brain	chr17_74221927_74222266	RNF157	GALK1	17	74221927	74222266	0.894	rs1106343	-25	rs4073989	-0.0102	-3.59	-1.685	863	860	blup	0.044	0.079	-6.38	1.83e-10
Brain	chr18_32821007_32821164	ZNF397	GALNT1	18	32821007	32821164	0.653	rs532661	-25.2	rs4520905	-0.00769	3.22	-3.59	720	15	enet	0.011	0.22	7.08	1.43e-12
Brain	chr18_32871060_32871245	ZNF271	GALNT1	18	32871060	32871245	0.796	rs532661	-25.2	rs1942239	-0.01639	-2.67	-16.36	749	3	lasso	0.037	0.098	-7.05	1.75e-12
Brain	chr12_51892926_51893213	SLC4A8	GALNT6	12	51892926	51893213	0.848	rs10876168	46.8	rs17655636	-0.00736	-3.13	0.0496	922	915	blup	0.11	0.012	-8.23	1.94e-16
Brain	chr21_30378175_30378401	RWDD2B	GAPDHP14	21	30378175	30378401	0.493	rs4816341	20.9	rs2705688	-0.012	-3.33	17	900	6	enet	-0.0094	0.46	-18.1	4.39e-73
Brain	chr22_30189496_30189610	ASCC2	GAS2L1	22	30189496	30189610	0.474	rs1894414	14	rs5753158	-0.0179	3.39	1.772	825	7	enet	-0.0097	0.47	-10.4	3.35e-25
Brain	chr19_19824812_19824936	ZNF14	GATAD2A	19	19824812	19824936	0.599	rs4808200	61.1	rs4808199	0.0239	3.01	30.4	557	554	blup	0.051	0.065	40.7	0
Brain	chr15_44719839_44720034	CTDSPL2	GATM	15	44719839	44720034	0.381	rs7164602	-70.1	rs16976620	0.0337	3.19	-2.917	498	496	blup	0.072	0.035	-8.395	4.64e-17
Brain	chr7_99957044_99957249	STAG3L5P-PVRIG2P-PILRB	GATS	7	99957044	99957249	0.55	rs1637001	18.4	rs6946768	0.111	-3.95	-12.677	602	2	lasso	0.27	8.9e-05	7.64	2.17e-14
Brain	chr22_30067833_30068027	NF2	GATSL3	22	30067833	30068027	0.761	rs5753103	-20	rs1131603	-0.0139	3.43	-0.326	825	819	blup	0.075	0.032	7.97	1.58e-15
Brain	chr1_155640018_155640166	MSTO1	GBA	1	155640018	155640166	0.532	rs9628662	20.18	rs822508	0.01122	3.7	10.87	691	687	blup	0.052	0.062	13.18	1.18e-39
Brain	chr1_155734716_155735025	GON4L	GBA	1	155734716	155735025	0.631	rs9628662	20.18	rs12022607	-0.01289	3.11	-1.07	675	671	blup	0.034	0.11	8.99	2.45e-19
Brain	chr9_36218109_36218236	CLTA	GBA2	9	36218109	36218236	0.683	rs10814274	58.5	rs13301140	-0.02	-2.76	-19.6	803	803	blup	0.099	0.016	16.9	7.21e-64
Brain	chr1_154574541_154574852	ADAR	GBAP1	1	154574541	154574852	0.822	rs2049805	60.9	rs4971059	0.07266	-3.15	-35.079	684	5	lasso	0.25	0.00017	14.14	2.05e-45
Brain	chr1_155640018_155640166	MSTO1	GBAP1	1	155640018	155640166	0.532	rs2049805	60.9	rs822508	0.01122	3.7	-29.682	691	687	blup	0.052	0.062	-34.37	7.07e-259
Brain	chr1_155734716_155735025	GON4L	GBAP1	1	155734716	155735025	0.631	rs2049805	60.9	rs12022607	-0.01289	3.11	-0.314	675	671	blup	0.034	0.11	-29.63	5.97e-193
Brain	chr7_55462786_55463338	LANCL2	GBAS	7	55462786	55463338	0.794	rs6962857	14.2	rs13244654	-0.0203	3.45	1.34	818	815	blup	0.023	0.15	6.65	3.02e-11
Brain	chr22_38901860_38902131	DDX17	GCAT	22	38901860	38902131	0.57	rs1894644	75.3	rs6000905	-0.0206	3.29	36.9	736	731	blup	0.044	0.081	30.4	2.48e-203
Brain	chr2_109085431_109085611	GCC2	GCC2	2	109085431	109085611	0.794	rs2577613	-103	rs1915488	-0.01316	3.05	0.589	714	712	blup	0.034	0.11	-21.3	9.18e-101
Brain	chr2_109388179_109388481	RANBP2	GCC2	2	109388179	109388481	0.789	rs2577613	-103	rs2465956	-0.00364	-3.3	34.608	689	1	top1	-0.0036	0.37	-34.6	1.89e-262
Brain	chr19_12739478_12739896	ZNF490	GCDH	19	12739478	12739896	0.611	rs8012	-59.1	rs1006397	0.0098	-3.42	-8.741	613	2	lasso	0.11	0.01	8.743	2.26e-18
Brain	chr19_12832424_12832598	TNPO2	GCDH	19	12832424	12832598	0.768	rs8012	-59.1	rs1975349	-0.02127	2.94	2.244	601	599	blup	0.0034	0.29	12.82	1.27e-37
Brain	chr15_40849331_40849552	RP11-111A22.1	GCHFR	15	40849331	40849552	0.825	rs2619681	-30.4	rs17747633	0.12127	-4.4	17.84	713	1	top1	0.12	0.0082	-17.84	3.42e-71
Brain	chr16_30615575_30615716	RP11-146F11.5	GDPD3	16	30615575	30615716	0.718	rs2005219	21.5	rs12929077	-0.017	2.79	3.28	458	2	lasso	0.038	0.095	14.36	9.67e-47
Brain	chr11_74992023_74992178	ARRB1	GDPD5	11	74992023	74992178	0.408	rs1793398	75.7	rs10793140	0.0258	3.38	0.273	879	870	blup	0.056	0.056	11.3	1.24e-29
Brain	chr2_17906428_17906605	SMC6	GEN1	2	17906428	17906605	0.567	rs6531053	18.5	rs10184119	-0.0133	3.41	0.719	948	940	blup	0.18	0.0015	6.62	3.61e-11
Brain	chr20_34099555_34099789	CEP250	GGT7	20	34099555	34099789	0.369	rs6088635	25.1	rs1406948	0.0292	-3.36	-6.17	614	612	blup	0.056	0.055	7.07	1.52e-12
Brain	chr20_34328350_34328511	RBM39	GGT7	20	34328350	34328511	0.565	rs6088635	25.1	rs6088747	-0.0209	-2.8	21.92	562	560	blup	0.0097	0.23	-17.11	1.22e-65
Brain	chr9_123666492_123666752	TRAF1	GGTA1P	9	123666492	123666752	0.536	rs10117389	-43.6	rs3739822	-0.0168	-2.93	-1.65	750	745	blup	-0.0092	0.46	15.09	1.84e-51
Brain	chr7_150095443_150095588	ZNF775	GIMAP1	7	150095443	150095588	0.391	rs10488372	-37.2	rs10235151	-0.00409	3.37	-15.79	799	1	top1	-0.0041	0.37	-15.79	3.49e-56
Brain	chr7_150801381_150802094	AGAP3	GIMAP1	7	150801381	150802094	0.478	rs10488372	-37.2	rs1234355	-0.00513	-3.85	-1.92	945	13	enet	0.015	0.19	9.01	2.06e-19
Brain	chr7_150095443_150095588	ZNF775	GIMAP2	7	150095443	150095588	0.391	rs4725356	-41.3	rs10235151	-0.00409	3.37	-35.199	799	1	top1	-0.0041	0.37	-35.199	2.08e-271
Brain	chr7_150095443_150095588	ZNF775	GIMAP4	7	150095443	150095588	0.391	rs1916001	-50.7	rs10235151	-0.00409	3.37	-6.95	799	1	top1	-0.0041	0.37	-6.95	3.74e-12
Brain	chr7_150095443_150095588	ZNF775	GIMAP5	7	150095443	150095588	0.391	rs4725359	-39.4	rs10235151	-0.00409	3.37	6.653	799	1	top1	-0.0041	0.37	6.653	2.88e-11
Brain	chr7_150801381_150802094	AGAP3	GIMAP5	7	150801381	150802094	0.478	rs4725359	-39.4	rs1234355	-0.00513	-3.85	8.408	945	13	enet	0.015	0.19	6.684	2.33e-11
Brain	chr7_150095443_150095588	ZNF775	GIMAP6	7	150095443	150095588	0.391	rs11763374	-30.1	rs10235151	-0.00409	3.37	-29.1	799	1	top1	-0.0041	0.37	-29.1	3.71e-186
Brain	chr7_150801381_150802094	AGAP3	GIMAP6	7	150801381	150802094	0.478	rs11763374	-30.1	rs1234355	-0.00513	-3.85	11.2	945	13	enet	0.015	0.19	9.5	2.01e-21
Brain	chr17_27908261_27908383	RP11-68I3.2	GIT1	17	27908261	27908383	0.504	rs894606	-47.9	rs6505162	0.00879	-3.32	-26.1	643	638	blup	0.052	0.062	31.4	6.15e-216
Brain	chr15_69548447_69548597	GLCE	GLCE	15	69548447	69548597	0.76	rs12440300	31.6	rs16952807	0.00583	-2.98	-8.627	965	1	top1	0.0058	0.26	8.627	6.3e-18
Brain	chr9_36218109_36218236	CLTA	GLIPR2	9	36218109	36218236	0.683	rs10814339	-23.3	rs13301140	-0.02	-2.76	0.105	803	803	blup	0.099	0.016	7.94	1.98e-15
Brain	chr2_191745561_191745672	AC005540.3	GLS	2	191745561	191745672	0.711	rs13395505	26.7	rs13423600	0.0234	2.95	21.86	711	1	top1	0.023	0.15	21.86	5.77e-106
Brain	chr11_58377771_58377902	ZFP91	GLYATL2	11	58377771	58377902	0.501	rs1938725	24.9	rs7116722	-0.0104	3.43	16.52	727	1	enet	0.042	0.085	16.52	2.72e-61
Brain	chr5_150400118_150400402	GPX3	GM2A	5	150400118	150400402	0.865	rs1004736	107	rs3762999	-0.0149	-3.53	1.79	1095	1094	blup	0.027	0.13	13.77	3.76e-43
Brain	chr2_85554344_85554754	TGOLN2	GNLY	2	85554344	85554754	0.575	rs12151742	106	rs11680448	-0.0213	-3.15	4.27	826	824	blup	0.0049	0.27	-7.52	5.53e-14
Brain	chr3_37116419_37116589	LRRFIP2	GOLGA4	3	37116419	37116589	0.832	rs2271548	16.9	rs9682236	-0.0139	3.34	-0.897	859	7	lasso	0.079	0.028	8.58	9.16e-18
Brain	chr3_121363582_121363753	HCLS1	GOLGB1	3	121363582	121363753	0.666	rs9849087	-65.5	rs662467	-0.019238	-2.94	4.62	751	745	blup	0.041	0.088	-10.98	4.79e-28
Brain	chr3_121448617_121448849	GOLGB1	GOLGB1	3	121448617	121448849	0.672	rs9849087	-65.5	rs12485716	-0.016615	-3.21	-8.33	776	4	lasso	0.07	0.037	7.16	8.23e-13
Brain	chr3_122269348_122269575	PARP9	GOLGB1	3	122269348	122269575	0.414	rs9849087	-65.5	rs9289204	0.000866	3.52	2.14	910	901	blup	0.055	0.058	-11.97	5.35e-33
Brain	chr9_88650208_88650483	GOLM1	GOLM1	9	88650208	88650483	0.756	rs7859549	48.2	rs10115014	0.0755	-3.46	21.7	863	1	top1	0.076	0.031	-21.7	4.8e-104
Brain	chr1_150532824_150533080	ADAMTSL4	GOLPH3L	1	150532824	150533080	0.958	rs11552229	10.7	rs11586396	-0.01627	2.56	0.293	485	481	blup	-0.01	0.48	6.759	1.39e-11
Brain	chr1_151239044_151239158	PSMD4	GOLPH3L	1	151239044	151239158	0.323	rs11552229	10.7	rs2275900	-0.00744	3.48	1.197	638	635	blup	0.082	0.026	7.4282	1.1e-13
Brain	chr3_39521541_39521702	MOBP	GORASP1	3	39521541	39521702	0.785	rs4676592	-9.58	rs5007150	0.002219	3.49	-3.169	864	1	lasso	0.044	0.079	-6.082	1.18e-09
Brain	chr2_27884820_27885116	SUPT7L	GPN1	2	27884820	27885116	0.729	rs7595739	-15.2	rs6743819	0.213	-3.99	9.02	698	1	top1	0.21	0.00051	-9.02	1.85e-19
Brain	chr12_110813793_110813973	ANAPC7	GPN3	12	110813793	110813973	0.633	rs7976889	-89.5	rs7963064	-0.017	-2.85	-29.86	582	3	lasso	0.012	0.21	45.5	0
Brain	chr2_232660905_232661104	COPS7B	GPR55	2	232660905	232661104	0.701	rs10182844	13.1	rs16827664	0.0548	-3.6	-11.015	776	1	top1	0.055	0.058	11.02	3.22e-28
Brain	chr12_54976419_54976563	PPP1R1A	GPR84	12	54976419	54976563	0.568	rs3809161	28.2	rs1971762	-0.0131	-2.95	-0.597	824	817	blup	0.022	0.16	-7.3	2.93e-13
Brain	chr3_49011184_49011340	ARIH2	GPX1	3	49011184	49011340	0.616	rs4625	-12.2	rs6804655	0.0533	-3.41	6.045	537	1	top1	0.053	0.06	-6.04	1.5e-09
Brain	chr14_65259643_65259994	SPTB	GPX2	14	65259643	65259994	0.479	rs4902336	-12.9	rs1268656	-0.0206	-2.96	-0.5225	836	833	blup	0.023	0.15	6.542	6.07e-11
Brain	chr5_150400118_150400402	GPX3	GPX3	5	150400118	150400402	0.865	rs12516176	25.6	rs3762999	-0.0149	-3.53	8.83	1095	1094	blup	0.027	0.13	-6.972	3.12e-12
Brain	chr3_113046386_113046654	WDR52	GRAMD1C	3	113046386	113046654	0.413	rs7646203	-40.9	rs11706283	-0.01327	3.03	-0.726	851	846	blup	0.011	0.22	9.56	1.18e-21
Brain	chr9_37126332_37126499	ZCCHC7	GRHPR	9	37126332	37126499	0.656	rs7856656	122	rs776023	-0.0211	-3.37	-0.776	856	5	lasso	0.023	0.15	-43.5	0
Brain	chr21_30378175_30378401	RWDD2B	GRIK1	21	30378175	30378401	0.493	rs2832339	-16.9	rs2705688	-0.012	-3.33	4.26	900	6	enet	-0.0094	0.46	-6.06	1.33e-09
Brain	chr4_2305941_2306232	ZFYVE28	GRK4	4	2305941	2306232	0.613	rs2471338	-42.2	rs363144	-0.02043	3.12	4.044	649	646	blup	0.0025	0.3	-9.8	1.12e-22
Brain	chr4_3237421_3237571	HTT	GRK4	4	3237421	3237571	0.713	rs2471338	-42.2	rs2471322	-0.0036	3.17	-36.511	663	662	blup	0.073	0.034	-25.423	1.4e-142
Brain	chr5_176885499_176885665	DBN1	GRK6	5	176885499	176885665	0.868	rs2630765	7.24	rs2731670	0.329	4.84	6.42	739	1	top1	0.33	9.9e-06	6.4196	1.37e-10
Brain	chr5_149494034_149494238	PDGFRB	GRPEL2	5	149494034	149494238	0.982	rs3797315	-14	rs758593	0.00735	3.1	-0.708	1059	11	lasso	0.044	0.079	-7.16	7.81e-13
Brain	chr7_65205938_65206384	NA	GS1-124K5.10	7	65205938	65206384	0.402	rs34466769	10.4	rs2659915	-0.0207	3.68	-6.863	407	406	blup	0.055	0.057	-6.99	2.69e-12
Brain	chr7_65670305_65670580	TPST1	GS1-124K5.10	7	65670305	65670580	0.448	rs34466769	10.4	rs11765135	-0.0205	3.37	-1.343	439	438	blup	0.034	0.11	-7.43	1.07e-13
Brain	chr7_66170199_66170512	KCTD7	GS1-124K5.10	7	66170199	66170512	0.3	rs34466769	10.4	rs4601196	-0.0211	-3.22	4.056	541	540	blup	0.059	0.051	-8.42	3.65e-17
Brain	chr7_65205938_65206384	NA	GS1-124K5.11	7	65205938	65206384	0.402	rs34466769	15.1	rs2659915	-0.0207	3.68	-13.968	407	406	blup	0.055	0.057	-14.87	4.89e-50
Brain	chr7_65670305_65670580	TPST1	GS1-124K5.11	7	65670305	65670580	0.448	rs11028	16.9	rs11765135	-0.0205	3.37	-5.156	439	438	blup	0.034	0.11	-12.68	7.3e-37
Brain	chr7_66152452_66152873	KCTD7	GS1-124K5.11	7	66152452	66152873	0.405	rs11028	16.9	rs3110902	0.0228	-3.46	-6.072	529	1	top1	0.023	0.15	6.07	1.27e-09
Brain	chr7_66170199_66170512	KCTD7	GS1-124K5.11	7	66170199	66170512	0.3	rs11028	16.9	rs4601196	-0.0211	-3.22	2.548	541	540	blup	0.059	0.051	-14.11	3.31e-45
Brain	chr7_65205938_65206384	NA	GS1-124K5.12	7	65205938	65206384	0.402	rs17138274	-29.2	rs2659915	-0.0207	3.68	12.85	407	406	blup	0.055	0.057	10.49	9.65e-26
Brain	chr7_65670305_65670580	TPST1	GS1-124K5.12	7	65670305	65670580	0.448	rs17747927	-34.9	rs11765135	-0.0205	3.37	2.26	439	438	blup	0.034	0.11	-9.048	1.45e-19
Brain	chr7_66121807_66122122	KCTD7	GS1-124K5.12	7	66121807	66122122	0.847	rs17747927	-34.9	rs1076440	0.0201	-3.39	1.28	507	506	blup	0.096	0.017	-10.598	3.04e-26
Brain	chr7_66170199_66170512	KCTD7	GS1-124K5.3	7	66170199	66170512	0.3	rs10499785	9.67	rs4601196	-0.0211	-3.22	0.829	541	540	blup	0.059	0.051	-7.03	2.09e-12
Brain	chr7_65205938_65206384	NA	GS1-124K5.4	7	65205938	65206384	0.402	rs4236208	31.3	rs2659915	-0.0207	3.68	-21.78	407	406	blup	0.055	0.057	-20.34	5.36e-92
Brain	chr7_65670305_65670580	TPST1	GS1-124K5.4	7	65670305	65670580	0.448	rs4236208	31.3	rs11765135	-0.0205	3.37	-5.73	439	438	blup	0.034	0.11	-11.38	5.06e-30
Brain	chr7_66121807_66122122	KCTD7	GS1-124K5.4	7	66121807	66122122	0.847	rs4236208	31.3	rs1076440	0.0201	-3.39	8.16	507	506	blup	0.096	0.017	-22.74	1.61e-114
Brain	chr7_66152452_66152873	KCTD7	GS1-124K5.4	7	66152452	66152873	0.405	rs4236208	31.3	rs3110902	0.0228	-3.46	-7.93	529	1	top1	0.023	0.15	7.93	2.11e-15
Brain	chr7_66170199_66170512	KCTD7	GS1-124K5.4	7	66170199	66170512	0.3	rs4236208	31.3	rs4601196	-0.0211	-3.22	2.16	541	540	blup	0.059	0.051	-19.42	5.56e-84
Brain	chr17_38803958_38804091	SMARCE1	GSDMA	17	38803958	38804091	0.527	rs11655584	41.9	rs9303281	-0.016	3.19	7.076	793	5	enet	0.0079	0.25	7.76	8.33e-15
Brain	chr17_38487244_38487618	RARA	GSDMB	17	38487244	38487618	0.944	rs9901146	129	rs7219451	-0.0186	-3.27	0.545	689	680	blup	-0.0087	0.45	15.86	1.14e-56
Brain	chr17_38803958_38804091	SMARCE1	GSDMB	17	38803958	38804091	0.527	rs9901146	129	rs9303281	-0.016	3.19	124.843	793	5	enet	0.0079	0.25	120.08	0
Brain	chr8_145515458_145515642	HSF1	GSDMD	8	145515458	145515642	0.595	rs3889129	-31.4	rs7013633	0.0632	3.41	-28	445	1	top1	0.063	0.045	-28	2.24e-172
Brain	chr3_119813123_119813340	GSK3B	GSK3B	3	119813123	119813340	0.694	rs1488763	33.2	rs9851825	-0.0179	-3.23	27.1	877	871	blup	0.072	0.035	-32.2	7.76e-227
Brain	chr9_123292172_123292397	CDK5RAP2	GSN	9	123292172	123292397	0.781	rs10760167	85.2	rs12376078	0.025	-3.41	5.2	804	9	lasso	0.034	0.11	-8.42	3.69e-17
Brain	chr9_123395294_123396107	MEGF9	GSN	9	123395294	123396107	0.376	rs10760167	85.2	rs4836830	-0.0167	3.39	-13.69	809	1	lasso	0.034	0.11	-13.44	3.69e-41
Brain	chr9_123666492_123666752	TRAF1	GSN	9	123666492	123666752	0.536	rs10760167	85.2	rs3739822	-0.0168	-2.93	-3.26	750	745	blup	-0.0092	0.46	28.68	6.49e-181
Brain	chr8_30021625_30021785	LEPROTL1	GSR	8	30021625	30021785	0.795	rs3594	49.4	rs12540995	0.00826	3.24	8	757	754	blup	0.046	0.074	-14.4	1.06e-46
Brain	chr1_109466728_109466925	AKNAD1	GSTM2	1	109466728	109466925	0.623	rs655315	-41.3	rs14000	0.0499	-3.14	-1.18	777	18	enet	0.051	0.064	-8.44	3.17e-17
Brain	chr1_109466728_109466925	AKNAD1	GSTM4	1	109466728	109466925	0.623	rs12745189	-65.3	rs14000	0.0499	-3.14	1.24	777	18	enet	0.051	0.064	6.68	2.44e-11
Brain	chr10_105759623_105759794	SLK	GSTO1	10	105759623	105759794	0.934	rs4925	23.4	rs12264935	-0.01509	3.18	-0.673	814	813	blup	0.022	0.16	-10.01	1.37e-23
Brain	chr10_105759623_105759794	SLK	GSTO2	10	105759623	105759794	0.934	rs276203	25.1	rs12264935	-0.01509	3.18	0.293	814	813	blup	0.022	0.16	-6.396	1.6e-10
Brain	chr15_59808844_59809016	FAM81A	GTF2A2	15	59808844	59809016	0.514	rs6151589	28.5	rs1545873	-0.0164	3.43	0.883	908	903	blup	0.13	0.0064	9.91	3.95e-23
Brain	chr7_75166259_75166540	HIP1	GTF2IP1	7	75166259	75166540	0.413	rs1167830	-21.7	rs917424	-0.0206	-3.49	-2.289	337	332	blup	0.0095	0.23	7.04	1.92e-12
Brain	chr20_60864287_60864471	OSBPL2	GTPBP5	20	60864287	60864471	0.797	rs4925354	-9.79	rs13040088	-0.0211	3.37	-0.513	1078	7	lasso	0.031	0.12	9.07	1.18e-19
Brain	chr13_51855932_51856237	FAM124A	GUCY1B2	13	51855932	51856237	0.832	rs4605050	42.8	rs9316535	-0.0203	3.46	-1.89	888	885	blup	0.056	0.055	6.36	2.04e-10
Brain	chr7_65205938_65206384	NA	GUSB	7	65205938	65206384	0.402	rs3813708	33	rs2659915	-0.0207	3.68	-3.49	407	406	blup	0.055	0.057	-10.84	2.24e-27
Brain	chr7_65670305_65670580	TPST1	GUSB	7	65670305	65670580	0.448	rs3813708	33	rs11765135	-0.0205	3.37	-4.7	439	438	blup	0.034	0.11	-26.56	1.89e-155
Brain	chr11_6265602_6265865	CNGA4	GVINP1	11	6265602	6265865	0.814	rs7942744	21.7	rs2595479	0.0351	3	-9.74	1399	1	top1	0.035	0.1	-9.74	2.01e-22
Brain	chr22_38901860_38902131	DDX17	H1F0	22	38901860	38902131	0.57	rs5756825	96.2	rs6000905	-0.0206	3.29	60.5	736	731	blup	0.044	0.081	48.2	0
Brain	chr12_49438472_49438672	KMT2D	H1FNT	12	49438472	49438672	0.657	rs716176	14.5	rs12582594	0.114	3.86	-2.63	712	704	blup	0.16	0.0022	-9.85	6.84e-23
Brain	chr1_227288612_227288901	CDC42BPA	H3F3A	1	227288612	227288901	0.622	rs6426106	31.1	rs2813957	-0.0144	-3.16	-2.6679	838	834	blup	0.11	0.012	-6.1501	7.74e-10
Brain	chr16_1031073_1031281	LMF1	HAGH	16	1031073	1031281	0.597	rs13332303	31.5	rs12924218	0.01536	3.01	-0.67	893	886	blup	0.072	0.035	-7.902	2.75e-15
Brain	chr16_1031073_1031281	LMF1	HAGHL	16	1031073	1031281	0.597	rs2071951	37.6	rs12924218	0.01536	3.01	1.243	893	886	blup	0.072	0.035	-9.443	3.62e-21
Brain	chr16_790837_790999	NARFL	HAGHL	16	790837	790999	0.847	rs2071951	37.6	rs12448994	0.00122	3.37	-1.402	746	739	blup	0.06	0.05	-6.191	5.98e-10
Brain	chr5_139713454_139713730	HBEGF	HARS2	5	139713454	139713730	0.826	rs2530235	14.1	rs753280	-0.00603	-3.05	13.331	618	613	blup	0.066	0.041	-10.171	2.67e-24
Brain	chr5_139889233_139889481	ANKHD1	HARS2	5	139889233	139889481	0.796	rs2530235	14.1	rs1835959	-0.0182	-3.48	2.192	679	674	blup	0.13	0.0067	-9.741	2.01e-22
Brain	chr5_139713454_139713730	HBEGF	HAUS1P1	5	139713454	139713730	0.826	rs2569163	11.7	rs753280	-0.00603	-3.05	-10.3105	618	613	blup	0.066	0.041	7.561	4e-14
Brain	chr5_139889233_139889481	ANKHD1	HAUS1P1	5	139889233	139889481	0.796	rs2569163	11.7	rs1835959	-0.0182	-3.48	-4.0378	679	674	blup	0.13	0.0067	7.377	1.62e-13
Brain	chr14_23016560_23016789	TRAC	HAUS4	14	23016560	23016789	0.756	rs2295686	91.8	rs12434054	0.00265	-3.24	2.65	1215	7	lasso	0.052	0.064	17.95	4.46e-72
Brain	chr14_23559096_23559291	ACIN1	HAUS4	14	23559096	23559291	0.649	rs2295686	91.8	rs1958295	-0.01159	-3.14	-2.01	1078	1077	blup	0.027	0.13	-8.8	1.43e-18
Brain	chr14_23595452_23595811	SLC7A8	HAUS4	14	23595452	23595811	0.933	rs2295686	91.8	rs227870	-0.02107	-3.58	1.44	1063	1063	blup	0.19	0.0012	-11.49	1.56e-30
Brain	chr14_24018023_24018543	RP11-66N24.4	HAUS4	14	24018023	24018543	0.955	rs2295686	91.8	rs10148620	-0.02126	3.99	16.86	1008	11	lasso	0.35	5.3e-06	9.79	1.26e-22
Brain	chr1_154473908_154474374	SHE	HAX1	1	154473908	154474374	0.746	rs1044013	-25	rs6587743	-0.02128	-3.06	-0.821	702	9	lasso	-0.016	0.63	6.51	7.75e-11
Brain	chr5_139780831_139781037	CTC-329D1.2	HBEGF	5	139780831	139781037	0.52	rs1030667	17.5	rs185123	0.13971	3.67	7.77	632	1	top1	0.14	0.0047	7.77	7.77e-15
Brain	chr6_135818608_135818908	AHI1	HBS1L	6	135818608	135818908	0.92	rs12526055	-26.4	rs9402653	-0.0213	3.27	-4.48	672	671	blup	0.12	0.0097	-7.73	1.05e-14
Brain	chr16_790837_790999	NARFL	HBZ	16	790837	790999	0.847	rs2461286	86.7	rs12448994	0.00122	3.37	0.896	746	739	blup	0.06	0.05	27.13	3.89e-162
Brain	chr6_26392942_26393136	BTN2A2	HCG11	6	26392942	26393136	0.755	rs6456739	-19.4	rs7751391	0.0175	3.26	-4.5	1039	1033	blup	0.026	0.14	-6.84	7.8e-12
Brain	chr6_31239336_31239630	HLA-C	HCG22	6	31239336	31239630	0.431	rs1265063	23	rs1265100	-0.0158	3.08	17.48	314	1	enet	0.054	0.059	17.48	2.19e-68
Brain	chr6_31324379_31324726	HLA-B	HCG22	6	31324379	31324726	0.607	rs1265063	23	rs2523612	0.2711	-3.5	10.47	314	1	top1	0.27	7.5e-05	-10.47	1.17e-25
Brain	chr6_31378931_31379045	HCP5	HCG22	6	31378931	31379045	0.391	rs1265063	23	rs2239520	0.0148	-3.21	-17.04	314	2	lasso	0.02	0.16	11.99	4.08e-33
Brain	chr6_31239336_31239630	HLA-C	HCG27	6	31239336	31239630	0.431	rs9264532	-26.6	rs1265100	-0.0158	3.08	16.44	314	1	enet	0.054	0.059	16.4438	9.29e-61
Brain	chr6_31324379_31324726	HLA-B	HCG27	6	31324379	31324726	0.607	rs9264532	-26.6	rs2523612	0.2711	-3.5	-18.77	314	1	top1	0.27	7.5e-05	18.7699	1.33e-78
Brain	chr1_155640018_155640166	MSTO1	HCN3	1	155640018	155640166	0.532	rs2297480	-8.41	rs822508	0.01122	3.7	-6.3	691	687	blup	0.052	0.062	-6.971	3.15e-12
Brain	chr6_126112047_126112300	NCOA7	HDDC2	6	126112047	126112300	0.62	rs1040803	-102	rs4273712	-0.0191	-2.69	-9.78	605	602	blup	0.016	0.19	43.7	0
Brain	chr15_83372026_83372474	AP3B2	HDGFRP3	15	83372026	83372474	0.875	rs17841157	55.7	rs2123157	-0.00449	3.27	25.42	498	2	enet	0.05	0.066	14.33	1.51e-46
Brain	chr15_83499478_83499675	WHAMM	HDGFRP3	15	83499478	83499675	0.591	rs17841157	55.7	rs3957526	0.00795	-3.23	-4.86	476	3	lasso	0.056	0.056	13.77	3.61e-43
Brain	chr2_36824926_36825307	FEZ2	HEATR5B	2	36824926	36825307	0.69	rs6738282	19.1	rs7557159	0.167	3.79	-11	1131	1	top1	0.17	0.0021	-11	2.2e-28
Brain	chr17_57232392_57232602	SKA2	HEATR6	17	57232392	57232602	0.489	rs10515177	89.5	rs2526371	-0.0137	-3.48	-16.6	619	617	blup	-0.0032	0.36	-11.6	7.13e-31
Brain	chr3_49570046_49570233	DAG1	HEMK1	3	49570046	49570233	0.408	rs1283	-13.1	rs9824435	-0.0159	3.18	-5.41	589	588	blup	0.0073	0.25	-9.69	3.17e-22
Brain	chr3_50712328_50712720	MIR4787	HEMK1	3	50712328	50712720	0.486	rs7637429	-17.2	rs3774734	-0.0213	3.44	-7.8	570	570	blup	0.053	0.06	-13.62	3.09e-42
Brain	chr3_51198350_51198948	DOCK3	HEMK1	3	51198350	51198948	0.772	rs7637429	-17.2	rs11711407	0.0595	3.39	-9.27	515	1	top1	0.06	0.05	-9.27	1.82e-20
Brain	chr15_64454143_64454331	PPIB	HERC1	15	64454143	64454331	0.359	rs7176133	16.7	rs11635117	0.01619	-3.36	7.06	617	1	lasso	0.023	0.15	-7.06	1.66e-12
Brain	chr15_31219494_31219642	FAN1	HERC2P10	15	31219494	31219642	0.608	rs1524878	-52	rs4779777	-0.021107	3.34	41.612	576	574	blup	0.13	0.0069	26.643	2.14e-156
Brain	chr17_80339307_80339760	RP13-20L14.1	HEXDC	17	80339307	80339760	0.663	rs1141463	48.3	rs8079572	-0.01508	2.66	-6.26	599	598	blup	0.062	0.047	-10.94	7.83e-28
Brain	chr17_80615060_80615296	RAB40B	HEXDC	17	80615060	80615296	0.777	rs1141463	48.3	rs10852795	0.02675	-3.27	-4.39	513	512	blup	0.1	0.014	14.73	4.23e-49
Brain	chr17_43138683_43138903	DCAKD	HEXIM2	17	43138683	43138903	0.364	rs7208548	-19	rs12568	0.0313	-2.86	-10.2482	492	1	top1	0.031	0.12	10.25	1.21e-24
Brain	chr10_94051093_94051312	CPEB3	HHEX	10	94051093	94051312	0.427	rs11187167	-27	rs11599407	-0.00754	-4.01	1.38	720	707	blup	0.11	0.013	8.26	1.52e-16
Brain	chr2_191064487_191064676	C2orf88	HIBCH	2	191064487	191064676	0.421	rs291460	-53.2	rs2664253	0.1187	3.3	-53	667	1	top1	0.12	0.0088	-53	0
Brain	chr2_191745561_191745672	AC005540.3	HIBCH	2	191745561	191745672	0.711	rs291460	-53.2	rs13423600	0.0234	2.95	-13.2	711	1	top1	0.023	0.15	-13.2	1.43e-39
Brain	chr6_25279859_25280130	LRRC16A	HIST1H2AC	6	25279859	25280130	0.614	rs198820	8.86	rs9295661	-0.0201	-3.57	-3.61	1230	1222	blup	0.044	0.079	7.15	8.41e-13
Brain	chr6_26392942_26393136	BTN2A2	HIST1H2BC	6	26392942	26393136	0.755	rs9689245	7.41	rs7751391	0.0175	3.26	1.76	1039	1033	blup	0.026	0.14	6.2	5.57e-10
Brain	chr6_26392942_26393136	BTN2A2	HIST1H2BK	6	26392942	26393136	0.755	rs4636015	41	rs7751391	0.0175	3.26	-9.35	1039	1033	blup	0.026	0.14	-12.5	7.45e-36
Brain	chr6_25279859_25280130	LRRC16A	HIST1H3B	6	25279859	25280130	0.614	rs2213284	-16.3	rs9295661	-0.0201	-3.57	4.46	1230	1222	blup	0.044	0.079	-7.95	1.87e-15
Brain	chr6_26392942_26393136	BTN2A2	HIST1H4H	6	26392942	26393136	0.755	rs3999544	54.9	rs7751391	0.0175	3.26	-1.2	1039	1033	blup	0.026	0.14	-13.3	1.43e-40
Brain	chr1_228547824_228548030	OBSCN	HIST3H2A	1	228547824	228548030	0.831	rs1007686	-25.2	rs6683757	-0.00936	2.88	3.34	820	817	blup	0.002	0.3	7.54	4.53e-14
Brain	chr1_42302831_42303096	HIVEP3	HIVEP3	1	42302831	42303096	0.697	rs783622	34.9	rs6687206	-0.0123	-3.74	19.42	758	2	lasso	0.11	0.011	-14.3	2.26e-46
Brain	chr2_74072291_74072482	STAMBP	HK2	2	74072291	74072482	0.739	rs581720	50.8	rs28362959	-0.00894	-3.91	2.64	663	661	blup	0.03	0.12	-7.71	1.24e-14
Brain	chr10_70127349_70127723	RUFY2	HKDC1	10	70127349	70127723	0.667	rs5030938	52.3	rs9299496	-0.0179	3.08	-1.1	744	742	blup	0.027	0.13	6.8	1.04e-11
Brain	chr19_37380569_37381063	ZNF345	HKR1	19	37380569	37381063	0.284	rs12462708	-32.8	rs17639574	0.00929	3.23	-8.76	572	568	blup	0.013	0.2	-6.38	1.76e-10
Brain	chr19_37381277_37381525	ZNF345	HKR1	19	37381277	37381525	0.313	rs12462708	-32.8	rs7245453	0.03309	3.47	-22.92	572	2	lasso	0.096	0.017	-22.92	2.68e-116
Brain	chr19_37761755_37761980	CTD-3220F14.1	HKR1	19	37761755	37761980	0.398	rs12462708	-32.8	rs538649	0.17661	4.14	22.48	572	1	top1	0.18	0.0016	22.48	7.24e-112
Brain	chr6_31324379_31324726	HLA-B	HLA-B	6	31324379	31324726	0.607	rs2523605	36.2	rs2523612	0.2711	-3.5	30.67	314	1	top1	0.27	7.5e-05	-30.67	1.49e-206
Brain	chr6_31378931_31379045	HCP5	HLA-B	6	31378931	31379045	0.391	rs2523605	36.2	rs2239520	0.0148	-3.21	-18.98	314	2	lasso	0.02	0.16	8.7	3.45e-18
Brain	chr6_31239336_31239630	HLA-C	HLA-C	6	31239336	31239630	0.431	rs2523578	74.1	rs1265100	-0.0158	3.08	-36.4	314	1	enet	0.054	0.059	-36.43	1.69e-290
Brain	chr6_31324379_31324726	HLA-B	HLA-C	6	31324379	31324726	0.607	rs2523578	74.1	rs2523612	0.2711	-3.5	42.7	314	1	top1	0.27	7.5e-05	-42.75	0
Brain	chr6_31378931_31379045	HCP5	HLA-C	6	31378931	31379045	0.391	rs2523578	74.1	rs2239520	0.0148	-3.21	10.3	314	2	lasso	0.02	0.16	9.53	1.61e-21
Brain	chr6_32634213_32634364	HLA-DQB1	HLA-DOA	6	32634213	32634364	0.746	rs381218	-20.5	rs1063355	0.24	-4.26	-0.785	511	2	lasso	0.42	2.9e-07	-7.51	5.81e-14
Brain	chr6_32634213_32634364	HLA-DQB1	HLA-DRB5	6	32634213	32634364	0.746	rs9271055	126	rs1063355	0.24	-4.26	53.5	511	2	lasso	0.42	2.9e-07	-9.51	1.82e-21
Brain	chr6_31239336_31239630	HLA-C	HLA-S	6	31239336	31239630	0.431	rs2523578	-22.6	rs1265100	-0.0158	3.08	11.36	314	1	enet	0.054	0.059	11.357	6.85e-30
Brain	chr6_31324379_31324726	HLA-B	HLA-S	6	31324379	31324726	0.607	rs2523578	-22.6	rs2523612	0.2711	-3.5	-13.68	314	1	top1	0.27	7.5e-05	13.6768	1.4e-42
Brain	chr15_77472674_77472904	PEAK1	HMG20A	15	77472674	77472904	0.432	rs11632999	23.7	rs34591043	-0.0104	-3.43	-14.509	599	10	enet	0.12	0.0094	6.39	1.66e-10
Brain	chr15_77905376_77905661	LINGO1	HMG20A	15	77905376	77905661	0.771	rs11632999	23.7	rs2869040	0.0238	2.79	0.081	668	668	blup	0.1	0.014	9.01	2.02e-19
Brain	chr15_77907830_77907990	LINGO1	HMG20A	15	77907830	77907990	0.963	rs11632999	23.7	rs2271397	0.3278	5	13.742	669	4	enet	0.41	4.3e-07	13.61	3.33e-42
Brain	chr6_26392942_26393136	BTN2A2	HMGN4	6	26392942	26393136	0.755	rs3736782	42.6	rs7751391	0.0175	3.26	6.9	1039	1033	blup	0.026	0.14	12.8	2.73e-37
Brain	chr16_790837_790999	NARFL	HN1L	16	790837	790999	0.847	rs8058190	12.3	rs12448994	0.00122	3.37	-1.538	746	739	blup	0.06	0.05	-6.78	1.21e-11
Brain	chr5_137846164_137846300	ETF1	HNRNPA0	5	137846164	137846300	0.583	rs11747579	-6.33	rs869026	-0.019	-2.83	-3.91	565	560	blup	0.04	0.089	6.77	1.33e-11
Brain	chr13_52763759_52764034	RP11-248G5.8	HNRNPA1L2	13	52763759	52764034	0.542	rs9536246	7.38	rs9563113	-0.0198	-2.96	-4.217	824	822	blup	0.011	0.22	6.542	6.06e-11
Brain	chr5_178050186_178050395	CLK4	HNRNPH1	5	178050186	178050395	0.944	rs1136267	-46.4	rs12522073	-0.00575	3.39	-0.87	908	907	blup	0.13	0.0057	-6.79	1.12e-11
Brain	chr15_83407192_83407352	RP11-752G15.9	HOMER2	15	83407192	83407352	0.583	rs12442894	-20.7	rs10906984	-0.01069	3.75	-0.984	487	486	blup	0.19	0.0011	-8.26	1.46e-16
Brain	chr15_83499478_83499675	WHAMM	HOMER2	15	83499478	83499675	0.591	rs12442894	-20.7	rs3957526	0.00795	-3.23	2.594	476	3	lasso	0.056	0.056	-8.67	4.41e-18
Brain	chr1_60328485_60328632	HOOK1	HOOK1	1	60328485	60328632	0.607	rs12410303	-27.5	rs17120032	-0.0189	-3.46	10.623	825	4	lasso	0.034	0.11	-9.207	3.34e-20
Brain	chr1_150532824_150533080	ADAMTSL4	HORMAD1	1	150532824	150533080	0.958	rs11587444	31.4	rs11586396	-0.01627	2.56	-2.36	485	481	blup	-0.01	0.48	18.6	2.9e-77
Brain	chr1_151090453_151090693	GABPB2	HORMAD1	1	151090453	151090693	0.498	rs11587444	31.4	rs1752380	0.03209	-3.54	2.07	624	621	blup	0.072	0.034	-10.1	8.03e-24
Brain	chr1_151239044_151239158	PSMD4	HORMAD1	1	151239044	151239158	0.323	rs11587444	31.4	rs2275900	-0.00744	3.48	6.29	638	635	blup	0.082	0.026	23	2.39e-117
Brain	chr17_45514773_45515096	EFCAB13	HOXB-AS1	17	45514773	45515096	0.277	rs7207826	-20.8	rs12449647	-0.00149	3.35	-3.588	656	656	blup	0.073	0.034	-7.82	5.08e-15
Brain	chr17_46929883_46930069	CALCOCO2	HOXB-AS1	17	46929883	46930069	0.77	rs11079826	-35.3	rs6504605	0.06599	-3.17	-0.616	774	772	blup	0.21	0.00053	-23.01	3.61e-117
Brain	chr17_45514773_45515096	EFCAB13	HOXB2	17	45514773	45515096	0.277	rs7207826	-63.2	rs12449647	-0.00149	3.35	-10.62	656	656	blup	0.073	0.034	-22.14	1.21e-108
Brain	chr17_45515124_45516528	EFCAB13	HOXB2	17	45515124	45516528	0.427	rs7207826	-63.2	rs7212246	0.02761	3.43	-1.01	656	656	blup	0.078	0.029	-6.47	9.61e-11
Brain	chr17_46929883_46930069	CALCOCO2	HOXB2	17	46929883	46930069	0.77	rs4793870	-115.3	rs6504605	0.06599	-3.17	-2.61	774	772	blup	0.21	0.00053	-68.85	0
Brain	chr17_46929883_46930069	CALCOCO2	HOXB3	17	46929883	46930069	0.77	rs10853100	-36.7	rs6504605	0.06599	-3.17	-1.03	774	772	blup	0.21	0.00053	-22.42	2.76e-111
Brain	chr17_46929883_46930069	CALCOCO2	HOXB4	17	46929883	46930069	0.77	rs10853100	-41.5	rs6504605	0.06599	-3.17	-1.367	774	772	blup	0.21	0.00053	-26.77	6.52e-158
Brain	chr17_46929883_46930069	CALCOCO2	HOXB7	17	46929883	46930069	0.77	rs1529334	-11.97	rs6504605	0.06599	-3.17	0.492	774	772	blup	0.21	0.00053	-8.296	1.08e-16
Brain	chr12_122018701_122018918	KDM2B	HPD	12	122018701	122018918	0.672	rs1610041	44.7	rs2272135	0.01466	-3.15	-25.72	740	1	top1	0.015	0.2	25.72	6.74e-146
Brain	chr12_122326660_122326863	PSMD9	HPD	12	122326660	122326863	0.781	rs1610041	44.7	rs6489002	-0.01706	3.35	-1.47	709	707	blup	0.063	0.046	-6.22	4.96e-10
Brain	chr11_18373434_18373609	GTF2H1	HPS5	11	18373434	18373609	0.719	rs7122032	-41.6	rs7126313	-0.021	2.96	1.012	1023	1020	blup	-0.0029	0.36	9.536	1.48e-21
Brain	chr4_83745635_83745793	SEC31A	HPSE	4	83745635	83745793	0.744	rs11099594	-35.9	rs7699611	0.216	-3.22	-8.57	826	1	top1	0.22	0.00045	8.57	1.01e-17
Brain	chr11_64032818_64032994	PLCB3	HRASLS2	11	64032818	64032994	0.854	rs933186	8.38	rs11231528	0.2112	3.44	6.375	656	1	top1	0.21	0.00053	6.37	1.84e-10
Brain	chr18_77919888_77920089	AC139100.2	HSBP1L1	18	77919888	77920089	0.666	rs7237754	33.7	rs11081583	-0.0119	3.83	17.8	440	6	enet	0.057	0.055	17.9	2.85e-71
Brain	chr17_40811869_40812026	TUBG2	HSD17B1	17	40811869	40812026	0.467	rs2292751	18.3	rs3760384	0.108	4.11	17.8	573	2	lasso	0.28	5.4e-05	17.7	2.59e-70
Brain	chr4_88407222_88407515	SPARCL1	HSD17B11	4	88407222	88407515	0.852	rs6531983	-45.7	rs9993980	0.0703	3.94	16.9	819	6	lasso	0.089	0.021	13	1.67e-38
Brain	chr4_88416062_88416250	SPARCL1	HSD17B11	4	88416062	88416250	0.439	rs6531983	-45.7	rs9993980	0.2472	4.04	16.9	815	1	top1	0.25	0.00017	16.9	5.86e-64
Brain	chr4_88450173_88450391	SPARCL1	HSD17B11	4	88450173	88450391	0.465	rs6531983	-45.7	rs9790615	0.0117	2.91	29.8	814	802	blup	0.029	0.13	16.5	3.5e-61
Brain	chr4_88407222_88407515	SPARCL1	HSD17B13	4	88407222	88407515	0.852	rs13130041	58.8	rs9993980	0.0703	3.94	-5.92	819	6	lasso	0.089	0.021	-7.22	5.3e-13
Brain	chr19_50102813_50103272	PRR12	HSD17B14	19	50102813	50103272	0.756	rs8110220	-42.6	rs8113377	-0.0178	-2.94	6.78	729	725	blup	0.029	0.12	-9.13	6.78e-20
Brain	chr17_40811869_40812026	TUBG2	HSD17B1P1	17	40811869	40812026	0.467	rs8073311	21.9	rs3760384	0.108	4.11	21	573	2	lasso	0.28	5.4e-05	21.6	7.88e-104
Brain	chr9_115933767_115933954	FKBP15	HSDL2	9	115933767	115933954	0.693	rs4979108	-49.8	rs1517079	-0.0138	-3.25	20.728	1052	1049	blup	0.079	0.028	-8.072	6.91e-16
Brain	chr14_102550660_102550861	HSP90AA1	HSP90AA1	14	102550660	102550861	0.542	rs3736807	-22.9	rs10137035	-0.0199	3.31	-1.52	725	716	blup	0.024	0.15	-10.95	6.56e-28
Brain	chr6_31324379_31324726	HLA-B	HSPA1B	6	31324379	31324726	0.607	rs1144708	-17.4	rs2523612	0.2711	-3.5	8.35	314	1	top1	0.27	7.5e-05	-8.35	6.64e-17
Brain	chr3_121448617_121448849	GOLGB1	HSPBAP1	3	121448617	121448849	0.672	rs2063516	-80.2	rs12485716	-0.016615	-3.21	-1.08	776	4	lasso	0.07	0.037	43.01	0
Brain	chr4_2022484_2022788	NELFA	HTT-AS1	4	2022484	2022788	0.692	rs2488812	-18.2	rs612973	-0.01077	-3.02	2.194	667	4	lasso	0.015	0.2	-6.738	1.6e-11
Brain	chr4_3237421_3237571	HTT	HTT-AS1	4	3237421	3237571	0.713	rs2798285	28.8	rs2471322	-0.0036	3.17	-14.924	663	662	blup	0.073	0.034	-19.607	1.34e-85
Brain	chr12_110813793_110813973	ANAPC7	HVCN1	12	110813793	110813973	0.633	rs17682444	-21.7	rs7963064	-0.017	-2.85	-16.7	582	3	lasso	0.012	0.21	16.01	1.01e-57
Brain	chr3_49570046_49570233	DAG1	HYAL3	3	49570046	49570233	0.408	rs13100173	-82.3	rs9824435	-0.0159	3.18	-24.21	589	588	blup	0.0073	0.25	-14.17	1.36e-45
Brain	chr3_49662547_49662710	BSN	HYAL3	3	49662547	49662710	0.56	rs13100173	-82.3	rs7642692	-0.0205	2.82	14.77	578	577	blup	-0.017	0.66	-18.12	2.41e-73
Brain	chr3_50644096_50644358	CISH	HYAL3	3	50644096	50644358	0.608	rs13100173	-82.3	rs34762726	0.1972	-3.74	-9.76	595	1	top1	0.2	0.00082	9.76	1.67e-22
Brain	chr3_50712328_50712720	MIR4787	HYAL3	3	50712328	50712720	0.486	rs13100173	-82.3	rs3774734	-0.0213	3.44	-33.88	570	570	blup	0.053	0.06	-19.48	1.73e-84
Brain	chr3_51198350_51198948	DOCK3	HYAL3	3	51198350	51198948	0.772	rs13100173	-82.3	rs11711407	0.0595	3.39	-33.73	515	1	top1	0.06	0.05	-33.73	1.98e-249
Brain	chr6_31324379_31324726	HLA-B	IER3	6	31324379	31324726	0.607	rs3130557	29.2	rs2523612	0.2711	-3.5	-7.24	314	1	top1	0.27	7.5e-05	7.24	4.37e-13
Brain	chr10_91497500_91497923	KIF20B	IFIT1	10	91497500	91497923	0.59	rs304500	-18	rs2710734	0.065257	3.6	1.37	1027	1021	blup	0.13	0.0055	-6.8	1.03e-11
Brain	chr10_91067001_91067314	LIPA	IFIT5	10	91067001	91067314	0.682	rs303208	-46.8	rs303471	-0.000866	3.51	0.2	996	991	blup	0.13	0.0072	8.2	2.35e-16
Brain	chr10_91497500_91497923	KIF20B	IFIT5	10	91497500	91497923	0.59	rs303208	-46.8	rs2710734	0.065257	3.6	4.6	1027	1021	blup	0.13	0.0055	-12.1	1.93e-33
Brain	chr21_35169688_35169877	AP000304.12	IFNAR1	21	35169688	35169877	0.756	rs7281762	35.8	rs1018758	0.000277	-3.45	-1.75	923	2	lasso	0.042	0.084	-8.84	9.98e-19
Brain	chr21_35187702_35188075	AP000304.12	IFNAR1	21	35187702	35188075	0.855	rs7281762	35.8	rs9808753	0.018402	3.32	13.21	923	1	lasso	0.092	0.019	11.04	2.33e-28
Brain	chr21_35187702_35188075	AP000304.12	IFNGR2	21	35187702	35188075	0.855	rs11088251	59.8	rs9808753	0.018402	3.32	59.53	923	1	lasso	0.092	0.019	23.7	1.26e-124
Brain	chr7_111970159_111970348	ZNF277	IFRD1	7	111970159	111970348	0.966	rs6966318	-40.2	rs1989835	-0.0122	3.02	-13.8	695	6	lasso	0.22	0.00037	-6.93	4.14e-12
Brain	chr13_20992656_20992961	CRYL1	IFT88	13	20992656	20992961	0.766	rs12873775	43.6	rs9579932	0.3346	-4.26	18.33	806	1	top1	0.33	8e-06	-18.33	5.16e-75
Brain	chr19_35761998_35762133	USF2	IGFLR1	19	35761998	35762133	0.893	rs12459634	-51.1	rs10402233	-0.00486	2.84	-1.15	836	835	blup	0.017	0.18	-15.1144	1.3e-51
Brain	chr22_22287677_22287833	PPM1F	IGLV8-61	22	22287677	22287833	0.648	rs4820327	-41.8	rs1210601	-0.00418	3.17	9.33	633	631	blup	0.074	0.033	16.1	5.33e-58
Brain	chr5_139713454_139713730	HBEGF	IK	5	139713454	139713730	0.826	rs778594	28.1	rs753280	-0.00603	-3.05	27.226	618	613	blup	0.066	0.041	-23.159	1.18e-118
Brain	chr5_139889233_139889481	ANKHD1	IK	5	139889233	139889481	0.796	rs778594	28.1	rs1835959	-0.0182	-3.48	6.87	679	674	blup	0.13	0.0067	-20.209	8.13e-91
Brain	chr12_99534658_99535224	ANKS1B	IKBIP	12	99534658	99535224	0.863	rs7310804	33.9	rs11837867	-0.0207	3.51	-0.143	808	804	blup	0.045	0.077	-7.77	7.84e-15
Brain	chr21_35169688_35169877	AP000304.12	IL10RB	21	35169688	35169877	0.756	rs2849997	-24.7	rs1018758	0.000277	-3.45	0.0343	923	2	lasso	0.042	0.084	-16.06	4.71e-58
Brain	chr19_18652416_18652605	FKBP8	IL12RB1	19	18652416	18652605	0.532	rs2305742	-53.7	rs4808203	-0.0065	-3.58	8.25	730	727	blup	0.066	0.041	-11.7	1.23e-31
Brain	chr1_67423740_67423970	MIER1	IL12RB2	1	67423740	67423970	0.839	rs17129794	44	rs6687620	-0.00951	-3.18	0.743	1066	1066	blup	0.079	0.028	9.79	1.29e-22
Brain	chr13_20992656_20992961	CRYL1	IL17D	13	20992656	20992961	0.766	rs9579937	8.05	rs9579932	0.3346	-4.26	7.66	806	1	top1	0.33	8e-06	-7.66	1.86e-14
Brain	chr2_102490632_102490811	MAP4K4	IL18R1	2	102490632	102490811	0.469	rs2008157	-32.9	rs2241116	0.05506	-3.12	9.4166	939	937	blup	0.085	0.024	7.82	5.44e-15
Brain	chr2_102490632_102490811	MAP4K4	IL18RAP	2	102490632	102490811	0.469	rs2310300	-119	rs2241116	0.05506	-3.12	-26.7	939	937	blup	0.085	0.024	53.18	0
Brain	chr2_102490632_102490811	MAP4K4	IL1R1	2	102490632	102490811	0.469	rs12624116	15.5	rs2241116	0.05506	-3.12	0.812	939	937	blup	0.085	0.024	-12.03	2.5e-33
Brain	chr2_102490632_102490811	MAP4K4	IL1R2	2	102490632	102490811	0.469	rs4851518	34.4	rs2241116	0.05506	-3.12	1.937	939	937	blup	0.085	0.024	-23.068	9.7e-118
Brain	chr2_102490632_102490811	MAP4K4	IL1RL1	2	102490632	102490811	0.469	rs2058660	-26	rs2241116	0.05506	-3.12	4.82	939	937	blup	0.085	0.024	10.49	9.52e-26
Brain	chr4_73957625_73957799	ANKRD17	IL8	4	73957625	73957799	0.81	rs1951703	-28.5	rs986399	0.0243	-3.91	0.685	583	19	enet	0.19	0.00088	-13.9	4.7e-44
Brain	chr19_11040045_11040373	C19orf52	ILF3-AS1	19	11040045	11040373	0.835	rs8099926	-23.4	rs279237	-0.00708	-2.93	6.18	751	738	blup	0.022	0.15	-11.18	5.13e-29
Brain	chr19_11460629_11460791	CCDC159	ILF3-AS1	19	11460629	11460791	0.6	rs8099926	-23.4	rs34197572	-0.01378	-3.53	2.03	674	663	blup	0.031	0.12	-16.07	4.47e-58
Brain	chr2_85554344_85554754	TGOLN2	IMMT	2	85554344	85554754	0.575	rs6547660	-72.3	rs11680448	-0.0213	-3.15	0.735	826	824	blup	0.0049	0.27	-26.876	4.15e-159
Brain	chr2_86066475_86066671	ST3GAL5	IMMT	2	86066475	86066671	0.666	rs6547660	-72.3	rs1863063	0.031	-2.64	-40.767	849	1	top1	0.031	0.12	40.767	0
Brain	chr2_86368543_86368735	PTCD3	IMMT	2	86368543	86368735	0.38	rs6547660	-72.3	rs3731818	-0.0103	3.28	50.345	760	751	blup	0.026	0.14	23.237	1.93e-119
Brain	chr11_61513825_61514135	DAGLA	INCENP	11	61513825	61514135	0.978	rs1792942	27	rs7932927	-0.01511	-3.2	23.04	803	801	blup	0.04	0.091	-9.13	6.86e-20
Brain	chr11_61563458_61563718	FEN1	INCENP	11	61563458	61563718	0.768	rs1792942	27	rs17157147	-0.01671	-3.4	6.34	785	783	blup	0.17	0.0018	-9.24	2.4e-20
Brain	chr11_62293579_62293971	AHNAK	INCENP	11	62293579	62293971	0.909	rs1792942	27	rs3908344	-0.00518	3.02	9.93	736	733	blup	0.092	0.019	8.77	1.79e-18
Brain	chr11_62299966_62300202	AHNAK	INCENP	11	62299966	62300202	0.704	rs1792942	27	rs11602604	-0.01571	-3.28	-8.6	737	1	top1	-0.016	0.61	8.6	8.3e-18
Brain	chr13_110830098_110830260	COL4A1	ING1	13	110830098	110830260	0.949	rs1887200	-31.2	rs680484	-0.0207	-2.91	1.204	1254	1252	blup	-0.0055	0.4	-9.045	1.49e-19
Brain	chr18_32821007_32821164	ZNF397	INO80C	18	32821007	32821164	0.653	rs1241079	25.2	rs4520905	-0.00769	3.22	0.525	720	15	enet	0.011	0.22	6.42	1.39e-10
Brain	chr18_32871060_32871245	ZNF271	INO80C	18	32871060	32871245	0.796	rs1241079	25.2	rs1942239	-0.01639	-2.67	-6.804	749	3	lasso	0.037	0.098	-13.66	1.86e-42
Brain	chr16_29818365_29818653	MAZ	INO80E	16	29818365	29818653	0.45	rs4788204	-39	rs2071342	-0.02	-3.25	6.67	370	368	blup	-0.005	0.39	-11.45	2.45e-30
Brain	chr2_191064487_191064676	C2orf88	INPP1	2	191064487	191064676	0.421	rs3791815	30.6	rs2664253	0.1187	3.3	21.07	667	1	top1	0.12	0.0088	21.07	1.37e-98
Brain	chr2_191745561_191745672	AC005540.3	INPP1	2	191745561	191745672	0.711	rs3791815	30.6	rs13423600	0.0234	2.95	7.77	711	1	top1	0.023	0.15	7.77	7.87e-15
Brain	chr1_38039863_38040037	GNL2	INPP5B	1	38039863	38040037	0.697	rs36084352	-91.6	rs12564999	-0.0189	-2.95	0.766	863	858	blup	-0.0083	0.44	-17.4	1.96e-67
Brain	chr9_138852782_138853229	UBAC1	INPP5E	9	138852782	138853229	0.922	rs8413	-81.1	rs11103233	0.00764	-3.99	-1.5	936	933	blup	0.16	0.0026	-42.5	0
Brain	chr11_77936069_77936234	GAB2	INTS4	11	77936069	77936234	0.875	rs7938133	-56.4	rs1970745	0.00734	-3.39	0.444	817	815	blup	0.11	0.011	16.47	6.47e-61
Brain	chr11_61563458_61563718	FEN1	INTS5	11	61563458	61563718	0.768	rs4489748	58.1	rs17157147	-0.01671	-3.4	2.77	785	783	blup	0.17	0.0018	13.211	7.54e-40
Brain	chr13_51855932_51856237	FAM124A	INTS6	13	51855932	51856237	0.832	rs9535665	28.5	rs9316535	-0.0203	3.46	3.68	888	885	blup	0.056	0.055	6.5	8.18e-11
Brain	chr13_52763759_52764034	RP11-248G5.8	INTS6	13	52763759	52764034	0.542	rs9535665	28.5	rs9563113	-0.0198	-2.96	1.18	824	822	blup	0.011	0.22	6.93	4.21e-12
Brain	chr8_95546992_95547153	KIAA1429	INTS8	8	95546992	95547153	0.548	rs713113	-25.4	rs10808675	-0.0213	-3.33	-1.6127	952	950	blup	0.065	0.042	7.7118	1.24e-14
Brain	chr9_103339301_103339454	MSANTD3-TMEFF1	INVS	9	103339301	103339454	0.406	rs10124133	31.8	rs1929482	-0.0166	-3.15	-6.29	732	727	blup	0.098	0.016	26.2	5.9e-151
Brain	chr3_49570046_49570233	DAG1	IP6K2	3	49570046	49570233	0.408	rs12496747	24.6	rs9824435	-0.01589	3.18	-3.18	589	588	blup	0.0073	0.25	-11.0051	3.61e-28
Brain	chr12_31579130_31579353	DENND5B	IPO8	12	31579130	31579353	0.716	rs10743727	115	rs658587	-0.0192	-2.88	2.0194	994	986	blup	0.078	0.029	-47.25	0
Brain	chr3_121363582_121363753	HCLS1	IQCB1	3	121363582	121363753	0.666	rs6438678	-70.5	rs662467	-0.019238	-2.94	3.917	751	745	blup	0.041	0.088	18.92	7.74e-80
Brain	chr3_122269348_122269575	PARP9	IQCB1	3	122269348	122269575	0.414	rs6438678	-70.5	rs9289204	0.000866	3.52	-0.977	910	901	blup	0.055	0.058	-16.59	8.53e-62
Brain	chr3_197473833_197474279	KIAA0226	IQCG	3	197473833	197474279	0.942	rs9877500	38.1	rs12636891	0.0201	3.98	0.282	511	511	blup	0.36	2.9e-06	10.6	3.05e-26
Brain	chr15_77905376_77905661	LINGO1	IREB2	15	77905376	77905661	0.771	rs1062980	62.3	rs2869040	0.0238	2.79	-10.3	668	668	blup	0.1	0.014	-15.75	6.7e-56
Brain	chr5_131927591_131927817	RAD50	IRF1	5	131927591	131927817	0.677	rs2248116	9.5	rs7705189	-0.00866	-2.97	8.11	793	2	lasso	-0.0053	0.39	-7.98	1.41e-15
Brain	chr19_49643268_49643433	PPFIA3	IRF3	19	49643268	49643433	0.955	rs7259683	32.9	rs1549141	-0.01497	2.81	0.619	776	772	blup	-0.0027	0.36	-7.896	2.88e-15
Brain	chr19_50102813_50103272	PRR12	IRF3	19	50102813	50103272	0.756	rs7259683	32.9	rs8113377	-0.01781	-2.94	-1.277	729	725	blup	0.029	0.12	-9.361	7.87e-21
Brain	chr19_50156778_50157057	SCAF1	IRF3	19	50156778	50157057	0.691	rs7259683	32.9	rs1673037	0.02112	3.35	0.447	732	728	blup	0.033	0.11	-8.238	1.75e-16
Brain	chr2_228189982_228190173	AC097662.2	IRS1	2	228189982	228190173	0.586	rs16822633	24	rs4332918	0.00686	3.56	-1.85	931	927	blup	0.07	0.037	-9.5	2.03e-21
Brain	chr15_75890602_75890791	CTD-2323K18.1	ISL2	15	75890602	75890791	0.559	rs744336	29.9	rs12906126	0.141	3.02	5.06	532	532	blup	0.18	0.0012	-17.45	3.37e-68
Brain	chr5_52397095_52397266	MOCS2	ITGA1	5	52397095	52397266	0.765	rs244480	33.1	rs7702592	0.0926	-3.87	5.35	936	5	lasso	0.1	0.014	-7.41	1.28e-13
Brain	chr5_52405453_52405598	MOCS2	ITGA1	5	52405453	52405598	0.676	rs244480	33.1	rs16880544	-0.0157	3.35	1.67	935	10	enet	0.0071	0.25	8.48	2.35e-17
Brain	chr5_52397095_52397266	MOCS2	ITGA2	5	52397095	52397266	0.765	rs3212418	-37.4	rs7702592	0.0926	-3.87	-27.277	936	5	lasso	0.1	0.014	21.9	2.51e-106
Brain	chr2_182545065_182545313	CERKL	ITGA4	2	182545065	182545313	0.942	rs2124440	57.6	rs13410482	-0.0191	3.21	-0.201	764	6	lasso	0.0067	0.26	42.4	0
Brain	chr3_37116419_37116589	LRRFIP2	ITGA9	3	37116419	37116589	0.832	rs267564	23.3	rs9682236	-0.0139	3.34	0.742	859	7	lasso	0.079	0.028	-7.83	4.75e-15
Brain	chr16_30615575_30615716	RP11-146F11.5	ITGAL	16	30615575	30615716	0.718	rs11150589	26.1	rs12929077	-0.017	2.79	5.19	458	2	lasso	0.038	0.095	-10.06	7.99e-24
Brain	chr2_187626323_187626474	FAM171B	ITGAV	2	187626323	187626474	0.762	rs10174098	23.7	rs13407063	0.091	-3.35	15.47	537	1	top1	0.091	0.02	-15.47	5.54e-54
Brain	chr16_30778415_30778690	RNF40	ITGAX	16	30778415	30778690	0.87	rs11574631	-89	rs35089016	-0.0205	3.48	5.05	473	10	enet	0.045	0.077	-8.692	3.57e-18
Brain	chr20_2845823_2846021	VPS16	ITPA	20	2845823	2846021	0.747	rs7270101	-54.4	rs7274469	-0.0204	-3.38	-6.9	1098	3	lasso	-0.019	0.77	6.71	1.9e-11
Brain	chr1_227181817_227182016	CDC42BPA	ITPKB-IT1	1	227181817	227182016	0.636	rs3768373	-16.7	rs7521639	0.0148	3.5	-1.544	834	3	lasso	0.068	0.039	6.9381	3.97e-12
Brain	chr6_34261154_34261301	NUDT3	ITPR3	6	34261154	34261301	0.671	rs9469532	-60.1	rs6910233	0.0177	3.29	-22.8	872	863	blup	0.057	0.054	9.49	2.4e-21
Brain	chr6_34558168_34558371	C6orf106	ITPR3	6	34558168	34558371	0.707	rs9469532	-60.1	rs6906237	-0.0149	3.25	-2.9	929	918	blup	0.017	0.18	13.31	2.07e-40
Brain	chr2_96049765_96049969	KCNIP3	ITPRIPL1	2	96049765	96049969	0.698	rs772174	-29.3	rs1813381	0.05322	2.38	16.28	201	1	top1	0.053	0.061	16.28	1.34e-59
Brain	chr2_96481931_96482282	LINC00342	ITPRIPL1	2	96481931	96482282	0.637	rs772174	-29.3	rs584811	0.12527	3.21	19.26	272	1	top1	0.13	0.0073	19.26	1.2e-82
Brain	chr2_97860576_97860782	ANKRD36	ITPRIPL1	2	97860576	97860782	0.766	rs772174	-29.3	rs2280356	-0.0204	2.35	2.02	364	1	lasso	0.041	0.088	-10.33	5.13e-25
Brain	chr2_97871751_97871968	ANKRD36	ITPRIPL1	2	97871751	97871968	0.505	rs772174	-29.3	rs2271893	-0.00931	-2.75	9.57	370	1	top1	-0.0093	0.46	-9.57	1.02e-21
Brain	chr21_35187702_35188075	AP000304.12	ITSN1	21	35187702	35188075	0.855	rs2251854	-70.1	rs9808753	0.018402	3.32	-34.22	923	1	lasso	0.092	0.019	-9.62	6.73e-22
Brain	chr15_40849331_40849552	RP11-111A22.1	IVD	15	40849331	40849552	0.825	rs7165012	-55.6	rs17747633	0.12127	-4.4	-9.413	713	1	top1	0.12	0.0082	9.413	4.83e-21
Brain	chr17_73975349_73975452	ACOX1	JMJD6	17	73975349	73975452	0.802	rs2240774	-48.6	rs9367	-0.0175	2.94	-0.618	802	3	lasso	-0.017	0.66	-7.681	1.58e-14
Brain	chr17_74221927_74222266	RNF157	JMJD6	17	74221927	74222266	0.894	rs2240774	-48.6	rs4073989	-0.0102	-3.59	0.14	863	860	blup	0.044	0.079	11.319	1.05e-29
Brain	chr22_38901860_38902131	DDX17	JOSD1	22	38901860	38902131	0.57	rs4821811	-27.4	rs6000905	-0.0206	3.29	-1.67	736	731	blup	0.044	0.081	-9.19	3.95e-20
Brain	chr22_39067097_39067285	CBY1	JOSD1	22	39067097	39067285	0.819	rs4821811	-27.4	rs5756784	-0.0213	2.93	-1.43	732	727	blup	0.0019	0.3	11.68	1.56e-31
Brain	chr17_40117010_40117495	TTC25	JUP	17	40117010	40117495	0.914	rs11079013	122	rs4076033	0.02384	3.75	-4.01	686	683	blup	0.19	0.0011	13.92	4.82e-44
Brain	chr17_40142186_40142336	DNAJC7	JUP	17	40142186	40142336	0.484	rs11079013	122	rs10512488	-0.00602	3.2	-6.18	672	669	blup	0.018	0.17	14.85	6.58e-50
Brain	chr9_127831_128585	CBWD1	KANK1	9	127831	128585	0.679	rs10815156	47.7	rs7861897	-0.0194	-3.1	9.86	794	787	blup	0.012	0.21	-18.4	6.11e-76
Brain	chr12_49438472_49438672	KMT2D	KANSL2	12	49438472	49438672	0.657	rs2277365	36.5	rs12582594	0.114	3.86	-4.73	712	704	blup	0.16	0.0022	-15.5	6.09e-54
Brain	chr2_96481931_96482282	LINC00342	KANSL3	2	96481931	96482282	0.637	rs2579506	8	rs584811	0.12527	3.21	6.58	272	1	top1	0.13	0.0073	6.58	4.75e-11
Brain	chr2_97502799_97503012	ANKRD23	KANSL3	2	97502799	97503012	0.607	rs2579506	8	rs17420101	-0.00932	2.91	-4.13	300	294	blup	-0.0087	0.45	-6.13	8.83e-10
Brain	chr2_97871751_97871968	ANKRD36	KANSL3	2	97871751	97871968	0.505	rs2579506	8	rs2271893	-0.00931	-2.75	6.26	370	1	top1	-0.0093	0.46	-6.26	3.92e-10
Brain	chr8_41798530_41798763	KAT6A	KAT6A	8	41798530	41798763	0.883	rs6987070	19.6	rs7000419	0.00877	-3.76	0.341	701	10	lasso	0.11	0.012	11.63	2.95e-31
Brain	chr8_41798794_41798950	KAT6A	KAT6A	8	41798794	41798950	0.626	rs6987070	19.6	rs7827529	-0.01619	-3.04	-0.547	702	696	blup	0.025	0.14	7.67	1.66e-14
Brain	chr8_104183221_104183734	BAALC	KB-1507C5.2	8	104183221	104183734	0.429	rs1055376	-28.1	rs6468904	0.0154	3.14	-2.036	835	834	blup	0.031	0.12	-12.7252	4.28e-37
Brain	chr8_104414091_104414262	SLC25A32	KB-1507C5.4	8	104414091	104414262	0.783	rs3808551	20	rs9656787	-0.0201	3.36	2.065	866	864	blup	0.011	0.22	6.99	2.72e-12
Brain	chr21_35987161_35987393	RCAN1	KCNE1	21	35987161	35987393	0.781	rs8127401	-34.4	rs2834664	-0.0196	3.12	-0.126	1003	997	blup	0.021	0.16	-6.75	1.51e-11
Brain	chr11_74992023_74992178	ARRB1	KCNE3	11	74992023	74992178	0.408	rs11236116	22.4	rs10793140	0.0258	3.38	3.69	879	870	blup	0.056	0.056	-7.33	2.34e-13
Brain	chr19_44088955_44089174	L34079.2	KCNN4	19	44088955	44089174	0.548	rs10426528	81.9	rs2682582	0.01391	-2.89	5.062	665	3	lasso	0.021	0.16	-7.17	7.33e-13
Brain	chr19_44772950_44773533	ZNF235	KCNN4	19	44772950	44773533	0.685	rs10426528	81.9	rs1727746	0.00399	3.62	4.644	845	4	lasso	0.11	0.012	7.55	4.24e-14
Brain	chr12_109994557_109994667	MMAB	KCTD10	12	109994557	109994667	0.606	rs6663	82.8	rs12830574	-0.00417	-3.23	45.85	688	1	top1	-0.0042	0.38	-45.85	0
Brain	chr12_110719076_110719230	ATP2A2	KCTD10	12	110719076	110719230	0.69	rs6663	82.8	rs754179	-0.01609	-3.28	8.45	580	3	lasso	-0.0073	0.42	-13.3	2.44e-40
Brain	chr12_110813793_110813973	ANAPC7	KCTD10	12	110813793	110813973	0.633	rs6663	82.8	rs7963064	-0.01705	-2.85	-7.14	582	3	lasso	0.012	0.21	6.25	4.01e-10
Brain	chr17_8047013_8047173	PER1	KCTD11	17	8047013	8047173	0.723	rs35776863	23.5	rs7219773	-0.0209	-3.25	6.9	892	10	enet	0.076	0.031	-7.068	1.57e-12
Brain	chr17_73663421_73663627	RECQL5	KCTD2	17	73663421	73663627	0.638	rs4435292	-47.8	rs87097	-0.0211	-3.85	-1.28	772	766	blup	-0.0043	0.38	8.42	3.79e-17
Brain	chr7_65205938_65206384	NA	KCTD7	7	65205938	65206384	0.402	rs9986881	28.6	rs2659915	-0.0207	3.68	-15.19	407	406	blup	0.055	0.057	-12.89	4.92e-38
Brain	chr7_65670305_65670580	TPST1	KCTD7	7	65670305	65670580	0.448	rs9986881	28.6	rs11765135	-0.0205	3.37	-6.01	439	438	blup	0.034	0.11	8.17	3.08e-16
Brain	chr7_6681555_6681686	ZNF316	KDELR2	7	6681555	6681686	0.783	rs6796	-94.9	rs2464873	-0.02119	-3.14	2.61	757	754	blup	0.16	0.0029	-12.6	2.75e-36
Brain	chr2_86368543_86368735	PTCD3	KDM3A	2	86368543	86368735	0.38	rs11127042	10.8	rs3731818	-0.0103	3.28	-0.7	760	751	blup	0.026	0.14	-6.03	1.67e-09
Brain	chr19_4839238_4839462	PLIN3	KDM4B	19	4839238	4839462	0.767	rs11514	27.8	rs11670013	-0.0117	-3.87	-0.245	783	779	blup	0.084	0.024	-19.02	1.21e-80
Brain	chr12_431526_431683	KDM5A	KDM5A	12	431526	431683	0.978	rs579526	-42.4	rs4980819	0.00142	3.37	19.98	514	513	blup	0.093	0.019	20.88	8.13e-97
Brain	chr1_174976268_174976423	CACYBP	KIAA0040	1	174976268	174976423	0.977	rs1057302	-66.1	rs2861158	-0.0205	3.18	28.1	816	15	lasso	0.081	0.027	29.3	3.52e-189
Brain	chr13_46585474_46585669	ZC3H13	KIAA0226L	13	46585474	46585669	0.807	rs9567664	46.3	rs9595341	0.02564	-3.35	0.0718	996	989	blup	0.036	0.1	-7.206	5.77e-13
Brain	chr13_46594497_46594663	ZC3H13	KIAA0226L	13	46594497	46594663	0.733	rs9567664	46.3	rs2296119	-0.00965	-3.38	-0.3128	994	987	blup	0.11	0.011	-17.164	4.91e-66
Brain	chr14_70838594_70838843	SYNJ2BP-COX16	KIAA0247	14	70838594	70838843	0.746	rs6573900	-20.2	rs4899308	-0.01969	-3.36	-9.68	889	7	lasso	0.062	0.047	7.48	7.52e-14
Brain	chr14_59793638_59793818	DAAM1	KIAA0586	14	59793638	59793818	0.939	rs3783694	16.3	rs12435660	0.00142	-3.14	1.59	894	13	lasso	0.19	0.00088	-6.81	9.96e-12
Brain	chr5_93988944_93989194	ANKRD32	KIAA0825	5	93988944	93989194	0.763	rs1031389	15.8	rs160275	-0.0181	3.44	1.75	703	701	blup	0.073	0.034	9.74	2.04e-22
Brain	chr3_45201341_45201486	RPS24P8	KIAA1143	3	45201341	45201486	0.545	rs9311361	31.7	rs7621143	-0.00293	-3.7	7.084	825	10	enet	0.12	0.0092	-19.589	1.92e-85
Brain	chr5_175517019_175517253	FAM153B	KIAA1191	5	175517019	175517253	0.741	rs1030167	22.5	rs10475626	0.2185	-3.51	-17.21	883	1	top1	0.22	0.00042	17.21	2.22e-66
Brain	chr10_70127349_70127723	RUFY2	KIAA1279	10	70127349	70127723	0.667	rs2487707	-13.8	rs9299496	-0.0179	3.08	3.21	744	742	blup	0.027	0.13	7.72	1.16e-14
Brain	chr1_109466728_109466925	AKNAD1	KIAA1324	1	109466728	109466925	0.623	rs649539	-150	rs14000	0.0499	-3.14	11.7	777	18	enet	0.051	0.064	6.77	1.27e-11
Brain	chr8_95546992_95547153	KIAA1429	KIAA1429	8	95546992	95547153	0.548	rs1023767	-15.7	rs10808675	-0.0213	-3.33	1.941	952	950	blup	0.065	0.042	-8.488	2.09e-17
Brain	chr12_31579130_31579353	DENND5B	KIAA1551	12	31579130	31579353	0.716	rs1900664	40.2	rs658587	-0.0192	-2.88	-5.41	994	986	blup	0.078	0.029	6.9	5.05e-12
Brain	chr10_118687216_118687380	KIAA1598	KIAA1598	10	118687216	118687380	0.809	rs1905542	143	rs11197567	-0.02084	3.48	-2.9	1080	1078	blup	0.072	0.035	-54.97	0
Brain	chr19_18652416_18652605	FKBP8	KIAA1683	19	18652416	18652605	0.532	rs12608504	76.4	rs4808203	-0.0065	-3.58	-2.445	730	727	blup	0.066	0.041	20.82	2.76e-96
Brain	chr2_60689311_60689452	BCL11A	KIAA1841	2	60689311	60689452	0.697	rs720201	65.8	rs6737373	0.0202	3.77	-44.66	909	1	top1	0.02	0.16	-44.7	0
Brain	chr2_61753465_61753640	XPO1	KIAA1841	2	61753465	61753640	0.604	rs720201	65.8	rs13027346	-0.0151	-3.47	-2.34	649	648	blup	0.015	0.19	51.1	0
Brain	chr8_146277840_146278327	C8orf33	KIAA1875	8	146277840	146278327	0.529	rs12542298	-24.6	rs741969	-0.0173	2.16	-7.636	203	1	top1	-0.017	0.67	-7.636	2.23e-14
Brain	chr6_111883798_111884236	TRAF3IP2-AS1	KIAA1919	6	111883798	111884236	0.688	rs11153277	22	rs6906163	-0.0145	-3.4	-0.668	805	802	blup	0.13	0.0071	7.777	7.45e-15
Brain	chr1_11313837_11314031	MTOR	KIAA2013	1	11313837	11314031	0.952	rs2336384	52.8	rs11802668	0.2105	4.03	-10.8	860	1	top1	0.21	0.00054	-10.8	5.69e-27
Brain	chr1_12062058_12062229	MFN2	KIAA2013	1	12062058	12062229	0.546	rs2336384	52.8	rs4240897	-0.0178	-3.3	-37.1	718	1	top1	-0.018	0.69	37.1	3.46e-301
Brain	chr17_4863989_4864148	SPAG7	KIF1C	17	4863989	4864148	0.704	rs2243100	12.9	rs2286010	0.027	3.53	6.717	972	1	top1	0.027	0.13	6.717	1.86e-11
Brain	chr8_146277840_146278327	C8orf33	KIFC2	8	146277840	146278327	0.529	rs4925810	-16.1	rs741969	-0.0173	2.16	6.11	203	1	top1	-0.017	0.67	6.11	1.02e-09
Brain	chr3_48475033_48475270	CCDC51	KLHDC8B	3	48475033	48475270	0.352	rs9847839	27	rs12486033	0.04965	3.37	3.29	430	426	blup	0.19	0.00097	-8.97	2.91e-19
Brain	chr3_48730313_48730546	IP6K2	KLHDC8B	3	48730313	48730546	0.294	rs9847839	27	rs11920251	0.17035	-3.75	9.19	484	1	top1	0.17	0.0019	-9.19	4.05e-20
Brain	chr3_49159341_49159490	LAMB2	KLHDC8B	3	49159341	49159490	0.346	rs9847839	27	rs6779394	-0.00347	3.58	9.25	561	4	lasso	0.081	0.027	9.1	9.09e-20
Brain	chr3_49570046_49570233	DAG1	KLHDC8B	3	49570046	49570233	0.408	rs9847839	27	rs9824435	-0.01589	3.18	-8.1	589	588	blup	0.0073	0.25	-19.14	1.13e-81
Brain	chr17_40142186_40142336	DNAJC7	KLHL11	17	40142186	40142336	0.484	rs4796714	13.3	rs10512488	-0.00602	3.2	1.827	672	669	blup	0.018	0.17	6.157	7.42e-10
Brain	chr3_47083958_47084130	SETD2	KLHL18	3	47083958	47084130	0.38	rs11713101	11.2	rs1872164	-0.0113	3.64	9.182	518	3	lasso	0.12	0.0077	8.836	9.94e-19
Brain	chr3_47762064_47762225	SMARCC1	KLHL18	3	47762064	47762225	0.225	rs11713101	11.2	rs6794193	-0.0197	-3.44	9.366	415	400	blup	0.034	0.11	-8.653	5.03e-18
Brain	chr11_74992023_74992178	ARRB1	KLHL35	11	74992023	74992178	0.408	rs3018101	-46.4	rs10793140	0.0258	3.38	0.196	879	870	blup	0.056	0.056	-6.23	4.66e-10
Brain	chr19_50434198_50434367	CTC-326K19.6	KLK1	19	50434198	50434367	0.992	rs2288417	19.9	rs2286948	-0.00937	3.23	1.33	782	780	blup	0.023	0.15	9.4158	4.69e-21
Brain	chr4_187532604_187532894	FAT1	KLKB1	4	187532604	187532894	0.689	rs4253239	61.5	rs12331403	-0.018	-3.28	-4.23	1013	1012	blup	0.053	0.06	22.8	3.84e-115
Brain	chr12_10311934_10312133	OLR1	KLRAP1	12	10311934	10312133	0.582	rs7978850	35.65	rs1463237	0.0714	-3.66	-0.653	609	606	blup	0.089	0.021	12.231	2.11e-34
Brain	chr12_10311934_10312133	OLR1	KLRC1	12	10311934	10312133	0.582	rs11053802	58.53	rs1463237	0.0714	-3.66	-1.18	609	606	blup	0.089	0.021	-12.43	1.89e-35
Brain	chr12_10311934_10312133	OLR1	KLRC2	12	10311934	10312133	0.582	rs2246809	-59.4	rs1463237	0.0714	-3.66	4.52	609	606	blup	0.089	0.021	-15.35	3.58e-53
Brain	chr12_10311934_10312133	OLR1	KLRD1	12	10311934	10312133	0.582	rs17808345	37.03	rs1463237	0.0714	-3.66	0.237	609	606	blup	0.089	0.021	9.516	1.8e-21
Brain	chr7_91718699_91718882	AKAP9	KRIT1	7	91718699	91718882	0.281	rs1989779	13.8	rs10275125	-0.0195	3.48	-3.96	660	659	blup	0.035	0.1	7.62	2.58e-14
Brain	chr12_53895052_53895236	TARBP2	KRT1	12	53895052	53895236	0.722	rs2741159	104	rs7398676	0.0117	3.16	-8.04	988	981	blup	0.08	0.027	-34.1	1.99e-254
Brain	chr17_38487244_38487618	RARA	KRT23	17	38487244	38487618	0.944	rs2315603	56.9	rs7219451	-0.01862	-3.27	16.06	689	680	blup	-0.0087	0.45	-15.05	3.55e-51
Brain	chr17_38513255_38513578	RARA	KRT23	17	38513255	38513578	0.641	rs2315603	56.9	rs9911787	0.03097	2.68	-11.07	694	1	top1	0.031	0.12	-11.07	1.8e-28
Brain	chr17_40142186_40142336	DNAJC7	KRT23	17	40142186	40142336	0.484	rs4890157	-39.6	rs10512488	-0.00602	3.2	-1.81	672	669	blup	0.018	0.17	-8.35	6.96e-17
Brain	chr12_53895052_53895236	TARBP2	KRT72	12	53895052	53895236	0.722	rs670843	-98.3	rs7398676	0.0117	3.16	0.904	988	981	blup	0.08	0.027	-8.15	3.49e-16
Brain	chr12_53895052_53895236	TARBP2	KRT73	12	53895052	53895236	0.722	rs670843	-86.5	rs7398676	0.0117	3.16	0.299	988	981	blup	0.08	0.027	-9.94	2.82e-23
Brain	chr12_53895052_53895236	TARBP2	KRT77	12	53895052	53895236	0.722	rs1818759	38.6	rs7398676	0.0117	3.16	0.474	988	981	blup	0.08	0.027	-9.24	2.51e-20
Brain	chr3_160698147_160698560	PPM1L	KRT8P12	3	160698147	160698560	0.502	rs1882126	-23.6	rs9836887	0.0159	-3.36	-2.342	737	730	blup	0.1	0.013	-7.348	2.02e-13
Brain	chr2_27884820_27885116	SUPT7L	KRTCAP3	2	27884820	27885116	0.729	rs4803	33	rs6743819	0.213	-3.99	31.7	698	1	top1	0.21	0.00051	-31.7	4.31e-220
Brain	chr17_26684268_26684546	POLDIP2	KSR1	17	26684268	26684546	0.509	rs7222355	-40.9	rs12939842	0.0382	-3.05	1.55	607	602	blup	0.048	0.071	-25.3	2.46e-141
Brain	chr14_56139345_56139514	KTN1	KTN1-AS1	14	56139345	56139514	0.529	rs10083493	-13	rs12100753	0.0562	-3.07	-12.77	1068	1	top1	0.056	0.056	12.77	2.31e-37
Brain	chr14_55817410_55817650	FBXO34	KTN1	14	55817410	55817650	0.59	rs10147380	-46	rs8003961	0.0329	-3.63	-13.77	974	9	enet	0.077	0.03	13.43	3.87e-41
Brain	chr14_56119575_56119896	KTN1	KTN1	14	56119575	56119896	0.472	rs10147380	-46	rs17685078	-0.0123	-3.4	-44.17	1071	1070	blup	0.048	0.07	17.29	5.37e-67
Brain	chr14_56138297_56138468	KTN1	KTN1	14	56138297	56138468	0.724	rs10147380	-46	rs11158061	-0.0126	-3.78	-1.2	1069	1068	blup	0.011	0.22	8.1	5.55e-16
Brain	chr14_56139345_56139514	KTN1	KTN1	14	56139345	56139514	0.529	rs10147380	-46	rs12100753	0.0562	-3.07	-44.36	1068	1	top1	0.056	0.056	44.36	0
Brain	chr22_41575630_41575908	EP300	L3MBTL2	22	41575630	41575908	0.547	rs9611497	-34.2	rs139432	-0.0039	3.83	-34.037	571	1	lasso	0.11	0.012	-6.059	1.37e-09
Brain	chr16_3128324_3128557	IL32	LA16c-321D4.2	16	3128324	3128557	0.91	rs12925401	13.2	rs2526269	0.01249	-3.15	-6.1316	633	1	top1	0.012	0.21	6.132	8.7e-10
Brain	chr3_48475033_48475270	CCDC51	LAMB2	3	48475033	48475270	0.352	rs12490393	12.6	rs12486033	0.04965	3.37	-2.57	430	426	blup	0.19	0.00097	-10.68	1.25e-26
Brain	chr3_48730313_48730546	IP6K2	LAMB2	3	48730313	48730546	0.294	rs12490393	12.6	rs11920251	0.17035	-3.75	10.87	484	1	top1	0.17	0.0019	-10.87	1.58e-27
Brain	chr3_49011184_49011340	ARIH2	LAMB2	3	49011184	49011340	0.616	rs12490393	12.6	rs6804655	0.0533	-3.41	-7.26	537	1	top1	0.053	0.06	7.26	3.74e-13
Brain	chr3_49159341_49159490	LAMB2	LAMB2	3	49159341	49159490	0.346	rs12490393	12.6	rs6779394	-0.00347	3.58	12.26	561	4	lasso	0.081	0.027	12.13	7.22e-34
Brain	chr7_99097200_99097350	ZNF789	LAMTOR4	7	99097200	99097350	0.517	rs12878	27.9	rs817750	-0.0131	3.13	1.93	605	603	blup	-0.0091	0.46	11.17	5.94e-29
Brain	chr7_99957044_99957249	STAG3L5P-PVRIG2P-PILRB	LAMTOR4	7	99957044	99957249	0.55	rs12878	27.9	rs6946768	0.111	-3.95	-8.71	602	2	lasso	0.27	8.9e-05	11.03	2.62e-28
Brain	chr2_210559555_210560108	MAP2	LANCL1	2	210559555	210560108	0.612	rs12474078	23.2	rs1509569	0.1979	4.59	2.654	602	4	lasso	0.44	1e-07	8.306	9.91e-17
Brain	chr2_210560400_210561161	MAP2	LANCL1	2	210560400	210561161	0.489	rs12474078	23.2	rs1509569	0.1032	4.24	2.654	603	4	lasso	0.23	0.00025	13.46	2.67e-41
Brain	chr5_153190745_153190874	GRIA1	LARP1	5	153190745	153190874	0.821	rs3867429	-33.5	rs1862409	-0.00679	-3.74	0.391	899	895	blup	0.031	0.12	9.03	1.67e-19
Brain	chr3_45201341_45201486	RPS24P8	LARS2	3	45201341	45201486	0.545	rs12630693	-36.7	rs7621143	-0.00293	-3.7	-1.232	825	10	enet	0.12	0.0092	-7.9	2.88e-15
Brain	chr1_204654390_204654641	LRRN2	LAX1	1	204654390	204654641	0.626	rs3766748	-74.5	rs12729918	0.215	3.66	-20.6	1093	1	top1	0.21	0.00047	-20.6	1.86e-94
Brain	chr15_44092795_44093056	SERF2	LCMT2	15	44092795	44093056	0.521	rs3742970	-41.7	rs2256928	-0.00518	-2.94	7.27	468	465	blup	0.12	0.0088	-10.15	3.37e-24
Brain	chr15_44093336_44093465	SERF2	LCMT2	15	44093336	44093465	0.455	rs3742970	-41.7	rs2696074	-0.021	-3.2	-6	468	2	lasso	0.011	0.22	-9.04	1.56e-19
Brain	chr9_131590945_131591098	C9orf114	LCN2	9	131590945	131591098	0.993	rs9697210	12.82	rs3750320	0.05401	-3.07	7.149	690	1	top1	0.054	0.059	-7.149	8.77e-13
Brain	chr9_139257906_139258159	DNLZ	LCN8	9	139257906	139258159	0.781	rs2282259	49.25	rs17040344	-0.004998	-3.39	1.659	803	799	blup	0.14	0.005	-10.48	1.08e-25
Brain	chr9_139257906_139258159	DNLZ	LCNL1	9	139257906	139258159	0.781	rs11145948	15.9	rs17040344	-0.004998	-3.39	1.184	803	799	blup	0.14	0.005	6.69	2.19e-11
Brain	chr13_46585474_46585669	ZC3H13	LCP1	13	46585474	46585669	0.807	rs2182485	-23.7	rs9595341	0.02564	-3.35	-1.032	996	989	blup	0.036	0.1	-7.8	6.17e-15
Brain	chr13_46594497_46594663	ZC3H13	LCP1	13	46594497	46594663	0.733	rs2182485	-23.7	rs2296119	-0.00965	-3.38	14.632	994	987	blup	0.11	0.011	-6.211	5.26e-10
Brain	chr11_17469593_17469877	ABCC8	LDHC	11	17469593	17469877	0.677	rs4757662	75.9	rs1541533	0.0119	-3.05	13.086	904	9	lasso	0.045	0.076	-13.2	4.66e-40
Brain	chr11_18373434_18373609	GTF2H1	LDHC	11	18373434	18373609	0.719	rs4757662	75.9	rs7126313	-0.021	2.96	0.387	1023	1020	blup	-0.0029	0.36	16.5	3.44e-61
Brain	chr6_34261154_34261301	NUDT3	LEMD2	6	34261154	34261301	0.671	rs3793080	-19.1	rs6910233	0.0177	3.29	6.46	872	863	blup	0.057	0.054	10.706	9.56e-27
Brain	chr22_36921612_36921746	EIF3D	LGALS2	22	36921612	36921746	0.731	rs6000764	29.4	rs2111833	-0.0196	3.45	-1.45	1151	1147	blup	0.0089	0.24	-11.5	1.56e-30
Brain	chr14_55817410_55817650	FBXO34	LGALS3	14	55817410	55817650	0.59	rs7160411	-7.31	rs8003961	0.0329	-3.63	-6.6421	974	9	enet	0.077	0.03	6.14	8.42e-10
Brain	chr17_26684268_26684546	POLDIP2	LGALS9	17	26684268	26684546	0.509	rs12449977	-80	rs12939842	0.0382	-3.05	-37.9	607	602	blup	0.048	0.071	22.2	6.27e-109
Brain	chr17_20108266_20109043	SPECC1	LGALS9B	17	20108266	20109043	0.375	rs12603372	49.9	rs10438824	0.0871	-3.54	-31.4	447	1	top1	0.087	0.022	31.4	2.02e-216
Brain	chr14_93928519_93929061	UNC79	LGMN	14	93928519	93929061	0.89	rs2402189	-24.1	rs3783933	0.0126	-3.19	9.262	1049	1	top1	0.013	0.21	-9.262	2.01e-20
Brain	chr5_78596517_78596758	JMY	LHFPL2	5	78596517	78596758	0.556	rs1968382	-21.6	rs4143069	0.145	-3.54	-17.4	924	1	top1	0.14	0.0041	17.4	4.72e-68
Brain	chr17_33749477_33749644	SLFN12	LIG3	17	33749477	33749644	0.791	rs1003918	-70.3	rs4251715	-0.0089	3.22	-0.631	811	800	blup	0.03	0.12	-20.98	1.04e-97
Brain	chr12_50036733_50036883	PRPF40B	LIMA1	12	50036733	50036883	0.653	rs10876014	42.4	rs11612002	-0.00809	-3.16	-4.13	608	600	blup	0.095	0.018	21	3.75e-98
Brain	chr17_61780872_61781045	STRADA	LIMD2	17	61780872	61781045	0.434	rs8066463	12.9	rs17631783	0.00531	-3.15	-12.457	544	1	top1	0.0053	0.27	12.46	1.28e-35
Brain	chr7_72954189_72954360	BCL7B	LIMK1	7	72954189	72954360	0.485	rs810532	-47.7	rs7796838	0.00406	-2.74	0.877	401	391	blup	0.0083	0.24	-11.508	1.2e-30
Brain	chr2_128023407_128023716	ERCC3	LIMS2	2	128023407	128023716	0.783	rs2255177	-31	rs12151780	-0.00152	-2.87	-16.5	806	804	blup	0.052	0.062	14.9	3.49e-50
Brain	chr14_74189314_74189502	ELMSAN1	LIN52	14	74189314	74189502	0.536	rs4903202	29.5	rs2293797	-0.0193	-3.21	-0.337	786	783	blup	-0.013	0.54	-7.62	2.51e-14
Brain	chr7_72954189_72954360	BCL7B	LINC00035	7	72954189	72954360	0.485	rs4324825	-21.8	rs7796838	0.00406	-2.74	-13.295	401	391	blup	0.0083	0.24	14.572	4.25e-48
Brain	chr7_65670305_65670580	TPST1	LINC00174	7	65670305	65670580	0.448	rs3815684	35.5	rs11765135	-0.0205	3.37	-1.03	439	438	blup	0.034	0.11	10.92	9.73e-28
Brain	chr7_66121807_66122122	KCTD7	LINC00174	7	66121807	66122122	0.847	rs3815684	35.5	rs1076440	0.0201	-3.39	-2.32	507	506	blup	0.096	0.017	12.28	1.21e-34
Brain	chr21_30378175_30378401	RWDD2B	LINC00189	21	30378175	30378401	0.493	rs4816341	31.7	rs2705688	-0.012	-3.33	25	900	6	enet	-0.0094	0.46	-27.9	5.66e-171
Brain	chr6_31239336_31239630	HLA-C	LINC00243	6	31239336	31239630	0.431	rs3130557	27.9	rs1265100	-0.0158	3.08	-7.47	314	1	enet	0.054	0.059	-7.467	8.21e-14
Brain	chr17_8047013_8047173	PER1	LINC00324	17	8047013	8047173	0.723	rs12451139	-60	rs7219773	-0.0209	-3.25	2.31	892	10	enet	0.076	0.031	-13.9	3.32e-44
Brain	chr2_96049765_96049969	KCNIP3	LINC00342	2	96049765	96049969	0.698	rs2692954	18.2	rs1813381	0.0532	2.38	17.7	201	1	top1	0.053	0.061	17.7	3.99e-70
Brain	chr2_96481931_96482282	LINC00342	LINC00342	2	96481931	96482282	0.637	rs2692954	18.2	rs584811	0.1253	3.21	16	272	1	top1	0.13	0.0073	16	1.61e-57
Brain	chr21_35187702_35188075	AP000304.12	LINC00649	21	35187702	35188075	0.855	rs8130507	-65.5	rs9808753	0.018402	3.32	-4.442	923	1	lasso	0.092	0.019	-7.478	7.56e-14
Brain	chr21_35987161_35987393	RCAN1	LINC00649	21	35987161	35987393	0.781	rs8130507	-65.5	rs2834664	-0.019614	3.12	-0.396	1003	997	blup	0.021	0.16	16.697	1.38e-62
Brain	chr19_28262661_28262890	LINC00662	LINC00662	19	28262661	28262890	0.896	rs10401215	-22.8	rs10403316	0.00323	-3.18	5.92	475	473	blup	0.0097	0.23	-6.3	2.98e-10
Brain	chr19_28283832_28284092	LINC00662	LINC00662	19	28283832	28284092	0.723	rs10401215	-22.8	rs11672741	0.28736	4.46	-19.66	487	4	enet	0.47	3.7e-08	-6.54	6.27e-11
Brain	chr19_28284361_28284593	LINC00662	LINC00662	19	28284361	28284593	0.259	rs10401215	-22.8	rs7252041	0.01225	3.07	-20.51	487	485	blup	0.044	0.079	-15.29	8.39e-53
Brain	chr19_36526311_36526448	AC002116.7	LINC00665	19	36526311	36526448	0.643	rs2972544	29.5	rs4806192	-0.00917	-3.07	1.61	761	760	blup	-0.0045	0.38	-6.9	5.32e-12
Brain	chr19_37380569_37381063	ZNF345	LINC00665	19	37380569	37381063	0.284	rs2972544	29.5	rs17639574	0.00929	3.23	-7.38	572	568	blup	0.013	0.2	-14.69	7.57e-49
Brain	chr19_37550678_37550900	ZNF420	LINC00665	19	37550678	37550900	0.371	rs2972544	29.5	rs9304878	-0.02128	-3.59	12.25	582	579	blup	0.077	0.03	-8.82	1.15e-18
Brain	chr3_45201341_45201486	RPS24P8	LINC00694	3	45201341	45201486	0.545	rs6771167	-25	rs7621143	-0.00293	-3.7	-1.575	825	10	enet	0.12	0.0092	7.464	8.42e-14
Brain	chr10_91067001_91067314	LIPA	LIPN	10	91067001	91067314	0.682	rs10509554	89.4	rs303471	-0.000866	3.51	60.1	996	991	blup	0.13	0.0072	42.5	0
Brain	chr2_99135425_99135564	INPP4A	LIPT1	2	99135425	99135564	0.683	rs2632277	-65.6	rs6711574	-0.019	-3.32	-13.38	547	540	blup	0.19	0.0011	11.714	1.09e-31
Brain	chr2_99552301_99552672	KIAA1211L	LIPT1	2	99552301	99552672	0.916	rs2632277	-65.6	rs11676357	-0.0179	-3.19	8.96	630	625	blup	0.19	0.00099	-19.891	4.87e-88
Brain	chr2_99725755_99725993	TSGA10	LIPT1	2	99725755	99725993	0.455	rs2632277	-65.6	rs17760953	0.0473	3.24	-40.84	635	1	top1	0.047	0.072	-40.838	0
Brain	chr5_176765404_176765529	LMAN2	LMAN2	5	176765404	176765529	0.887	rs4976645	13.8	rs33921462	-0.02118	-3.51	8.317	733	728	blup	0.054	0.06	-9.43	4.18e-21
Brain	chr2_96481931_96482282	LINC00342	LMAN2L	2	96481931	96482282	0.637	rs6746896	20	rs584811	0.12527	3.21	9.05	272	1	top1	0.13	0.0073	9.05	1.42e-19
Brain	chr2_97502799_97503012	ANKRD23	LMAN2L	2	97502799	97503012	0.607	rs6746896	20	rs17420101	-0.00932	2.91	-6.07	300	294	blup	-0.0087	0.45	-8.04	9.25e-16
Brain	chr2_97871751_97871968	ANKRD36	LMAN2L	2	97871751	97871968	0.505	rs6746896	20	rs2271893	-0.00931	-2.75	19.89	370	1	top1	-0.0093	0.46	-19.89	5.39e-88
Brain	chr3_9408611_9408754	SETD5-AS1	LMCD1	3	9408611	9408754	0.665	rs9312024	25.8	rs41464050	-0.00718	3.42	0.4	1151	1145	blup	0.052	0.062	-7.56	3.94e-14
Brain	chr16_1031073_1031281	LMF1	LMF1	16	1031073	1031281	0.597	rs4984979	27.9	rs12924218	0.01536	3.01	-12.939	893	886	blup	0.072	0.035	-12.813	1.38e-37
Brain	chr7_98248982_98249241	NPTX2	LMTK2	7	98248982	98249241	0.602	rs10282336	-29.5	rs17278667	-0.019	-3.04	0.4276	661	660	blup	0.13	0.0069	-8.7832	1.59e-18
Brain	chr15_75091693_75091881	CSK	LOXL1-AS1	15	75091693	75091881	0.606	rs4461027	-28.7	rs531491	-0.0185	-2.69	3.34	627	3	lasso	-0.01	0.48	24.5	1.16e-132
Brain	chr19_19824812_19824936	ZNF14	LPAR2	19	19824812	19824936	0.599	rs739461	-62.4	rs4808199	0.0239	3.01	1.13	557	554	blup	0.051	0.065	-13.6	6.31e-42
Brain	chr1_84630598_84630793	PRKACB	LPAR3	1	84630598	84630793	0.737	rs4579776	33.8	rs1402696	-0.00644	3.14	0.0288	956	951	blup	0.047	0.073	7.72	1.2e-14
Brain	chr7_99957044_99957249	STAG3L5P-PVRIG2P-PILRB	LRCH4	7	99957044	99957249	0.55	rs4727468	-11.3	rs6946768	0.111	-3.95	-11.304	602	2	lasso	0.27	8.9e-05	10.623	2.34e-26
Brain	chr12_133779769_133780003	ZNF268	LRCOL1	12	133779769	133780003	0.573	rs7972363	11.7	rs4758939	0.0141	-3.18	-2.43	242	241	blup	0.13	0.0073	6.724	1.76e-11
Brain	chr11_66969286_66969684	KDM2A	LRFN4	11	66969286	66969684	0.491	rs7122539	-40.1	rs523583	-0.0066	3.28	7.16	501	493	blup	0.032	0.11	11.85	2.08e-32
Brain	chr1_112265833_112266068	FAM212B	LRIF1	1	112265833	112266068	0.562	rs2232043	-33.3	rs2232043	0.0145	-3.02	-33.34	1076	1	top1	0.015	0.2	33.34	1e-243
Brain	chr1_53686141_53686305	C1orf123	LRP8	1	53686141	53686305	0.728	rs10888780	-10.8	rs1288590	-0.00758	3.11	-3.24	828	4	lasso	0.065	0.043	-8.48	2.32e-17
Brain	chr2_44588457_44588698	PREPL	LRPPRC	2	44588457	44588698	0.856	rs13384238	39.4	rs3886714	-0.0138	-3.31	8.528	1090	3	lasso	0.088	0.022	-9.515	1.82e-21
Brain	chr8_146277840_146278327	C8orf33	LRRC14	8	146277840	146278327	0.529	rs6989368	-63.6	rs741969	-0.0173	2.16	-13.5	203	1	top1	-0.017	0.67	-13.5	8.57e-42
Brain	chr6_25279859_25280130	LRRC16A	LRRC16A	6	25279859	25280130	0.614	rs17317669	77.8	rs9295661	-0.0201	-3.57	-0.787	1230	1222	blup	0.044	0.079	-8.28	1.23e-16
Brain	chr6_26392942_26393136	BTN2A2	LRRC16A	6	26392942	26393136	0.755	rs17317669	77.8	rs7751391	0.0175	3.26	-2.35	1039	1033	blup	0.026	0.14	-9.84	7.29e-23
Brain	chr17_43679493_43679813	RP11-707O23.5	LRRC37A4P	17	43679493	43679813	0.492	rs1396862	-67.1	rs12943790	0.0376	-3.28	3.3	320	316	blup	0.052	0.062	-12.32	6.71e-35
Brain	chr7_127977086_127977280	RBM28	LRRC4	7	127977086	127977280	0.429	rs17662800	17	rs13223326	0.0154	-2.99	15.3	740	4	lasso	0.044	0.079	-15.3	1.17e-52
Brain	chr17_80339307_80339760	RP13-20L14.1	LRRC45	17	80339307	80339760	0.663	rs4077074	-28.7	rs8079572	-0.01508	2.66	1.369	599	598	blup	0.062	0.047	8.855	8.35e-19
Brain	chr15_42451311_42451597	VPS39	LRRC57	15	42451311	42451597	0.332	rs4924687	32.9	rs16952331	-0.0138	3.04	-6.35	683	682	blup	-0.012	0.51	-11.62	3.37e-31
Brain	chr3_119813123_119813340	GSK3B	LRRC58	3	119813123	119813340	0.694	rs2638597	-34	rs9851825	-0.0179	-3.23	-11.2	877	871	blup	0.072	0.035	6.28	3.37e-10
Brain	chr8_133844542_133844731	PHF20L1	LRRC6	8	133844542	133844731	0.749	rs10110952	-142	rs2553600	-0.0202	-3.82	70.3	1330	9	lasso	-0.0004	0.33	-74.1	0
Brain	chr1_70183336_70183531	LRRC7	LRRC7	1	70183336	70183531	0.637	rs1341778	44.7	rs1740909	0.136	4.16	-5.56	726	10	enet	0.34	7.2e-06	-6.83	8.48e-12
Brain	chr3_36897769_36898059	TRANK1	LRRFIP2	3	36897769	36898059	0.538	rs7651033	-52.8	rs11711733	0.0345	3.34	-0.332	863	1	lasso	0.047	0.073	-12.072	1.49e-33
Brain	chr3_37116419_37116589	LRRFIP2	LRRFIP2	3	37116419	37116589	0.832	rs7651033	-52.8	rs9682236	-0.0139	3.34	-0.816	859	7	lasso	0.079	0.028	-24.274	3.66e-130
Brain	chr1_75214442_75214587	TYW3	LRRIQ3	1	75214442	75214587	0.829	rs489941	-32.1	rs1413994	0.072	3.12	0.554	717	714	blup	0.15	0.0037	-11.5	1.63e-30
Brain	chr12_39726614_39726860	KIF21A	LRRK2	12	39726614	39726860	0.413	rs2638245	-39.2	rs10876551	-0.0201	-2.89	6.72	707	700	blup	-0.013	0.53	-10.2	2.64e-24
Brain	chr9_130383664_130383916	STXBP1	LRSAM1	9	130383664	130383916	0.511	rs10987668	-14.1	rs514024	-0.0201	3.11	-5.32	672	14	enet	0.015	0.2	-9.15	5.86e-20
Brain	chr3_193412881_193413173	OPA1	LSG1	3	193412881	193413173	0.893	rs3821403	77.6	rs769595	-0.00609	3.12	-5.96	918	917	blup	0.071	0.035	10.12	4.5e-24
Brain	chr19_36526311_36526448	AC002116.7	LSR	19	36526311	36526448	0.643	rs886107	-23.2	rs4806192	-0.00917	-3.07	2.85	761	760	blup	-0.0045	0.38	7.92	2.4e-15
Brain	chr21_47817928_47818132	PCNT	LSS	21	47817928	47818132	0.532	rs2156116	-68.4	rs2186358	-0.01489	3.1	24.19	597	594	blup	0.08	0.027	18.65	1.29e-77
Brain	chr6_31324379_31324726	HLA-B	LTA	6	31324379	31324726	0.607	rs2523500	14.4	rs2523612	0.2711	-3.5	6.72	314	1	top1	0.27	7.5e-05	-6.719	1.83e-11
Brain	chr14_74189314_74189502	ELMSAN1	LTBP2	14	74189314	74189502	0.536	rs754458	16.6	rs2293797	-0.0193	-3.21	1.472	786	783	blup	-0.013	0.54	-10.013	1.34e-23
Brain	chr11_65267026_65267269	MALAT1	LTBP3	11	65267026	65267269	0.586	rs3200401	39.8	rs11110	-0.0205	3.41	0.695	667	664	blup	0.14	0.005	8.57	9.98e-18
Brain	chr11_65536387_65536709	RP11-770G2.2	LTBP3	11	65536387	65536709	0.578	rs3200401	39.8	rs2458298	-0.0197	3.56	0.428	641	638	blup	0.21	0.00047	6.09	1.14e-09
Brain	chr19_41332626_41333184	CTC-490E21.12	LTBP4	19	41332626	41333184	0.595	rs2303728	-30	rs2569650	-0.0213	2.91	-1.474	742	5	lasso	-0.0058	0.4	-11.456	2.2e-30
Brain	chr21_30378175_30378401	RWDD2B	LTN1	21	30378175	30378401	0.493	rs2464620	-16.5	rs2705688	-0.012	-3.33	-4.06	900	6	enet	-0.0094	0.46	6.18	6.31e-10
Brain	chr8_144392174_144392369	TOP1MT	LY6E	8	144392174	144392369	0.89	rs11781852	14.6	rs11136299	0.0434	-3.43	-8.4	685	1	top1	0.043	0.081	8.4	4.41e-17
Brain	chr6_31324379_31324726	HLA-B	LY6G5B	6	31324379	31324726	0.607	rs1144709	-20.9	rs2523612	0.2711	-3.5	9.59	314	1	top1	0.27	7.5e-05	-9.59	9.02e-22
Brain	chr6_31324379_31324726	HLA-B	LY6G5C	6	31324379	31324726	0.607	rs1144709	-38.4	rs2523612	0.2711	-3.5	8.55	314	1	top1	0.27	7.5e-05	-8.55	1.23e-17
Brain	chr2_99552301_99552672	KIAA1211L	LYG1	2	99552301	99552672	0.916	rs3792137	34.7	rs11676357	-0.0179	-3.19	7.43	630	625	blup	0.19	0.00099	-13.52	1.23e-41
Brain	chr2_99725755_99725993	TSGA10	LYG1	2	99725755	99725993	0.455	rs3792137	34.7	rs17760953	0.0473	3.24	28.91	635	1	top1	0.047	0.072	28.91	7.96e-184
Brain	chr19_44088955_44089174	L34079.2	LYPD3	19	44088955	44089174	0.548	rs2599437	11.9	rs2682582	0.01391	-2.89	11.463	665	3	lasso	0.021	0.16	-6.827	8.64e-12
Brain	chr1_39798759_39798977	MACF1	MACF1	1	39798759	39798977	0.762	rs6700698	-39.7	rs12079196	-0.00227	3.54	-0.383	800	6	lasso	0.068	0.039	-9.41	4.83e-21
Brain	chr6_118800953_118801086	CEP85L	MAN1A1	6	118800953	118801086	0.6	rs6932241	-37.5	rs2356078	-0.0211	3.23	-1.33	770	767	blup	0.038	0.095	-14.1	2.17e-45
Brain	chr9_140980768_140981197	CACNA1B	MAN1B1	9	140980768	140981197	0.784	rs4880201	-44.7	rs9414731	-0.000519	-2.9	-0.0819	365	364	blup	0.05	0.067	-10.2	2.14e-24
Brain	chr19_12662066_12662281	ZNF709	MAN2B1	19	12662066	12662281	0.746	rs10469365	-34.7	rs10469365	-0.02073	3.21	-34.674	625	624	blup	0.056	0.055	-23.8125	2.48e-125
Brain	chr19_12832424_12832598	TNPO2	MAN2B1	19	12832424	12832598	0.768	rs10469365	-34.7	rs1975349	-0.02127	2.94	-3.154	601	599	blup	0.0034	0.29	-16.6976	1.36e-62
Brain	chr15_75890602_75890791	CTD-2323K18.1	MAN2C1	15	75890602	75890791	0.559	rs11636031	114	rs12906126	0.141	3.02	16.8	532	532	blup	0.18	0.0012	-19.8	4.48e-87
Brain	chr20_35865010_35865197	RPN2	MANBAL	20	35865010	35865197	0.656	rs6104529	17.2	rs1621301	-0.000301	-2.78	3.1	616	615	blup	0.092	0.019	9.54	1.44e-21
Brain	chr20_34099555_34099789	CEP250	MAP1LC3A	20	34099555	34099789	0.369	rs6059919	-56.5	rs1406948	0.0292	-3.36	6.231	614	612	blup	0.056	0.055	-11.89	1.38e-32
Brain	chr20_34328350_34328511	RBM39	MAP1LC3A	20	34328350	34328511	0.565	rs2425003	-56.5	rs6088747	-0.0209	-2.8	-0.352	562	560	blup	0.0097	0.23	6.21	5.18e-10
Brain	chr11_65267026_65267269	MALAT1	MAP3K11	11	65267026	65267269	0.586	rs2004649	59	rs11110	-0.0205	3.41	-9.053	667	664	blup	0.14	0.005	-17.454	3.23e-68
Brain	chr11_65269580_65269824	MALAT1	MAP3K11	11	65269580	65269824	0.753	rs2004649	59	rs1144789	0.0138	-3.41	58.615	667	17	enet	0.27	6.8e-05	-43.822	0
Brain	chr11_65826309_65826588	SF3B2	MAP3K11	11	65826309	65826588	0.576	rs2004649	59	rs626802	0.0451	3.95	-3.638	602	3	lasso	0.06	0.05	-6.49	8.61e-11
Brain	chr2_128023407_128023716	ERCC3	MAP3K2	2	128023407	128023716	0.783	rs13429925	-58.6	rs12151780	-0.00152	-2.87	-34.4	806	804	blup	0.052	0.062	23.2	8.97e-119
Brain	chr1_27217098_27217271	GPN2	MAP3K6	1	27217098	27217271	0.579	rs4970519	17.7	rs4585968	0.00513	-2.71	-3.143	592	589	blup	0.11	0.011	9.94	2.78e-23
Brain	chr1_27432303_27432556	SLC9A1	MAP3K6	1	27432303	27432556	0.767	rs4970519	17.7	rs11807824	-0.01085	-2.68	-4.13	588	6	lasso	0.023	0.15	-14.17	1.41e-45
Brain	chr14_71057894_71058062	MED6	MAP3K9	14	71057894	71058062	0.874	rs4899371	29.5	rs11844404	-0.00603	3.23	-0.842	862	859	blup	0.083	0.025	6.52	7.17e-11
Brain	chr3_47762064_47762225	SMARCC1	MAP4	3	47762064	47762225	0.225	rs6803741	-21.5	rs6794193	-0.0197	-3.44	-5.61	415	400	blup	0.034	0.11	9.76	1.71e-22
Brain	chr3_47892625_47892845	MAP4	MAP4	3	47892625	47892845	0.265	rs6803741	-21.5	rs1875103	-0.0126	3.64	6.52	409	394	blup	0.12	0.0077	17.32	3.23e-67
Brain	chr3_47956220_47956408	MAP4	MAP4	3	47956220	47956408	0.795	rs6803741	-21.5	rs6806356	-0.0155	2.86	2.52	395	2	lasso	0.32	1.5e-05	-8.14	3.98e-16
Brain	chr3_48475033_48475270	CCDC51	MAP4	3	48475033	48475270	0.352	rs6803741	-21.5	rs12486033	0.0497	3.37	10.98	430	426	blup	0.19	0.00097	9.44	3.67e-21
Brain	chr16_29818365_29818653	MAZ	MAPK3	16	29818365	29818653	0.45	rs7201780	63.1	rs2071342	-0.02	-3.25	19.04	370	368	blup	-0.005	0.39	-18	2.09e-72
Brain	chr16_30615575_30615716	RP11-146F11.5	MAPK3	16	30615575	30615716	0.718	rs7201780	63.1	rs12929077	-0.017	2.79	-5.88	458	2	lasso	0.038	0.095	35.1	1.46e-270
Brain	chr3_49570046_49570233	DAG1	MAPKAPK3	3	49570046	49570233	0.408	rs754298	-37.4	rs9824435	-0.0159	3.18	-4.8	589	588	blup	0.0073	0.25	-10.73	7.23e-27
Brain	chr3_49662547_49662710	BSN	MAPKAPK3	3	49662547	49662710	0.56	rs813243	-41.4	rs7642692	-0.0205	2.82	-7.69	578	577	blup	-0.017	0.66	-12.69	7.12e-37
Brain	chr3_50644096_50644358	CISH	MAPKAPK3	3	50644096	50644358	0.608	rs2675830	-43.7	rs34762726	0.1972	-3.74	7.92	595	1	top1	0.2	0.00082	-7.92	2.32e-15
Brain	chr3_50712328_50712720	MIR4787	MAPKAPK3	3	50712328	50712720	0.486	rs2675830	-43.7	rs3774734	-0.0213	3.44	-10.31	570	570	blup	0.053	0.06	-31.12	1.14e-212
Brain	chr3_51198350_51198948	DOCK3	MAPKAPK3	3	51198350	51198948	0.772	rs2675830	-43.7	rs11711407	0.0595	3.39	-12.47	515	1	top1	0.06	0.05	-12.47	1.1e-35
Brain	chr12_112123615_112123774	BRAP	MAPKAPK5-AS1	12	112123615	112123774	0.737	rs16941759	37.8	rs3809272	-0.0209	-2.8	-4.4	437	6	lasso	0.0094	0.23	8.35	6.78e-17
Brain	chr12_112460522_112460731	ERP29	MAPKAPK5-AS1	12	112460522	112460731	0.366	rs16941759	37.8	rs739834	-0.0106	-2.9	2.24	549	544	blup	0.062	0.047	-7.68	1.55e-14
Brain	chr15_42510450_42510576	RP11-546B15.1	MAPKBP1	15	42510450	42510576	0.756	rs12439771	12.8	rs12439488	-0.0124	-3.32	9.765	674	3	lasso	-0.0099	0.47	-6.49	8.61e-11
Brain	chr1_220195612_220195783	EPRS	2024-03-01	1	220195612	220195783	0.704	rs868494	36.4	rs4846586	0.0171	-3.1	2.57	861	7	lasso	0.021	0.16	9.1	9.03e-20
Brain	chr17_61282710_61282941	TANC2	2024-03-10	17	61282710	61282941	0.756	rs17683483	16.6	rs2172680	-0.01393	3.31	-3.827	533	528	blup	0.033	0.11	-6.05	1.45e-09
Brain	chr10_94051093_94051312	CPEB3	2024-03-05	10	94051093	94051312	0.427	rs11186872	18	rs11599407	-0.00754	-4.01	11.1	720	707	blup	0.11	0.013	-12.8	8.88e-38
Brain	chr2_120125794_120125975	DBI	MARCO	2	120125794	120125975	0.735	rs4491733	-111	rs13382683	-0.0193	-3.36	0.773	795	4	lasso	-0.013	0.53	12.6	1.91e-36
Brain	chr14_103243795_103244072	TRAF3	MARK3	14	103243795	103244072	0.778	rs8020912	45	rs2183637	-0.00924	2.81	-1.75	670	3	lasso	0.036	0.1	-6.742	1.56e-11
Brain	chr10_27322061_27322298	ANKRD26	MASTL	10	27322061	27322298	0.63	rs7900024	-93.5	rs671279	-0.00919	3.27	-4.86	879	876	blup	0.23	0.00032	-34.84	6.39e-266
Brain	chr10_27350772_27351362	ANKRD26	MASTL	10	27350772	27351362	0.668	rs7900024	-93.5	rs675906	-0.01517	-3.19	-1.98	886	882	blup	0.084	0.025	-22.07	6.75e-108
Brain	chr2_85549302_85549523	TGOLN2	MAT2A	2	85549302	85549523	0.697	rs12714147	16.5	rs11547160	-0.0204	-3.65	2.64	829	1	lasso	0.053	0.061	-8.8529	8.53e-19
Brain	chr19_19824812_19824936	ZNF14	MAU2	19	19824812	19824936	0.599	rs8105094	-88.5	rs4808199	0.0239	3.01	-82.6	557	554	blup	0.051	0.065	-63.9	0
Brain	chr7_99097200_99097350	ZNF789	MBLAC1	7	99097200	99097350	0.517	rs4134927	30.7	rs817750	-0.0131	3.13	2.738	605	603	blup	-0.0091	0.46	6.665	2.64e-11
Brain	chr7_99957044_99957249	STAG3L5P-PVRIG2P-PILRB	MBLAC1	7	99957044	99957249	0.55	rs4134927	30.7	rs6946768	0.111	-3.95	-4.763	602	2	lasso	0.27	8.9e-05	7.674	1.66e-14
Brain	chr16_90089031_90089218	GAS8	MC1R	16	90089031	90089218	0.671	rs17784386	68.8	rs3096320	-0.0207	-3.65	-9.9	454	2	lasso	0.058	0.053	9.78	1.37e-22
Brain	chr5_112237983_112238133	REEP5	MCC	5	112237983	112238133	0.703	rs13445	-35.7	rs589147	0.00533	-3.66	6.04	932	1	top1	0.0053	0.27	-6.04	1.54e-09
Brain	chr5_71502422_71502572	MAP1B	MCCC2	5	71502422	71502572	0.739	rs986217	16.2	rs277996	-0.0212	3.02	15.2	729	1	enet	0.053	0.06	15.2	2.86e-52
Brain	chr2_71650345_71650672	ZNF638	MCEE	2	71650345	71650672	0.505	rs4852760	29.1	rs6725697	-0.00152	3.48	-7.29	950	1	lasso	0.037	0.1	-7.29	3.11e-13
Brain	chr1_150532824_150533080	ADAMTSL4	MCL1	1	150532824	150533080	0.958	rs4970966	-22.7	rs11586396	-0.01627	2.56	2.34	485	481	blup	-0.01	0.48	13.28	3.04e-40
Brain	chr1_151239044_151239158	PSMD4	MCL1	1	151239044	151239158	0.323	rs4970966	-22.7	rs2275900	-0.00744	3.48	6.01	638	635	blup	0.082	0.026	10.166	2.82e-24
Brain	chr21_47817928_47818132	PCNT	MCM3AP	21	47817928	47818132	0.532	rs2839189	50.4	rs2186358	-0.01489	3.1	-16.174	597	594	blup	0.08	0.027	-10.703	9.82e-27
Brain	chr7_99957044_99957249	STAG3L5P-PVRIG2P-PILRB	MCM7	7	99957044	99957249	0.55	rs4134927	30.3	rs6946768	0.111	-3.95	-7.741	602	2	lasso	0.27	8.9e-05	6.53	6.56e-11
Brain	chr6_118800953_118801086	CEP85L	MCM9	6	118800953	118801086	0.6	rs11967889	-16.7	rs2356078	-0.0211	3.23	-0.226	770	767	blup	0.038	0.095	7.08	1.47e-12
Brain	chr5_93988944_93989194	ANKRD32	MCTP1	5	93988944	93989194	0.763	rs2112449	-59.3	rs160275	-0.0181	3.44	3.53	703	701	blup	0.073	0.034	28.7	9.4e-182
Brain	chr6_37342398_37342579	RNF8	MDGA1	6	37342398	37342579	0.886	rs6938061	94.2	rs236386	0.00281	3.5	-0.578	982	976	blup	0.069	0.038	-21.3	2.34e-100
Brain	chr6_37418021_37418214	CMTR1	MDGA1	6	37418021	37418214	0.734	rs6938061	94.2	rs9357251	-0.00369	-3.16	13.039	983	4	lasso	0.074	0.033	-18.4	9.12e-76
Brain	chr1_38039863_38040037	GNL2	MEAF6	1	38039863	38040037	0.697	rs7544462	-52.6	rs12564999	-0.0189	-2.95	-0.662	863	858	blup	-0.0083	0.44	-9.54	1.41e-21
Brain	chr11_57472348_57472557	MED19	MED19	11	57472348	57472557	0.509	rs1424752	60.2	rs1783819	0.05886	-3.56	-8.42	829	829	blup	0.089	0.021	9.83	8.49e-23
Brain	chr9_136227174_136227327	SURF2	MED22	9	136227174	136227327	0.775	rs120858	40.6	rs2773818	-0.00832	3.63	3.047	1091	1090	blup	0.032	0.11	-20.874	9.3e-97
Brain	chr17_7218198_7218419	GPS2	MED31	17	7218198	7218419	0.95	rs7209944	33.3	rs2302764	-0.0204	-3.7	-0.898	999	998	blup	0.12	0.008	6.16	7.26e-10
Brain	chr14_71057894_71058062	MED6	MED6	14	71057894	71058062	0.874	rs10141804	21.7	rs11844404	-0.00603	3.23	-0.847	862	859	blup	0.083	0.025	6.718	1.84e-11
Brain	chr5_87962840_87963045	LINC00461	MEF2C	5	87962840	87963045	0.516	rs412458	-26.3	rs4916757	0.05821	-3.51	2.45	509	506	blup	0.093	0.019	-12.55	3.95e-36
Brain	chr9_123230067_123230241	CDK5RAP2	MEGF9	9	123230067	123230241	0.905	rs10616	-54.1	rs3816094	-0.0172	3.2	-2.576	821	7	lasso	-0.017	0.66	-8.14	3.82e-16
Brain	chr9_123395294_123396107	MEGF9	MEGF9	9	123395294	123396107	0.376	rs10616	-54.1	rs4836830	-0.0167	3.39	-51.069	809	1	lasso	0.034	0.11	-53.41	0
Brain	chr9_123666492_123666752	TRAF1	MEGF9	9	123666492	123666752	0.536	rs10616	-54.1	rs3739822	-0.0168	-2.93	-7.674	750	745	blup	-0.0092	0.46	15.34	3.88e-53
Brain	chr7_99957044_99957249	STAG3L5P-PVRIG2P-PILRB	MEPCE	7	99957044	99957249	0.55	rs1000215	-30	rs6946768	0.111	-3.95	-27.67	602	2	lasso	0.27	8.9e-05	19.33	2.74e-83
Brain	chr2_113297808_113298216	TTL	MERTK	2	113297808	113298216	0.496	rs6730521	-63.6	rs11123162	-0.0198	-2.7	2.37	801	801	blup	0.061	0.048	-21.4	4.79e-102
Brain	chr16_1031073_1031281	LMF1	METRN	16	1031073	1031281	0.597	rs9928077	26	rs12924218	0.01536	3.01	1.628	893	886	blup	0.072	0.035	-6.92	4.45e-12
Brain	chr16_790837_790999	NARFL	METRN	16	790837	790999	0.847	rs9928077	26	rs12448994	0.00122	3.37	0.475	746	739	blup	0.06	0.05	-6.02	1.76e-09
Brain	chr10_126524158_126524410	FAM175B	METTL10	10	126524158	126524410	0.716	rs12570348	26.1	rs2913112	0.00109	-3.5	-2.87	990	986	blup	0.1	0.013	10.2	3.13e-24
Brain	chr14_21820855_21820955	SUPT16H	METTL17	14	21820855	21820955	0.846	rs2741729	-35.2	rs7153175	-0.01637	-3.43	2.3847	1259	1248	blup	0.071	0.036	-6.944	3.8e-12
Brain	chr2_208446562_208446915	CREB1	METTL21A	2	208446562	208446915	0.959	rs1045780	-74.7	rs41395347	-0.0182	2.93	6.6	840	838	blup	0.057	0.054	33.1	5.72e-241
Brain	chr14_51224704_51225348	NIN	METTL21D	14	51224704	51225348	0.66	rs10483600	-44.1	rs17123972	-0.00264	3.59	6.3695	980	977	blup	0.039	0.093	7.24	4.37e-13
Brain	chr2_171608219_171608393	AC007405.4	METTL8	2	171608219	171608393	0.486	rs13023973	-30.5	rs6738892	-0.0212	-2.94	-0.254	856	856	blup	0.058	0.053	9.54	1.5e-21
Brain	chr15_44719839_44720034	CTDSPL2	MFAP1	15	44719839	44720034	0.381	rs3816792	11.7	rs16976620	0.03373	3.19	-1.4	498	496	blup	0.072	0.035	-6.4435	1.17e-10
Brain	chr15_44751224_44751441	CTDSPL2	MFAP1	15	44751224	44751441	0.448	rs3816792	11.7	rs2927071	0.01176	-4.07	6.47	493	1	lasso	0.17	0.0022	-6.4686	9.89e-11
Brain	chr1_11313837_11314031	MTOR	MFN2	1	11313837	11314031	0.952	rs873458	141	rs11802668	0.2105	4.03	7.26	860	1	top1	0.21	0.00054	7.26	3.95e-13
Brain	chr1_12062058_12062229	MFN2	MFN2	1	12062058	12062229	0.546	rs873458	141	rs4240897	-0.0178	-3.3	-82.93	718	1	top1	-0.018	0.69	82.93	0
Brain	chr4_2305941_2306232	ZFYVE28	MFSD10	4	2305941	2306232	0.613	rs7678161	-18.8	rs363144	-0.02043	3.12	1.013	649	646	blup	0.0025	0.3	-11.056	2.06e-28
Brain	chr4_3237421_3237571	HTT	MFSD10	4	3237421	3237571	0.713	rs7678161	-18.8	rs2471322	-0.0036	3.17	-16.462	663	662	blup	0.073	0.034	-10.121	4.44e-24
Brain	chr2_102490632_102490811	MAP4K4	MFSD9	2	102490632	102490811	0.469	rs2540317	89.1	rs2241116	0.05506	-3.12	-2.88	939	937	blup	0.085	0.024	6.64	3.15e-11
Brain	chr2_102851411_102851619	IL1RL2	MFSD9	2	102851411	102851619	0.713	rs2540317	89.1	rs4241207	-0.00674	3.96	-7.13	851	21	enet	0.28	6.3e-05	24.29	2.73e-130
Brain	chr15_42510450_42510576	RP11-546B15.1	MGA	15	42510450	42510576	0.756	rs1107858	15.9	rs12439488	-0.0124	-3.32	-2.66	674	3	lasso	-0.0099	0.47	-6.67	2.52e-11
Brain	chr7_141438916_141439078	SSBP1	MGAM	7	141438916	141439078	0.718	rs4407790	30.4	rs6464436	-0.0156	3.42	-1.55	821	3	lasso	-0.0054	0.39	-7.395	1.42e-13
Brain	chr2_73496707_73496857	FBXO41	MGC10955	2	73496707	73496857	0.642	rs4429500	35.9	rs6720889	-0.02012	-3.35	11.696	578	574	blup	0.062	0.046	-8.97	2.92e-19
Brain	chr12_15262209_15262416	RERG	MGP	12	15262209	15262416	0.791	rs2445388	24.3	rs7139311	-0.01231	3.15	1.08	648	646	blup	0.025	0.14	-6.94	4.05e-12
Brain	chr16_3767341_3767545	TRAP1	MGRN1	16	3767341	3767545	0.908	rs841227	-43.8	rs17137037	0.0292	-3.11	-8.166	745	1	top1	0.029	0.12	8.17	3.19e-16
Brain	chr16_4165625_4165943	ADCY9	MGRN1	16	4165625	4165943	0.822	rs841227	-43.8	rs6501176	-0.0184	-3.18	0.969	767	763	blup	0.063	0.046	-6.81	9.7e-12
Brain	chr16_4718323_4719056	MGRN1	MGRN1	16	4718323	4719056	0.773	rs841227	-43.8	rs7193369	0.0171	-2.93	4.133	872	868	blup	0.019	0.17	15.31	6.35e-53
Brain	chr16_4907997_4908183	UBN1	MGRN1	16	4907997	4908183	0.761	rs841227	-43.8	rs13334749	-0.0191	-3.35	-10.957	993	989	blup	0.029	0.12	10.96	5.64e-28
Brain	chr6_31239336_31239630	HLA-C	MICA	6	31239336	31239630	0.431	rs6919586	-28.8	rs1265100	-0.0158	3.08	10.75	314	1	enet	0.054	0.059	10.75	6.02e-27
Brain	chr6_31378931_31379045	HCP5	MICA	6	31378931	31379045	0.391	rs6919586	-28.8	rs2239520	0.0148	-3.21	-2.36	314	2	lasso	0.02	0.16	12.83	1.12e-37
Brain	chr6_110501600_110501853	CDC40	MICAL1	6	110501600	110501853	0.689	rs12529505	-43.6	rs12527783	-0.02059	-3.01	1.7655	797	785	blup	0.043	0.082	-15	4.35e-51
Brain	chr6_110528708_110528889	CDC40	MICAL1	6	110528708	110528889	0.508	rs12529505	-43.6	rs13207150	-0.01935	-2.86	15.4501	794	782	blup	0.028	0.13	-21.8	3.22e-105
Brain	chr22_38901860_38902131	DDX17	MICALL1	22	38901860	38902131	0.57	rs139852	10.9	rs6000905	-0.0206	3.29	9.37	736	731	blup	0.044	0.081	7.24	4.59e-13
Brain	chr6_31239336_31239630	HLA-C	MICB	6	31239336	31239630	0.431	rs3828917	-39	rs1265100	-0.0158	3.08	8.28	314	1	enet	0.054	0.059	8.28	1.23e-16
Brain	chr6_31378931_31379045	HCP5	MICB	6	31378931	31379045	0.391	rs3828917	-39	rs2239520	0.0148	-3.21	7.34	314	2	lasso	0.02	0.16	-6.03	1.64e-09
Brain	chr1_66999922_67000147	SGIP1	MIER1	1	66999922	67000147	0.62	rs2985825	35.9	rs2815378	0.01071	3.3	11.4	1007	1007	blup	0.04	0.091	18.66	1.13e-77
Brain	chr1_67423740_67423970	MIER1	MIER1	1	67423740	67423970	0.839	rs2985825	35.9	rs6687620	-0.00951	-3.18	3.3	1066	1066	blup	0.079	0.028	-7.46	8.58e-14
Brain	chr1_12062058_12062229	MFN2	MIIP	1	12062058	12062229	0.546	rs873458	17.3	rs4240897	-0.0178	-3.3	-6.58	718	1	top1	-0.018	0.69	6.58	4.84e-11
Brain	chr17_5222964_5223397	RABEP1	MINK1	17	5222964	5223397	0.92	rs3966782	43.6	rs11209	0.1274	3.77	7.239	1029	1	top1	0.13	0.0068	7.239	4.52e-13
Brain	chr16_2009530_2009839	NDUFB10	MIR3677	16	2009530	2009839	0.593	rs12599229	19.3	rs1050134	-0.01959	3.21	-1.68	765	759	blup	0.0047	0.27	-8.0716	6.94e-16
Brain	chr2_102490632_102490811	MAP4K4	MIR4772	2	102490632	102490811	0.469	rs6743516	-15.6	rs2241116	0.05506	-3.12	-3.857	939	937	blup	0.085	0.024	7.577	3.52e-14
Brain	chr17_5222964_5223397	RABEP1	MIS12	17	5222964	5223397	0.92	rs2074438	-32.3	rs11209	0.1274	3.77	-20.85	1029	1	top1	0.13	0.0068	-20.85	1.51e-96
Brain	chr2_99552301_99552672	KIAA1211L	MITD1	2	99552301	99552672	0.916	rs4588238	21.1	rs11676357	-0.0179	-3.19	-4.54	630	625	blup	0.19	0.00099	9.89	4.77e-23
Brain	chr2_99725755_99725993	TSGA10	MITD1	2	99725755	99725993	0.455	rs4588238	21.1	rs17760953	0.0473	3.24	13.48	635	1	top1	0.047	0.072	13.48	2.02e-41
Brain	chr20_9518763_9518950	PAK7	MKKS	20	9518763	9518950	0.865	rs6039931	59.2	rs6057052	0.0592	3.41	-0.935	1271	1267	blup	0.073	0.033	9.26	2.07e-20
Brain	chr4_186066327_186066498	SLC25A4	MLF1IP	4	186066327	186066498	0.582	rs4610379	-39.4	rs2705895	-0.0207	3.14	-26	1078	1078	blup	0.0069	0.25	-18.3	5.64e-75
Brain	chr3_37105141_37105282	MLH1	MLH1	3	37105141	37105282	0.899	rs1800734	29.9	rs9985296	-0.0143	3.37	1.7597	857	8	lasso	0.023	0.15	-6.31	2.77e-10
Brain	chr14_75553635_75553869	NEK9	MLH3	14	75553635	75553869	0.477	rs175059	-65.6	rs4903292	0.123	-3.67	-56.9	777	1	top1	0.12	0.0077	56.9	0
Brain	chr1_151090453_151090693	GABPB2	MLLT11	1	151090453	151090693	0.498	rs3806386	27.4	rs1752380	0.03209	-3.54	-4.056	624	621	blup	0.072	0.034	8.238	1.75e-16
Brain	chr16_2009530_2009839	NDUFB10	MLST8	16	2009530	2009839	0.593	rs26828	-34	rs1050134	-0.01959	3.21	-3.95	765	759	blup	0.0047	0.27	-12.35	4.64e-35
Brain	chr16_2076851_2077265	SLC9A3R2	MLST8	16	2076851	2077265	0.775	rs26828	-34	rs12918803	-0.00384	3.83	2.02	758	752	blup	0.077	0.03	-10.56	4.66e-26
Brain	chr17_40811869_40812026	TUBG2	MLX	17	40811869	40812026	0.467	rs646123	16.6	rs3760384	0.108	4.11	-10.1	573	2	lasso	0.28	5.4e-05	-10.6	1.86e-26
Brain	chr12_109994557_109994667	MMAB	MMAB	12	109994557	109994667	0.606	rs11067231	23	rs12830574	-0.00417	-3.23	-20.82	688	1	top1	-0.0042	0.38	20.82	2.81e-96
Brain	chr12_110719076_110719230	ATP2A2	MMAB	12	110719076	110719230	0.69	rs11067231	23	rs754179	-0.01609	-3.28	-5.33	580	3	lasso	-0.0073	0.42	7.63	2.36e-14
Brain	chr20_34328350_34328511	RBM39	MMP24	20	34328350	34328511	0.565	rs6060341	-19.6	rs6088747	-0.0209	-2.8	6.93	562	560	blup	0.0097	0.23	-6.67	2.62e-11
Brain	chr16_2815171_2815339	SRRM2	MMP25	16	2815171	2815339	0.976	rs2360168	45.2	rs42329	-0.02087	-2.9	-2.02	720	718	blup	-0.007	0.42	9.375	6.91e-21
Brain	chr16_3128324_3128557	IL32	MMP25	16	3128324	3128557	0.91	rs2360168	45.2	rs2526269	0.01249	-3.15	-13.61	633	1	top1	0.012	0.21	13.61	3.47e-42
Brain	chr14_102550660_102550861	HSP90AA1	MOK	14	102550660	102550861	0.542	rs7152076	-20.8	rs10137035	-0.01995	3.31	-2.619	725	716	blup	0.024	0.15	-7.12	1.06e-12
Brain	chr3_49011184_49011340	ARIH2	MON1A	3	49011184	49011340	0.616	rs12489386	-19.9	rs6804655	0.0533	-3.41	-11.057	537	1	top1	0.053	0.06	11.057	2.03e-28
Brain	chr3_49159341_49159490	LAMB2	MON1A	3	49159341	49159490	0.346	rs12489386	-19.9	rs6779394	-0.00347	3.58	5.963	561	4	lasso	0.081	0.027	6.251	4.09e-10
Brain	chr3_49570046_49570233	DAG1	MON1A	3	49570046	49570233	0.408	rs12489386	-19.9	rs9824435	-0.01589	3.18	1.495	589	588	blup	0.0073	0.25	-8.568	1.05e-17
Brain	chr12_122018701_122018918	KDM2B	MORN3	12	122018701	122018918	0.672	rs2720022	51.8	rs2272135	0.01466	-3.15	-8.71	740	1	top1	0.015	0.2	8.711	3.01e-18
Brain	chr15_75890602_75890791	CTD-2323K18.1	MPI	15	75890602	75890791	0.559	rs1130741	-35.7	rs12906126	0.1411	3.02	-1.36	532	532	blup	0.18	0.0012	7.73	1.06e-14
Brain	chr19_4408927_4409103	CHAF1A	MPND	19	4408927	4409103	0.915	rs11882587	-20.1	rs11085094	-0.0212	-3.28	0.144	768	765	blup	0.12	0.0086	-9.082	1.07e-19
Brain	chr17_56382647_56382813	BZRAP1	MPO	17	56382647	56382813	0.45	rs34861306	36.7	rs7210137	-0.00952	3.27	0.739	818	816	blup	0.096	0.017	18.9	6.8e-80
Brain	chr17_57089606_57089799	TRIM37	MPO	17	57089606	57089799	0.413	rs34861306	36.7	rs11649940	-0.02008	3.5	13.946	623	621	blup	0.037	0.099	10.5	1.36e-25
Brain	chr17_41845780_41845969	DUSP3	MPP2	17	41845780	41845969	0.531	rs231485	22.5	rs5035	0.0335	-2.74	-2.891	595	3	lasso	0.052	0.062	9.837	7.82e-23
Brain	chr1_167381193_167381372	POU2F1	MPZL1	1	167381193	167381372	0.572	rs3753931	36	rs3904704	-0.0113	-3.13	-0.0916	1106	1105	blup	-0.0087	0.45	11.7	1.31e-31
Brain	chr3_138254278_138254925	CEP70	MRAS	3	138254278	138254925	0.476	rs1199333	12.5	rs1400267	0.05615	3.98	-6.446	671	1	top1	0.056	0.056	-6.446	1.15e-10
Brain	chr11_93472309_93472478	TAF1D	MRE11A	11	93472309	93472478	0.636	rs535801	80.4	rs12417810	-0.0119	3.11	25.6	869	1	top1	-0.012	0.51	25.6	6.3e-145
Brain	chr19_13249013_13249276	NACC1	MRI1	19	13249013	13249276	0.637	rs517323	-39.12	rs8100676	-0.00975	-3	-3.09	609	606	blup	0.043	0.082	-12.82	1.28e-37
Brain	chr8_145515458_145515642	HSF1	MROH6	8	145515458	145515642	0.595	rs896954	38	rs7013633	0.0632	3.41	26.114	445	1	top1	0.063	0.045	26.114	2.55e-150
Brain	chr17_45177123_45177615	RP11-156P1.3	MRPL10	17	45177123	45177615	0.395	rs2277693	-28.9	rs11868143	-0.00389	-3.53	3.42	533	11	enet	0.079	0.028	-9.33	1.09e-20
Brain	chr17_45514773_45515096	EFCAB13	MRPL10	17	45514773	45515096	0.277	rs2277693	-28.9	rs12449647	-0.00149	3.35	3.13	656	656	blup	0.073	0.034	6.05	1.44e-09
Brain	chr6_44374070_44374240	CDC5L	MRPL14	6	44374070	44374240	0.725	rs9357430	-39.4	rs9357432	0.078	3.76	-18.3	888	3	lasso	0.14	0.0042	-17.7	3.22e-70
Brain	chr6_159398547_159398857	RSPH3	MRPL18	6	159398547	159398857	0.586	rs9365097	63.3	rs9347340	-0.0205	3.01	63.106	1030	1030	blup	0.13	0.0069	22.92	2.9e-116
Brain	chr6_160174460_160174706	SOD2	MRPL18	6	160174460	160174706	0.655	rs9365097	63.3	rs16889184	-0.0108	-3.4	0.406	1089	18	enet	0.013	0.21	8.39	4.68e-17
Brain	chr2_86066475_86066671	ST3GAL5	MRPL35	2	86066475	86066671	0.666	rs7583021	37.8	rs1863063	0.031	-2.64	-15.518	849	1	top1	0.031	0.12	15.518	2.62e-54
Brain	chr2_86368543_86368735	PTCD3	MRPL35	2	86368543	86368735	0.38	rs7583021	37.8	rs3731818	-0.0103	3.28	1.229	760	751	blup	0.026	0.14	-10.891	1.28e-27
Brain	chr17_45514773_45515096	EFCAB13	MRPL45P2	17	45514773	45515096	0.277	rs9893901	-25.7	rs12449647	-0.00149	3.35	-23.564	656	656	blup	0.073	0.034	-18.5	8.31e-77
Brain	chr17_45515124_45516528	EFCAB13	MRPL45P2	17	45515124	45516528	0.427	rs9893901	-25.7	rs7212246	0.02761	3.43	-0.637	656	656	blup	0.078	0.029	-22.5	1.61e-112
Brain	chr14_24018023_24018543	RP11-66N24.4	MRPL52	14	24018023	24018543	0.955	rs17122926	-47	rs10148620	-0.02126	3.99	1.3019	1008	11	lasso	0.35	5.3e-06	8.85	9.15e-19
Brain	chr1_228547824_228548030	OBSCN	MRPL55	1	228547824	228548030	0.831	rs849749	-20.6	rs6683757	-0.00936	2.88	-3.11	820	817	blup	0.002	0.3	-7.73	1.11e-14
Brain	chr3_47762064_47762225	SMARCC1	MRPS18AP1	3	47762064	47762225	0.225	rs6796490	47.5	rs6794193	-0.01973	-3.44	9.42	415	400	blup	0.034	0.11	-16.15	1.16e-58
Brain	chr3_47892625_47892845	MAP4	MRPS18AP1	3	47892625	47892845	0.265	rs6796490	47.5	rs1875103	-0.01261	3.64	-10.91	409	394	blup	0.12	0.0077	-36.29	2.1e-288
Brain	chr3_47956220_47956408	MAP4	MRPS18AP1	3	47956220	47956408	0.795	rs6796490	47.5	rs6806356	-0.01547	2.86	-12.12	395	2	lasso	0.32	1.5e-05	21.16	2.13e-99
Brain	chr3_48475033_48475270	CCDC51	MRPS18AP1	3	48475033	48475270	0.352	rs6796490	47.5	rs12486033	0.04965	3.37	-21.29	430	426	blup	0.19	0.00097	-9.45	3.51e-21
Brain	chr3_49159341_49159490	LAMB2	MRPS18AP1	3	49159341	49159490	0.346	rs6796490	47.5	rs6779394	-0.00347	3.58	-9.2	561	4	lasso	0.081	0.027	-8.89	6.19e-19
Brain	chr16_2009530_2009839	NDUFB10	MRPS34	16	2009530	2009839	0.593	rs2575329	17.1	rs1050134	-0.01959	3.21	-0.459	765	759	blup	0.0047	0.27	8.67	4.28e-18
Brain	chr21_35987161_35987393	RCAN1	MRPS6	21	35987161	35987393	0.781	rs8130507	36.3	rs2834664	-0.019614	3.12	0.296	1003	997	blup	0.021	0.16	-15.47	5.95e-54
Brain	chr17_73663421_73663627	RECQL5	MRPS7	17	73663421	73663627	0.638	rs2242231	-62.9	rs87097	-0.0211	-3.85	-0.51	772	766	blup	-0.0043	0.38	-8.494	1.99e-17
Brain	chr2_105705459_105705609	MRPS9	MRPS9	2	105705459	105705609	0.838	rs12616421	-64.1	rs2198200	-0.0209	-3.36	0.928	979	978	blup	0.059	0.051	-10.4	2.7e-25
Brain	chr6_25279859_25280130	LRRC16A	MRS2	6	25279859	25280130	0.614	rs12523750	31.8	rs9295661	-0.0201	-3.57	-2.62	1230	1222	blup	0.044	0.079	10.5	7.3e-26
Brain	chr9_103339301_103339454	MSANTD3-TMEFF1	MSANTD3	9	103339301	103339454	0.406	rs17740576	-15.6	rs1929482	-0.0166	-3.15	0.325	732	727	blup	0.098	0.016	8.88	6.47e-19
Brain	chr3_48730313_48730546	IP6K2	MST1	3	48730313	48730546	0.294	rs13100791	12.17	rs11920251	0.17035	-3.75	6.173	484	1	top1	0.17	0.0019	-6.17	6.69e-10
Brain	chr1_16693727_16693889	SZRD1	MST1L	1	16693727	16693889	0.614	rs761422	-29.8	rs7544175	0.135	-2.99	6.63	724	1	top1	0.14	0.0054	-6.63	3.3e-11
Brain	chr1_155640018_155640166	MSTO1	MSTO2P	1	155640018	155640166	0.532	rs2297775	-14.8	rs822508	0.0112	3.7	-12.27	691	687	blup	0.052	0.062	-11.26	2.05e-29
Brain	chr1_155734716_155735025	GON4L	MSTO2P	1	155734716	155735025	0.631	rs2297775	-14.8	rs12022607	-0.0129	3.11	1.78	675	671	blup	0.034	0.11	-6.08	1.17e-09
Brain	chr17_55912581_55913033	NA	MSX2P1	17	55912581	55913033	0.877	rs8071251	-43.3	rs7219859	0.01476	3.5	-6.84	902	1	top1	0.015	0.2	-6.84	7.8e-12
Brain	chr16_57486743_57486938	COQ9	MT1F	16	57486743	57486938	0.857	rs7189840	60.2	rs3764261	0.00366	-3.21	2.5	1046	1045	blup	0.033	0.11	-19.5	4.84e-85
Brain	chr16_57486743_57486938	COQ9	MT1X	16	57486743	57486938	0.857	rs1599933	48	rs3764261	0.00366	-3.21	5.91	1046	1045	blup	0.033	0.11	-7.38	1.58e-13
Brain	chr16_57486743_57486938	COQ9	MT2A	16	57486743	57486938	0.857	rs11642055	-57.7	rs3764261	0.00366	-3.21	-0.972	1046	1045	blup	0.033	0.11	-6.47	9.58e-11
Brain	chr1_93621849_93622040	TMED5	MTF2	1	93621849	93622040	0.695	rs6692187	11.8	rs236312	0.0312	3.27	0.7214	675	1	lasso	0.18	0.0012	-8.823	1.12e-18
Brain	chr10_135370501_135370600	SPRN	MTG1	10	135370501	135370600	0.679	rs2297032	39.1	rs12766134	-0.0104	-3.56	-1.64	466	465	blup	0.26	9.5e-05	9.25	2.19e-20
Brain	chr14_64920495_64920674	MTHFD1	MTHFD1	14	64920495	64920674	0.519	rs11158538	-19.9	rs35287494	0.0237	3.48	8.539	831	1	top1	0.024	0.15	8.539	1.35e-17
Brain	chr2_73681034_73681271	ALMS1	MTHFD2	2	73681034	73681271	0.546	rs828860	21.4	rs2421676	-0.00463	-3.37	4.169	598	595	blup	0.14	0.0041	-6.82	9.37e-12
Brain	chr1_11313837_11314031	MTOR	MTHFR	1	11313837	11314031	0.952	rs1476413	93.8	rs11802668	0.2105	4.03	24.7	860	1	top1	0.21	0.00054	24.7	1.61e-134
Brain	chr1_12062058_12062229	MFN2	MTHFR	1	12062058	12062229	0.546	rs1476413	93.8	rs4240897	-0.0178	-3.3	8.7	718	1	top1	-0.018	0.69	-8.7	3.38e-18
Brain	chr15_31219494_31219642	FAN1	MTMR10	15	31219494	31219642	0.608	rs2955788	35	rs4779777	-0.021107	3.34	21.38	576	574	blup	0.13	0.0069	13.8	2.5e-43
Brain	chr22_29951323_29951450	THOC5	MTMR3	22	29951323	29951450	0.53	rs9614122	47.2	rs1008515	0.00127	-3.51	20.768	775	3	lasso	0.22	0.00041	-8.42	3.82e-17
Brain	chr22_30067833_30068027	NF2	MTMR3	22	30067833	30068027	0.761	rs9614122	47.2	rs1131603	-0.01392	3.43	-0.638	825	819	blup	0.075	0.032	8.11	5.23e-16
Brain	chr1_10510027_10510377	APITD1	MTOR	1	10510027	10510377	0.921	rs1135172	27.4	rs284243	0.0162	3.44	-0.178	673	670	blup	0.17	0.0017	7.323	2.42e-13
Brain	chr6_152607441_152608051	SYNE1	MTRF1L	6	152607441	152608051	0.763	rs6921137	54.4	rs13208658	0.0351	3.36	-10.06	1160	1160	blup	0.07	0.037	-13.89	7.46e-44
Brain	chr8_125498395_125498581	RNF139	MTSS1	8	125498395	125498581	0.934	rs7824951	43.3	rs7006401	0.0345	-3.6	7.13	1025	1	top1	0.035	0.11	-7.13	1.01e-12
Brain	chr8_126445626_126445895	TRIB1	MTSS1	8	126445626	126445895	0.977	rs7824951	43.3	rs2633404	-0.0206	3.65	4.62	954	953	blup	0.043	0.083	-9.52	1.8e-21
Brain	chr1_154574541_154574852	ADAR	MTX1	1	154574541	154574852	0.822	rs914615	-17.2	rs4971059	0.07266	-3.15	12.127	684	5	lasso	0.25	0.00017	-7.99	1.3e-15
Brain	chr1_155640018_155640166	MSTO1	MTX1	1	155640018	155640166	0.532	rs914615	-17.2	rs822508	0.01122	3.7	7.717	691	687	blup	0.052	0.062	9.62	6.86e-22
Brain	chr1_155734716_155735025	GON4L	MTX1	1	155734716	155735025	0.631	rs914615	-17.2	rs12022607	-0.01289	3.11	0.654	675	671	blup	0.034	0.11	10.7	1.07e-26
Brain	chr1_155640018_155640166	MSTO1	MTX1P1	1	155640018	155640166	0.532	rs9628662	15.1	rs822508	0.01122	3.7	9.052	691	687	blup	0.052	0.062	11.56	6.21e-31
Brain	chr1_155734716_155735025	GON4L	MTX1P1	1	155734716	155735025	0.631	rs9628662	15.1	rs12022607	-0.01289	3.11	-0.659	675	671	blup	0.034	0.11	9.47	2.89e-21
Brain	chr11_65536387_65536709	RP11-770G2.2	MUS81	11	65536387	65536709	0.578	rs665306	-21.4	rs2458298	-0.0197	3.56	-2.71	641	638	blup	0.21	0.00047	-9.549	1.31e-21
Brain	chr12_109994557_109994667	MMAB	MVK	12	109994557	109994667	0.606	rs12830574	-11.6	rs12830574	-0.00417	-3.23	-11.604	688	1	top1	-0.0042	0.38	11.6	3.94e-31
Brain	chr17_73975349_73975452	ACOX1	MXRA7	17	73975349	73975452	0.802	rs9303003	80.5	rs9367	-0.0175	2.94	-3.313	802	3	lasso	-0.017	0.66	-8.712	3e-18
Brain	chr17_74221927_74222266	RNF157	MXRA7	17	74221927	74222266	0.894	rs9303003	80.5	rs4073989	-0.0102	-3.59	-1.996	863	860	blup	0.044	0.079	13.377	8.23e-41
Brain	chr17_49243773_49243940	NME1-NME2	MYCBPAP	17	49243773	49243940	0.745	rs6504662	-37.1	rs6504700	-0.01488	3.25	-0.906	899	23	enet	0.055	0.058	8.32	8.94e-17
Brain	chr16_15222068_15222237	PDXDC1	MYH11	16	15222068	15222237	0.575	rs16967494	66.5	rs16967478	0.0379	-3.58	-11.4	573	4	lasso	0.059	0.052	10.86	1.85e-27
Brain	chr20_34099555_34099789	CEP250	MYH7B	20	34099555	34099789	0.369	rs6088764	13.2	rs1406948	0.0292	-3.36	6.39	614	612	blup	0.056	0.055	-7.04	1.95e-12
Brain	chr20_34328350_34328511	RBM39	MYH7B	20	34328350	34328511	0.565	rs6088764	13.2	rs6088747	-0.0209	-2.8	-10.86	562	560	blup	0.0097	0.23	10.53	6.12e-26
Brain	chr12_56143372_56143643	GDF11	MYL6B	12	56143372	56143643	0.753	rs11171747	12.5	rs10783764	-0.0212	-3.18	-1.233	627	620	blup	0.09	0.021	6.93	4.21e-12
Brain	chr7_44663931_44664126	OGDH	MYO1G	7	44663931	44664126	0.724	rs6976664	41.7	rs4724343	0.084252	-3.1	6.04	774	772	blup	0.091	0.02	-10.9	1.13e-27
Brain	chr15_52239393_52239567	TMOD3	MYO5C	15	52239393	52239567	0.571	rs12594710	29.7	rs12593936	-0.02104	-3.49	-7.85	860	4	lasso	0.03	0.12	-7.035	1.99e-12
Brain	chr15_52338814_52339043	MAPK6	MYO5C	15	52338814	52339043	0.737	rs12594710	29.7	rs4776053	0.02598	-3.36	-3.93	891	882	blup	0.078	0.029	6.7846	1.16e-11
Brain	chr2_128023407_128023716	ERCC3	MYO7B	2	128023407	128023716	0.783	rs2244871	-25.5	rs12151780	-0.00152	-2.87	-10.5	806	804	blup	0.052	0.062	8.82	1.16e-18
Brain	chr11_61513825_61514135	DAGLA	MYRF	11	61513825	61514135	0.978	rs198462	-24.5	rs7932927	-0.01511	-3.2	0.229	803	801	blup	0.04	0.091	-6.618	3.63e-11
Brain	chr19_59065322_59065600	CHMP2A	MZF1	19	59065322	59065600	0.604	rs3794964	33.2	rs8100801	-0.0212	-3.24	-1.197	459	457	blup	0.036	0.1	-10.29	7.45e-25
Brain	chr21_30378175_30378401	RWDD2B	N6AMT1	21	30378175	30378401	0.493	rs2243552	12.1	rs2705688	-0.012	-3.33	11.4	900	6	enet	-0.0094	0.46	-11.5	7.92e-31
Brain	chr9_88650208_88650483	GOLM1	NAA35	9	88650208	88650483	0.756	rs6559892	22.9	rs10115014	0.0755	-3.46	9.25	863	1	top1	0.076	0.031	-9.25	2.17e-20
Brain	chr11_64545383_64545591	SF1	NAA40	11	64545383	64545591	0.722	rs4980499	13.6	rs928948	-0.00146	3.53	12.817	671	1	top1	-0.0015	0.34	12.817	1.32e-37
Brain	chr16_4165625_4165943	ADCY9	NAA60	16	4165625	4165943	0.822	rs13740	-31.6	rs6501176	-0.01836	-3.18	-30.252	767	763	blup	0.063	0.046	7.942	1.99e-15
Brain	chr4_76722247_76722448	USO1	NAAA	4	76722247	76722448	0.492	rs13125558	113	rs7660542	-0.00299	2.99	8.8	880	878	blup	0.14	0.0046	15.5	5.58e-54
Brain	chr11_63870689_63870872	MACROD1	NAALADL1	11	63870689	63870872	0.76	rs11231929	-26	rs650506	-0.0195	-3.08	-6.881	647	3	lasso	0.0072	0.25	6.907	4.96e-12
Brain	chr19_12739478_12739896	ZNF490	NACC1	19	12739478	12739896	0.611	rs1006397	-9.1	rs1006397	0.0098	-3.42	-9.1049	613	2	lasso	0.11	0.01	9.1052	8.61e-20
Brain	chr22_41575630_41575908	EP300	NAGA	22	41575630	41575908	0.547	rs13057094	-29	rs139432	-0.0039	3.83	0.307	571	1	lasso	0.11	0.012	-23.9	9.38e-126
Brain	chr16_4718323_4719056	MGRN1	NAGPA	16	4718323	4719056	0.773	rs887854	-57.1	rs7193369	0.0171	-2.93	-0.171	872	868	blup	0.019	0.17	-10.56	4.8e-26
Brain	chr11_3033332_3033499	CARS	NAP1L4	11	3033332	3033499	0.979	rs12363575	-26.6	rs12805661	0.167	3.87	15.8	872	1	top1	0.17	0.0021	15.8	4.22e-56
Brain	chr19_50434198_50434367	CTC-326K19.6	NAPSA	19	50434198	50434367	0.992	rs1405655	-17.6	rs2286948	-0.00937	3.23	-2.39	782	780	blup	0.023	0.15	-6.2946	3.08e-10
Brain	chr19_50000829_50000938	RPS11	NAPSB	19	50000829	50000938	0.681	rs1274514	-106	rs281381	0.02302	-3.3	-7	748	5	lasso	0.09	0.02	12.838	1.01e-37
Brain	chr19_50102813_50103272	PRR12	NAPSB	19	50102813	50103272	0.756	rs1274514	-106	rs8113377	-0.01781	-2.94	16.75	729	725	blup	0.029	0.12	-9.876	5.31e-23
Brain	chr19_50156778_50157057	SCAF1	NAPSB	19	50156778	50157057	0.691	rs1274514	-106	rs1673037	0.02112	3.35	-38.9	732	728	blup	0.033	0.11	-30.257	4.23e-201
Brain	chr19_50434198_50434367	CTC-326K19.6	NAPSB	19	50434198	50434367	0.992	rs1274514	-106	rs2286948	-0.00937	3.23	4.08	782	780	blup	0.023	0.15	-35.802	1.04e-280
Brain	chr16_1031073_1031281	LMF1	NARFL	16	1031073	1031281	0.597	rs2071951	45.8	rs12924218	0.01536	3.01	1.165	893	886	blup	0.072	0.035	-11.44	2.72e-30
Brain	chr16_790837_790999	NARFL	NARFL	16	790837	790999	0.847	rs2071951	45.8	rs12448994	0.00122	3.37	-0.339	746	739	blup	0.06	0.05	-7.4	1.32e-13
Brain	chr3_51198350_51198948	DOCK3	NAT6	3	51198350	51198948	0.772	rs13100173	21.7	rs11711407	0.0595	3.39	8.47	515	1	top1	0.06	0.05	8.47	2.56e-17
Brain	chr1_201485604_201485935	RP11-134G8.7	NAV1	1	201485604	201485935	0.799	rs12726527	34.6	rs12048410	-0.0192	2.93	-0.143	1044	1043	blup	0.064	0.043	-12.7	4.95e-37
Brain	chr3_47083958_47084130	SETD2	NBEAL2	3	47083958	47084130	0.38	rs13092573	17.6	rs1872164	-0.0113	3.64	-11.15	518	3	lasso	0.12	0.0077	-11.11	1.06e-28
Brain	chr3_47762064_47762225	SMARCC1	NBEAL2	3	47762064	47762225	0.225	rs13092573	17.6	rs6794193	-0.0197	-3.44	-12.75	415	400	blup	0.034	0.11	11.3	1.31e-29
Brain	chr1_19247469_19247617	RP13-279N23.2	NBL1	1	19247469	19247617	0.68	rs10917493	-55.1	rs880554	0.08004	3.48	-44.1	1146	1	top1	0.08	0.027	-44.13	0
Brain	chr11_111953200_111953666	C11orf57	NCAM1	11	111953200	111953666	0.42	rs10466572	-30	rs7938812	0.1342	3.36	8.95	823	1	top1	0.13	0.0056	8.95	3.55e-19
Brain	chr1_183102561_183102756	LAMC1	NCF2	1	183102561	183102756	0.57	rs10797891	18.2	rs11585126	-0.0179	-3.33	0.471	963	4	lasso	0.018	0.18	10.4	3.16e-25
Brain	chr3_48475033_48475270	CCDC51	NCKIPSD	3	48475033	48475270	0.352	rs6788650	-27.1	rs12486033	0.04965	3.37	0.39	430	426	blup	0.19	0.00097	19.48	1.5e-84
Brain	chr3_48730313_48730546	IP6K2	NCKIPSD	3	48730313	48730546	0.294	rs6788650	-27.1	rs11920251	0.17035	-3.75	-17.53	484	1	top1	0.17	0.0019	17.53	9.2e-69
Brain	chr3_49011184_49011340	ARIH2	NCKIPSD	3	49011184	49011340	0.616	rs6788650	-27.1	rs6804655	0.0533	-3.41	12.19	537	1	top1	0.053	0.06	-12.19	3.69e-34
Brain	chr3_49159341_49159490	LAMB2	NCKIPSD	3	49159341	49159490	0.346	rs6788650	-27.1	rs6779394	-0.00347	3.58	-23.51	561	4	lasso	0.081	0.027	-23.46	1.13e-121
Brain	chr3_49570046_49570233	DAG1	NCKIPSD	3	49570046	49570233	0.408	rs6788650	-27.1	rs9824435	-0.01589	3.18	-7.2	589	588	blup	0.0073	0.25	7.49	6.84e-14
Brain	chr9_139257906_139258159	DNLZ	NCLP1	9	139257906	139258159	0.781	rs2784093	18.43	rs17040344	-0.004998	-3.39	3.45	803	799	blup	0.14	0.005	-8.83	1.03e-18
Brain	chr2_24745218_24745602	NCOA1	NCOA1	2	24745218	24745602	0.683	rs4665701	20.4	rs3731629	0.0959	3.82	7.294	665	636	blup	0.15	0.003	14.56	5.36e-48
Brain	chr2_24888572_24888872	NCOA1	NCOA1	2	24888572	24888872	0.634	rs4665701	20.4	rs2083389	-0.0192	-2.9	5.691	620	591	blup	0.2	0.00084	-6.29	3.16e-10
Brain	chr2_25610997_25611205	DTNB	NCOA1	2	25610997	25611205	0.625	rs4665701	20.4	rs2304429	-0.0181	2.67	-1.467	591	590	blup	0.016	0.19	-10.53	6.13e-26
Brain	chr10_51362746_51363031	AGAP8	NCOA4	10	51362746	51363031	0.749	rs2611512	-47.7	rs17774906	0.03942	-2.76	-0.085	614	610	blup	0.099	0.016	-7.186	6.67e-13
Brain	chr10_51723366_51724125	PARGP1	NCOA4	10	51723366	51724125	0.592	rs2611512	-47.7	rs2983348	0.08071	3.33	1.9836	535	530	blup	0.16	0.0025	13.854	1.2e-43
Brain	chr10_51877686_51877913	FAM21A	NCOA4	10	51877686	51877913	0.775	rs2611512	-47.7	rs11006229	-0.01681	-3.31	0.0475	511	507	blup	0.0099	0.23	10.677	1.31e-26
Brain	chr6_31324379_31324726	HLA-B	NCR3	6	31324379	31324726	0.607	rs6916921	-30.3	rs2523612	0.2711	-3.5	6.942	314	1	top1	0.27	7.5e-05	-6.942	3.87e-12
Brain	chr6_31378931_31379045	HCP5	NCR3	6	31378931	31379045	0.391	rs6916921	-30.3	rs2239520	0.0148	-3.21	-3.076	314	2	lasso	0.02	0.16	8.247	1.63e-16
Brain	chr16_15222068_15222237	PDXDC1	NDE1	16	15222068	15222237	0.575	rs7206272	17.5	rs16967478	0.0379	-3.58	14.039	573	4	lasso	0.059	0.052	-13.38	8.45e-41
Brain	chr20_35865010_35865197	RPN2	NDRG3	20	35865010	35865197	0.656	rs723887	-18.9	rs1621301	-0.000301	-2.78	2.042	616	615	blup	0.092	0.019	7.497	6.53e-14
Brain	chr5_150400118_150400402	GPX3	NDST1	5	150400118	150400402	0.865	rs17799481	-77.2	rs3762999	-0.0149	-3.53	-4	1095	1094	blup	0.027	0.13	7.57	3.63e-14
Brain	chr12_94975462_94975779	TMCC3	NDUFA12	12	94975462	94975779	0.682	rs835044	91.2	rs12316136	-0.00989	-3.29	-41	1181	1179	blup	0.045	0.078	17.6	4.01e-69
Brain	chr19_19824812_19824936	ZNF14	NDUFA13	19	19824812	19824936	0.599	rs11085264	15	rs4808199	0.0239	3.01	1.43	557	554	blup	0.051	0.065	6	2e-09
Brain	chr5_139713454_139713730	HBEGF	NDUFA2	5	139713454	139713730	0.826	rs778594	-35	rs753280	-0.00603	-3.05	-34.206	618	613	blup	0.066	0.041	28.044	4.78e-173
Brain	chr5_139889233_139889481	ANKHD1	NDUFA2	5	139889233	139889481	0.796	rs778594	-35	rs1835959	-0.0182	-3.48	-10.728	679	674	blup	0.13	0.0067	22.436	1.74e-111
Brain	chr22_41575630_41575908	EP300	NDUFA6	22	41575630	41575908	0.547	rs5751221	-28	rs139432	-0.0039	3.83	-8.87	571	1	lasso	0.11	0.012	-15.5	3.67e-54
Brain	chr15_42451311_42451597	VPS39	NDUFAF1	15	42451311	42451597	0.332	rs1757463	-21.2	rs16952331	-0.0138	3.04	-13.143	683	682	blup	-0.012	0.51	-10.1	3.54e-24
Brain	chr3_48475033_48475270	CCDC51	NDUFAF3	3	48475033	48475270	0.352	rs9284885	-13.4	rs12486033	0.04965	3.37	1.48	430	426	blup	0.19	0.00097	9.3522	8.59e-21
Brain	chr3_48730313_48730546	IP6K2	NDUFAF3	3	48730313	48730546	0.294	rs9284885	-13.4	rs11920251	0.17035	-3.75	-8.7	484	1	top1	0.17	0.0019	8.6984	3.37e-18
Brain	chr3_49011184_49011340	ARIH2	NDUFAF3	3	49011184	49011340	0.616	rs9284885	-13.4	rs6804655	0.0533	-3.41	6.52	537	1	top1	0.053	0.06	-6.5219	6.94e-11
Brain	chr3_49159341_49159490	LAMB2	NDUFAF3	3	49159341	49159490	0.346	rs9284885	-13.4	rs6779394	-0.00347	3.58	-11.68	561	4	lasso	0.081	0.027	-11.5694	5.89e-31
Brain	chr8_95546992_95547153	KIAA1429	NDUFAF6	8	95546992	95547153	0.548	rs16917233	19.5	rs10808675	-0.0213	-3.33	3.24	952	950	blup	0.065	0.042	7.11	1.19e-12
Brain	chr2_36824926_36825307	FEZ2	NDUFAF7	2	36824926	36825307	0.69	rs11124574	18.4	rs7557159	0.167	3.79	-15.3	1131	1	top1	0.17	0.0021	-15.3	1.13e-52
Brain	chr4_140638447_140638766	MGST2	NDUFC1	4	140638447	140638766	0.793	rs2167249	16.9	rs1430583	-0.0203	-2.86	-1.46	810	808	blup	0.11	0.011	6.1	1.03e-09
Brain	chr11_77936069_77936234	GAB2	NDUFC2	11	77936069	77936234	0.875	rs657277	-31.7	rs1970745	0.00734	-3.39	1.212	817	815	blup	0.11	0.011	-6.968	3.21e-12
Brain	chr11_66969286_66969684	KDM2A	NDUFS8	11	66969286	66969684	0.491	rs2075626	39.5	rs523583	-0.0066	3.28	-4.28	501	493	blup	0.032	0.11	-9.77	1.45e-22
Brain	chr11_65269580_65269824	MALAT1	NEAT1	11	65269580	65269824	0.753	rs694243	20.4	rs1144789	0.0138	-3.41	-4.94	667	17	enet	0.27	6.8e-05	6.285	3.28e-10
Brain	chr1_16693727_16693889	SZRD1	NECAP2	1	16693727	16693889	0.614	rs157133	58.1	rs7544175	0.135	-2.99	-13.4	724	1	top1	0.14	0.0054	13.4	3.61e-41
Brain	chr22_29951323_29951450	THOC5	NEFH	22	29951323	29951450	0.53	rs165649	32.5	rs1008515	0.00127	-3.51	12.199	775	3	lasso	0.22	0.00041	-7.3599	1.84e-13
Brain	chr22_30067833_30068027	NF2	NEFH	22	30067833	30068027	0.761	rs165649	32.5	rs1131603	-0.01392	3.43	0.745	825	819	blup	0.075	0.032	-9.4495	3.41e-21
Brain	chr8_11703085_11703280	CTSB	NEIL2	8	11703085	11703280	0.852	rs2686187	34.8	rs1692821	0.285	-4.17	-22.1	786	1	top1	0.28	4.7e-05	22.1	2.83e-108
Brain	chr9_140980768_140981197	CACNA1B	NELFB	9	140980768	140981197	0.784	rs9696384	-20.7	rs9414731	-0.000519	-2.9	-2.24	365	364	blup	0.05	0.067	7.75	9.46e-15
Brain	chr17_29198726_29199178	ATAD5	NF1	17	29198726	29199178	0.517	rs2525570	18.1	rs16966835	-0.0197	2.95	-0.564	631	627	blup	-0.0082	0.44	-6.27	3.54e-10
Brain	chr17_29226343_29226632	TEFM	NF1	17	29226343	29226632	0.642	rs2525570	18.1	rs3110452	-0.0213	2.61	-2.776	632	628	blup	0.12	0.0083	-11.64	2.72e-31
Brain	chr17_45514773_45515096	EFCAB13	NFE2L1	17	45514773	45515096	0.277	rs757352	15.6	rs12449647	-0.00149	3.35	-1.34	656	656	blup	0.073	0.034	-6.54	6.13e-11
Brain	chr17_46929883_46930069	CALCOCO2	NFE2L1	17	46929883	46930069	0.77	rs757352	15.6	rs6504605	0.06599	-3.17	-0.128	774	772	blup	0.21	0.00053	-7.96	1.69e-15
Brain	chr1_41978945_41979155	HIVEP3	NFYC	1	41978945	41979155	0.748	rs7519348	-22.8	rs11803654	0.0316	3.11	15.37	794	1	top1	0.032	0.12	15.37	2.57e-53
Brain	chr22_41575630_41575908	EP300	NHP2L1	22	41575630	41575908	0.547	rs7287010	28.5	rs139432	-0.0039	3.83	10.6	571	1	lasso	0.11	0.012	8.91	5.34e-19
Brain	chr3_48475033_48475270	CCDC51	NICN1	3	48475033	48475270	0.352	rs4955426	41.3	rs12486033	0.04965	3.37	-10.49	430	426	blup	0.19	0.00097	-28.22	3.49e-175
Brain	chr3_48730313_48730546	IP6K2	NICN1	3	48730313	48730546	0.294	rs4955426	41.3	rs11920251	0.17035	-3.75	30.15	484	1	top1	0.17	0.0019	-30.15	9.25e-200
Brain	chr3_49011184_49011340	ARIH2	NICN1	3	49011184	49011340	0.616	rs4955426	41.3	rs6804655	0.0533	-3.41	-17.19	537	1	top1	0.053	0.06	17.19	2.93e-66
Brain	chr3_49159341_49159490	LAMB2	NICN1	3	49159341	49159490	0.346	rs4955426	41.3	rs6779394	-0.00347	3.58	33.72	561	4	lasso	0.081	0.027	33.78	3.73e-250
Brain	chr3_49570046_49570233	DAG1	NICN1	3	49570046	49570233	0.408	rs4955426	41.3	rs9824435	-0.01589	3.18	22.84	589	588	blup	0.0073	0.25	6.36	2.01e-10
Brain	chr3_49662547_49662710	BSN	NICN1	3	49662547	49662710	0.56	rs4955426	41.3	rs7642692	-0.02047	2.82	-5.14	578	577	blup	-0.017	0.66	15.34	4.02e-53
Brain	chr5_43123390_43123507	ZNF131	NIM1	5	43123390	43123507	0.284	rs35397154	11.9	rs1105983	0.133	3.92	7.85	522	1	lasso	0.19	0.0011	7.85	4.23e-15
Brain	chr14_51224704_51225348	NIN	NIN	14	51224704	51225348	0.66	rs4322565	-20.3	rs17123972	-0.00264	3.59	-0.318	980	977	blup	0.039	0.093	-9.18	4.14e-20
Brain	chr12_431526_431683	KDM5A	NINJ2	12	431526	431683	0.978	rs11063749	-47.6	rs4980819	0.00142	3.37	2.69	514	513	blup	0.093	0.019	-6.405	1.5e-10
Brain	chr22_30067833_30068027	NF2	NIPSNAP1	22	30067833	30068027	0.761	rs2245185	37.7	rs1131603	-0.01392	3.43	-2.44	825	819	blup	0.075	0.032	11.343	7.99e-30
Brain	chr9_106864703_106864922	SMC2	NIPSNAP3A	9	106864703	106864922	0.992	rs2487714	-56.1	rs41426948	-0.00834	3.01	1.59	1039	1037	blup	-0.0049	0.39	7.61	2.8e-14
Brain	chr9_108113644_108113964	SLC44A1	NIPSNAP3A	9	108113644	108113964	0.973	rs2487714	-56.1	rs41426948	0.02975	-3.58	1.59	944	4	lasso	0.033	0.11	-6.28	3.44e-10
Brain	chr9_108270916_108271086	FSD1L	NIPSNAP3A	9	108270916	108271086	0.702	rs2487714	-56.1	rs7037104	0.00377	3.78	-1.03	963	961	blup	0.0046	0.27	-6.25	4.09e-10
Brain	chr3_42235333_42235462	TRAK1	NKTR	3	42235333	42235462	0.309	rs339656	-39.8	rs6779561	-0.01012	-3.09	-5.783	787	787	blup	0.031	0.12	23.274	8.06e-120
Brain	chr3_43389679_43389919	SNRK	NKTR	3	43389679	43389919	0.541	rs339656	-39.8	rs9861853	-0.02083	-3.12	0.578	770	769	blup	0.045	0.078	-9.282	1.67e-20
Brain	chr5_64084762_64084940	CWC27	NLN	5	64084762	64084940	0.451	rs2247193	57.7	rs11738728	-0.00205	3.51	7.1	651	6	enet	0.041	0.088	11.1	1.03e-28
Brain	chr16_2815171_2815339	SRRM2	NLRC3	16	2815171	2815339	0.976	rs12933120	-39.2	rs42329	-0.02087	-2.9	16.084	720	718	blup	-0.007	0.42	10.659	1.58e-26
Brain	chr17_4908194_4908377	KIF1C	NLRP1	17	4908194	4908377	0.915	rs10445291	-31.2	rs11078573	0.0446	-3.15	-28.795	972	1	top1	0.045	0.078	28.8	2.45e-182
Brain	chr17_5222964_5223397	RABEP1	NLRP1	17	5222964	5223397	0.92	rs10445291	-31.2	rs11209	0.1274	3.77	-7.172	1029	1	top1	0.13	0.0068	-7.17	7.4e-13
Brain	chr3_160474389_160474573	PPM1L	NMD3	3	160474389	160474573	0.534	rs6799805	-21.9	rs1478568	0.0178	2.94	-18.17	715	1	top1	0.018	0.18	-18.2	8.62e-74
Brain	chr3_160698147_160698560	PPM1L	NMD3	3	160698147	160698560	0.502	rs6799805	-21.9	rs9836887	0.0159	-3.36	-6.17	737	730	blup	0.1	0.013	14.1	3.89e-45
Brain	chr3_160828222_160829081	NMD3	NMD3	3	160828222	160829081	0.817	rs6799805	-21.9	rs12633334	0.1444	4.36	9	737	729	blup	0.17	0.0019	16.9	7e-64
Brain	chr17_49243773_49243940	NME1-NME2	NME1	17	49243773	49243940	0.745	rs16949649	94	rs6504700	-0.01488	3.25	64.77	899	23	enet	0.055	0.058	13.07	4.91e-39
Brain	chr16_1031073_1031281	LMF1	NME3	16	1031073	1031281	0.597	rs2575329	20.9	rs12924218	0.01536	3.01	-1.155	893	886	blup	0.072	0.035	6.241	4.36e-10
Brain	chr16_2009530_2009839	NDUFB10	NME3	16	2009530	2009839	0.593	rs2575329	20.9	rs1050134	-0.01959	3.21	0.158	765	759	blup	0.0047	0.27	7.547	4.45e-14
Brain	chr16_2076851_2077265	SLC9A3R2	NME3	16	2076851	2077265	0.775	rs2575329	20.9	rs12918803	-0.00384	3.83	1.932	758	752	blup	0.077	0.03	9.509	1.93e-21
Brain	chr16_1031073_1031281	LMF1	NME4	16	1031073	1031281	0.597	rs4984871	50.8	rs12924218	0.01536	3.01	-2.067	893	886	blup	0.072	0.035	-12.119	8.41e-34
Brain	chr16_790837_790999	NARFL	NME4	16	790837	790999	0.847	rs4984871	50.8	rs12448994	0.00122	3.37	1.83	746	739	blup	0.06	0.05	-7.096	1.28e-12
Brain	chr3_47892625_47892845	MAP4	NME6	3	47892625	47892845	0.265	rs11718350	-28.5	rs1875103	-0.01261	3.64	2.993	409	394	blup	0.12	0.0077	10.99	4.07e-28
Brain	chr3_47956220_47956408	MAP4	NME6	3	47956220	47956408	0.795	rs11718350	-28.5	rs6806356	-0.01547	2.86	9.767	395	2	lasso	0.32	1.5e-05	-6.17	6.7e-10
Brain	chr3_49159341_49159490	LAMB2	NME6	3	49159341	49159490	0.346	rs11718350	-28.5	rs6779394	-0.00347	3.58	7.97	561	4	lasso	0.081	0.027	7.88	3.29e-15
Brain	chr16_3767341_3767545	TRAP1	NMRAL1	16	3767341	3767545	0.908	rs4786500	70.6	rs17137037	0.0292	-3.11	-18.326	745	1	top1	0.029	0.12	18.33	5.12e-75
Brain	chr16_4165625_4165943	ADCY9	NMRAL1	16	4165625	4165943	0.822	rs4786500	70.6	rs6501176	-0.0184	-3.18	-0.362	767	763	blup	0.063	0.046	21.23	4.74e-100
Brain	chr16_4718323_4719056	MGRN1	NMRAL1	16	4718323	4719056	0.773	rs4786500	70.6	rs7193369	0.0171	-2.93	-3.734	872	868	blup	0.019	0.17	7.35	2e-13
Brain	chr16_4907997_4908183	UBN1	NMRAL1	16	4907997	4908183	0.761	rs4786500	70.6	rs13334749	-0.0191	-3.35	-1.647	993	989	blup	0.029	0.12	14.11	3.25e-45
Brain	chr5_43123390_43123507	ZNF131	NNT	5	43123390	43123507	0.284	rs10059993	-54.6	rs1105983	0.133	3.92	-7.39	522	1	lasso	0.19	0.0011	-7.39	1.48e-13
Brain	chr15_34846031_34846143	GOLGA8A	NOP10	15	34846031	34846143	0.918	rs6495662	82.4	rs12916967	0.0168	2.93	0.512	941	940	blup	0.097	0.017	11.4	5.93e-30
Brain	chr4_2305941_2306232	ZFYVE28	NOP14	4	2305941	2306232	0.613	rs1024323	-12.2	rs363144	-0.02043	3.12	0.6443	649	646	blup	0.0025	0.3	-7.045	1.85e-12
Brain	chr4_3237421_3237571	HTT	NOP14	4	3237421	3237571	0.713	rs1024323	-12.2	rs2471322	-0.0036	3.17	-7.7162	663	662	blup	0.073	0.034	-6.4674	9.97e-11
Brain	chr19_50156778_50157057	SCAF1	NOSIP	19	50156778	50157057	0.691	rs3745473	20.8	rs1673037	0.02112	3.35	0.581	732	728	blup	0.033	0.11	-7.273	3.52e-13
Brain	chr2_101627855_101627998	RPL31	NPAS2	2	101627855	101627998	0.851	rs17024792	17.6	rs3112252	-0.00872	-3.15	8.94	863	1	top1	-0.0087	0.45	-8.94	4.04e-19
Brain	chr9_139257906_139258159	DNLZ	NPDC1	9	139257906	139258159	0.781	rs7388830	-29.9	rs17040344	-0.004998	-3.39	1.832	803	799	blup	0.14	0.005	8.5	1.86e-17
Brain	chr17_45514773_45515096	EFCAB13	NPEPPS	17	45514773	45515096	0.277	rs4794058	-25.3	rs12449647	-0.00149	3.35	15.83	656	656	blup	0.073	0.034	10.86	1.75e-27
Brain	chr17_45515124_45516528	EFCAB13	NPEPPS	17	45515124	45516528	0.427	rs4794058	-25.3	rs7212246	0.02761	3.43	1.03	656	656	blup	0.078	0.029	17.85	2.96e-71
Brain	chr16_15198323_15198488	PDXDC1	NPIP	16	15198323	15198488	0.633	rs3198697	-39.1	rs2075516	0.0266	-3.26	-4.31	564	556	blup	0.095	0.018	8.69	3.49e-18
Brain	chr17_79650688_79650791	ARL16	NPLOC4	17	79650688	79650791	0.765	rs3208787	20.7	rs12452184	0.0023	3.74	8.5646	729	728	blup	0.072	0.035	8.6385	5.69e-18
Brain	chr12_94975462_94975779	TMCC3	NR2C1	12	94975462	94975779	0.682	rs35583	19.2	rs12316136	-0.00989	-3.29	18	1181	1179	blup	0.045	0.078	-8.54	1.31e-17
Brain	chr2_27884820_27885116	SUPT7L	NRBP1	2	27884820	27885116	0.729	rs780110	-30.1	rs6743819	0.213	-3.99	-27.5	698	1	top1	0.21	0.00051	27.5	2.42e-166
Brain	chr9_140980768_140981197	CACNA1B	NSMF	9	140980768	140981197	0.784	rs9410194	-31.9	rs9414731	-0.000519	-2.9	-14.9	365	364	blup	0.05	0.067	7.33	2.27e-13
Brain	chr10_104183680_104183838	CUEDC2	NT5C2	10	104183680	104183838	0.459	rs732998	42.5	rs746293	0.00912	3.08	6.28	592	1	top1	0.0091	0.24	6.28	3.37e-10
Brain	chr17_40142186_40142336	DNAJC7	NT5C3B	17	40142186	40142336	0.484	rs9896766	119	rs10512488	-0.00602	3.2	14.04	672	669	blup	0.018	0.17	60.05	0
Brain	chr17_40811869_40812026	TUBG2	NT5C3B	17	40811869	40812026	0.467	rs9896766	119	rs3760384	0.10761	4.11	-9.31	573	2	lasso	0.28	5.4e-05	-9.15	5.75e-20
Brain	chr6_86328906_86329114	SYNCRIP	NT5E	6	86328906	86329114	0.426	rs4487548	-74.7	rs4707277	-0.0113	3.34	-2.58	783	782	blup	0.039	0.092	-12	4.82e-33
Brain	chr17_16703461_16703613	CCDC144A	NT5M	17	16703461	16703613	0.664	rs2270180	69.3	rs1123297	-0.00746	-2.91	1.04	671	666	blup	0.048	0.071	-6.14	8.49e-10
Brain	chr1_205156491_205156714	DSTYK	NUAK2	1	205156491	205156714	0.754	rs913723	31.2	rs7514718	-0.00447	3.31	0.216	1008	1005	blup	0.069	0.039	-8	1.2e-15
Brain	chr19_50102813_50103272	PRR12	NUCB1	19	50102813	50103272	0.756	rs6509407	-62.3	rs8113377	-0.0178	-2.94	-6.6407	729	725	blup	0.029	0.12	-11.559	6.65e-31
Brain	chr11_17469593_17469877	ABCC8	NUCB2	11	17469593	17469877	0.677	rs214082	35.9	rs1541533	0.0119	-3.05	10.1	904	9	lasso	0.045	0.076	-9.52	1.81e-21
Brain	chr7_44663931_44664126	OGDH	NUDCD3	7	44663931	44664126	0.724	rs17711306	38.1	rs4724343	0.0843	-3.1	1.272	774	772	blup	0.091	0.02	-10.841	2.2e-27
Brain	chr9_34997032_34997236	DNAJB5	NUDT2	9	34997032	34997236	0.47	rs7039222	98.9	rs12001113	0.0472	3.92	8.11	713	1	lasso	0.21	0.0006	8.11	5.1e-16
Brain	chr6_34558168_34558371	C6orf106	NUDT3	6	34558168	34558371	0.707	rs1057691	10.9	rs6906237	-0.0149	3.25	-5.653	929	918	blup	0.017	0.18	-7.029	2.08e-12
Brain	chr4_123236664_123236906	KIAA1109	NUDT6	4	123236664	123236906	0.644	rs10452197	23.6	rs11945343	-0.00604	3.49	19.32	709	15	enet	0.063	0.045	18	2.7e-72
Brain	chr4_88407222_88407515	SPARCL1	NUDT9	4	88407222	88407515	0.852	rs4324526	21.4	rs9993980	0.0703	3.94	-11.55	819	6	lasso	0.089	0.021	-7.98	1.46e-15
Brain	chr4_88416062_88416250	SPARCL1	NUDT9	4	88416062	88416250	0.439	rs4324526	21.4	rs9993980	0.2472	4.04	-11.55	815	1	top1	0.25	0.00017	-11.55	7.57e-31
Brain	chr4_88450173_88450391	SPARCL1	NUDT9	4	88450173	88450391	0.465	rs4324526	21.4	rs9790615	0.0117	2.91	-6.11	814	802	blup	0.029	0.13	-8.81	1.24e-18
Brain	chr14_73603152_73603364	PSEN1	NUMB	14	73603152	73603364	0.62	rs17781962	-17.8	rs8009692	0.0079	-3.12	-6.33	936	933	blup	0.13	0.0062	14.05	8.16e-45
Brain	chr14_74189314_74189502	ELMSAN1	NUMB	14	74189314	74189502	0.536	rs17781962	-17.8	rs2293797	-0.0193	-3.21	-3.65	786	783	blup	-0.013	0.54	-6.28	3.48e-10
Brain	chr4_76722247_76722448	USO1	NUP54	4	76722247	76722448	0.492	rs4859614	23.7	rs7660542	-0.00299	2.99	-5.94	880	878	blup	0.14	0.0046	-12.6	1.37e-36
Brain	chr19_50102813_50103272	PRR12	NUP62	19	50102813	50103272	0.756	rs8429	-20.2	rs8113377	-0.01781	-2.94	1.902	729	725	blup	0.029	0.12	9.132	6.75e-20
Brain	chr19_50156778_50157057	SCAF1	NUP62	19	50156778	50157057	0.691	rs8429	-20.2	rs1673037	0.02112	3.35	-1.399	732	728	blup	0.033	0.11	10.155	3.14e-24
Brain	chr17_4863989_4864148	SPAG7	NUP88	17	4863989	4864148	0.704	rs2309372	-47.1	rs2286010	0.027	3.53	-6.933	972	1	top1	0.027	0.13	-6.933	4.12e-12
Brain	chr17_5222964_5223397	RABEP1	NUP88	17	5222964	5223397	0.92	rs2309372	-47.1	rs11209	0.1274	3.77	-43.755	1029	1	top1	0.13	0.0068	-43.755	0
Brain	chr12_112460522_112460731	ERP29	OAS1	12	112460522	112460731	0.366	rs10774671	87	rs739834	-0.0106	-2.9	-3.04	549	544	blup	0.062	0.047	40.1	0
Brain	chr12_112460522_112460731	ERP29	OAS2	12	112460522	112460731	0.366	rs6489885	14.5	rs739834	-0.0106	-2.9	1.72	549	544	blup	0.062	0.047	-6.73	1.75e-11
Brain	chr12_112460522_112460731	ERP29	OAS3	12	112460522	112460731	0.366	rs1859333	-27.5	rs739834	-0.0106	-2.9	3.76	549	544	blup	0.062	0.047	-11.7	8.87e-32
Brain	chr12_122255704_122255900	SETD1B	OASL	12	122255704	122255900	0.595	rs10849829	45	rs6488958	0.04079	-3.58	1.536	703	701	blup	0.046	0.076	-10.871	1.58e-27
Brain	chr10_105750471_105750638	SLK	OBFC1	10	105750471	105750638	0.65	rs11191865	-17.7	rs1011245	-0.00801	-3.6	0.658	819	2	lasso	0.034	0.11	-8.01	1.17e-15
Brain	chr1_228547824_228548030	OBSCN	OBSCN	1	228547824	228548030	0.831	rs4653917	21.1	rs6683757	-0.00936	2.88	4.2	820	817	blup	0.002	0.3	10.2	2.86e-24
Brain	chr19_16687178_16687563	CTD-3222D19.2	OCEL1	19	16687178	16687563	0.53	rs14129	-45.3	rs11666521	-0.0182	-3.71	-10.7	936	935	blup	0.015	0.2	9.73	2.24e-22
Brain	chr7_5401456_5401602	TNRC18	OCM	7	5401456	5401602	0.73	rs17765559	13.3	rs4455734	-0.0148	2.93	-2.9	693	9	enet	0.02	0.17	-7.35	1.96e-13
Brain	chr17_80615060_80615296	RAB40B	OGFOD3	17	80615060	80615296	0.777	rs7213057	-23	rs10852795	0.02675	-3.27	1.2333	513	512	blup	0.1	0.014	-7.8	6.37e-15
Brain	chr9_138701781_138702104	CAMSAP1	OLFM1	9	138701781	138702104	0.957	rs10120023	-74.7	rs487750	-0.02062	-3.41	1.55	997	6	lasso	0.079	0.029	-29.65	3.77e-193
Brain	chr13_52763759_52764034	RP11-248G5.8	OLFM4	13	52763759	52764034	0.542	rs17552047	-64.1	rs9563113	-0.0198	-2.96	1.14	824	822	blup	0.011	0.22	8.38	5.3e-17
Brain	chr13_53029592_53029839	CKAP2	OLFM4	13	53029592	53029839	0.677	rs17552047	-64.1	rs9596788	0.0452	4.08	-10.49	804	4	lasso	0.12	0.0086	-6.78	1.23e-11
Brain	chr1_247462569_247462791	ZNF496	OR2W3	1	247462569	247462791	0.855	rs11204522	-39.8	rs6426329	0.0224	-3.47	-4.91	856	855	blup	0.036	0.1	13.5	1.26e-41
Brain	chr19_9677585_9677738	ZNF121	OR7D2	19	9677585	9677738	0.453	rs13345998	51.7	rs10401405	-0.0104	-3.03	19.2	735	731	blup	0.0071	0.25	-21.3	4.66e-101
Brain	chr12_122326660_122326863	PSMD9	ORAI1	12	122326660	122326863	0.781	rs3741595	50.8	rs6489002	-0.01706	3.35	0.288	709	707	blup	0.063	0.046	11.189	4.6e-29
Brain	chr17_38487244_38487618	RARA	ORMDL3	17	38487244	38487618	0.944	rs8067378	107	rs7219451	-0.0186	-3.27	-1.55	689	680	blup	-0.0087	0.45	16.13	1.5e-58
Brain	chr17_38803958_38804091	SMARCE1	ORMDL3	17	38803958	38804091	0.527	rs8067378	107	rs9303281	-0.016	3.19	106.29	793	5	enet	0.0079	0.25	102.13	0
Brain	chr1_36284037_36284313	AGO4	OSCP1	1	36284037	36284313	0.759	rs16822888	15.2	rs16822801	0.154	-3.98	14.1	548	542	blup	0.22	0.00043	-7.28	3.28e-13
Brain	chr6_108214603_108214850	SEC63	OSTM1	6	108214603	108214850	0.815	rs6936281	33.2	rs3127646	0.036	-3.21	-5.54	808	5	lasso	0.065	0.043	-19.7	4.83e-86
Brain	chr1_112308448_112308725	DDX20	OVGP1	1	112308448	112308725	0.711	rs1264899	-54.8	rs1282280	-0.015	2.89	-2.17	1072	1071	blup	0.0085	0.24	20.76	9.94e-96
Brain	chr17_79650688_79650791	ARL16	OXLD1	17	79650688	79650791	0.765	rs11150803	52.7	rs12452184	0.0023	3.74	-21.33	729	728	blup	0.072	0.035	-18.232	2.86e-74
Brain	chr17_80615060_80615296	RAB40B	OXLD1	17	80615060	80615296	0.777	rs11150803	52.7	rs10852795	0.0267	-3.27	2.34	513	512	blup	0.1	0.014	24.023	1.62e-127
Brain	chr17_3599303_3599525	P2RX5-TAX1BP3	P2RX1	17	3599303	3599525	0.678	rs12600392	-107	rs9889588	-0.0109	3.67	0.476	952	950	blup	0.11	0.01	-16.97	1.26e-64
Brain	chr17_3765156_3765372	CAMKK1	P2RX1	17	3765156	3765372	0.687	rs12600392	-107	rs12944845	-0.0178	3.08	-97.721	979	977	blup	0.13	0.0069	-19.52	7.95e-85
Brain	chr12_122326660_122326863	PSMD9	P2RX4	12	122326660	122326863	0.781	rs7298368	56.2	rs6489002	-0.01706	3.35	6.1375	709	707	blup	0.063	0.046	18.4531	4.92e-76
Brain	chr5_131927591_131927817	RAD50	P4HA2	5	131927591	131927817	0.677	rs11955347	11.7	rs7705189	-0.00866	-2.97	10.92	793	2	lasso	-0.0053	0.39	-10.72	8.66e-27
Brain	chr3_48475033_48475270	CCDC51	P4HTM	3	48475033	48475270	0.352	rs9840684	-34.2	rs12486033	0.04965	3.37	4.16	430	426	blup	0.19	0.00097	26.21	1.87e-151
Brain	chr3_48730313_48730546	IP6K2	P4HTM	3	48730313	48730546	0.294	rs9840684	-34.2	rs11920251	0.17035	-3.75	-25.1	484	1	top1	0.17	0.0019	25.1	5.09e-139
Brain	chr3_49011184_49011340	ARIH2	P4HTM	3	49011184	49011340	0.616	rs9840684	-34.2	rs6804655	0.0533	-3.41	17.11	537	1	top1	0.053	0.06	-17.11	1.15e-65
Brain	chr3_49159341_49159490	LAMB2	P4HTM	3	49159341	49159490	0.346	rs9840684	-34.2	rs6779394	-0.00347	3.58	-31.63	561	4	lasso	0.081	0.027	-31.51	7.03e-218
Brain	chr3_49662547_49662710	BSN	P4HTM	3	49662547	49662710	0.56	rs9840684	-34.2	rs7642692	-0.02047	2.82	9.69	578	577	blup	-0.017	0.66	-10.9	1.17e-27
Brain	chr11_65826309_65826588	SF3B2	PACS1	11	65826309	65826588	0.576	rs472518	-26.4	rs626802	0.0451	3.95	2.159	602	3	lasso	0.06	0.05	8.281	1.22e-16
Brain	chr11_66457203_66457385	SPTBN2	PACS1	11	66457203	66457385	0.586	rs472518	-26.4	rs6591216	0.225	3.48	6.506	596	1	top1	0.22	0.00034	6.506	7.73e-11
Brain	chr1_27217098_27217271	GPN2	PAFAH2	1	27217098	27217271	0.579	rs298443	-32.7	rs4585968	0.00513	-2.71	2.432	592	589	blup	0.11	0.011	-9.332	1.04e-20
Brain	chr16_3767341_3767545	TRAP1	PAM16	16	3767341	3767545	0.908	rs7193204	-26.9	rs17137037	0.0292	-3.11	-14.18	745	1	top1	0.029	0.12	14.178	1.25e-45
Brain	chr16_4165625_4165943	ADCY9	PAM16	16	4165625	4165943	0.822	rs7193204	-26.9	rs6501176	-0.0184	-3.18	2.23	767	763	blup	0.063	0.046	-6.483	9.02e-11
Brain	chr16_4907997_4908183	UBN1	PAM16	16	4907997	4908183	0.761	rs7193204	-26.9	rs13334749	-0.0191	-3.35	2.61	993	989	blup	0.029	0.12	-6.323	2.56e-10
Brain	chr12_56143372_56143643	GDF11	PAN2	12	56143372	56143643	0.753	rs2291361	11.5	rs10783764	-0.0212	-3.18	1.4636	627	620	blup	0.09	0.021	-6.2502	4.1e-10
Brain	chr16_3128324_3128557	IL32	PAQR4	16	3128324	3128557	0.91	rs7187296	26.2	rs2526269	0.01249	-3.15	-7.041	633	1	top1	0.012	0.21	7.041	1.91e-12
Brain	chr1_155640018_155640166	MSTO1	PAQR6	1	155640018	155640166	0.532	rs949464	-121	rs822508	0.0112	3.7	-5.37	691	687	blup	0.052	0.062	18.4	5.89e-76
Brain	chr18_77919888_77920089	AC139100.2	PARD6G	18	77919888	77920089	0.666	rs8091035	-11.8	rs11081583	-0.0119	3.83	7.93	440	6	enet	0.057	0.055	7.86	3.92e-15
Brain	chr1_226595616_226595790	PARP1	PARP1	1	226595616	226595790	0.846	rs3219027	43.2	rs10799312	0.2454	-4.24	1.681	852	7	enet	0.31	2.1e-05	-13.49	1.81e-41
Brain	chr1_227300284_227300598	CDC42BPA	PARP1	1	227300284	227300598	0.749	rs3219027	43.2	rs1151815	0.0641	3.4	-7.958	839	1	lasso	0.27	8.1e-05	7.53	4.9e-14
Brain	chr3_122269348_122269575	PARP9	PARP14	3	122269348	122269575	0.414	rs16833512	-51	rs9289204	0.000866	3.52	-11.0275	910	901	blup	0.055	0.058	-14.659	1.18e-48
Brain	chr15_64967743_64967944	ZNF609	PARP16	15	64967743	64967944	0.745	rs894494	-49.4	rs11636758	-0.0208	-2.53	-0.784	583	580	blup	0.12	0.0091	-15.49	4.09e-54
Brain	chr1_54635596_54635816	RP11-446E24.4	PARS2	1	54635596	54635816	0.891	rs1180955	35.9	rs10888802	-0.0202	3.56	-3.57	1001	8	lasso	0.05	0.066	11.9	1.48e-32
Brain	chr1_154199773_154199930	UBAP2L	PBXIP1	1	154199773	154199930	0.55	rs2335408	-20.9	rs1218565	0.00456	2.9	6.019	796	1	top1	0.0046	0.28	6.02	1.75e-09
Brain	chr21_47817928_47818132	PCNT	PCBP3	21	47817928	47818132	0.532	rs2839044	26.3	rs2186358	-0.01489	3.1	-0.0987	597	594	blup	0.08	0.027	13.61	3.34e-42
Brain	chr21_47822264_47822464	PCNT	PCBP3	21	47822264	47822464	0.691	rs2839044	26.3	rs12626379	-0.02093	-3.05	-12.0125	593	3	lasso	0.021	0.16	10.46	1.35e-25
Brain	chr5_140525308_140525907	NA	PCDH12	5	140525308	140525907	0.6	rs164086	-16.9	rs1835148	-0.0178	-3.42	-1.68	849	11	enet	0.098	0.016	8.74	2.42e-18
Brain	chr13_52763759_52764034	RP11-248G5.8	PCDH8	13	52763759	52764034	0.542	rs656443	34.6	rs9563113	-0.0198	-2.96	0.6331	824	822	blup	0.011	0.22	-7.05	1.79e-12
Brain	chr12_48176568_48176696	SLC48A1	PCED1B	12	48176568	48176696	0.626	rs58616	34.4	rs12581006	0.0066	3.64	4.62	940	22	enet	0.018	0.18	-17.2	2.29e-66
Brain	chr21_47817928_47818132	PCNT	PCNT	21	47817928	47818132	0.532	rs2070435	50.9	rs2186358	-0.01489	3.1	9.0918	597	594	blup	0.08	0.027	6.065	1.32e-09
Brain	chr14_70935951_70936120	RP11-486O13.4	PCNX	14	70935951	70936120	0.935	rs4902866	-43.5	rs227401	-0.00855	2.83	0.943	868	866	blup	0.028	0.13	13.68	1.36e-42
Brain	chr14_71057894_71058062	MED6	PCNX	14	71057894	71058062	0.874	rs4902866	-43.5	rs11844404	-0.00603	3.23	5.054	862	859	blup	0.083	0.025	8.69	3.77e-18
Brain	chr11_65269580_65269824	MALAT1	PCNXL3	11	65269580	65269824	0.753	rs1144789	17.2	rs1144789	0.0138	-3.41	17.212	667	17	enet	0.27	6.8e-05	-11.663	1.98e-31
Brain	chr5_149494034_149494238	PDGFRB	PCYOX1L	5	149494034	149494238	0.982	rs2438490	70.3	rs758593	0.00735	3.1	-0.416	1059	11	lasso	0.044	0.079	-8.67	4.27e-18
Brain	chr12_15262209_15262416	RERG	PDE6H	12	15262209	15262416	0.791	rs10772822	23.2	rs7139311	-0.0123	3.15	2.67	648	646	blup	0.025	0.14	10.21	1.82e-24
Brain	chr15_44751224_44751441	CTDSPL2	PDIA3	15	44751224	44751441	0.448	rs11070410	-11.9	rs2927071	0.01176	-4.07	-10.365	493	1	lasso	0.17	0.0022	10.365	3.58e-25
Brain	chr7_94750040_94750232	PPP1R9A	PDK4	7	94750040	94750232	0.617	rs11531570	-20.9	rs726885	-0.0213	-3.19	2.11	793	791	blup	0.038	0.094	-6.05	1.48e-09
Brain	chr5_176765404_176765529	LMAN2	PDLIM7	5	176765404	176765529	0.887	rs2731664	-12.3	rs33921462	-0.02118	-3.51	-1.847	733	728	blup	0.054	0.06	8.3	1.07e-16
Brain	chr5_176885499_176885665	DBN1	PDLIM7	5	176885499	176885665	0.868	rs2731664	-12.3	rs2731670	0.329	4.84	11.155	739	1	top1	0.33	9.9e-06	11.16	6.75e-29
Brain	chr10_27322061_27322298	ANKRD26	PDSS1	10	27322061	27322298	0.63	rs1748343	38.7	rs671279	-0.00919	3.27	0.586	879	876	blup	0.23	0.00032	6.88	6.11e-12
Brain	chr16_70432703_70432853	ST3GAL2	PDXDC2P	16	70432703	70432853	0.54	rs35567919	-23.4	rs11075773	-0.0161	-2.79	11.3	452	451	blup	0.0048	0.27	-15.5	3.81e-54
[truncated: 1,433 more rows]
