# Supplementary material for: Multi-omics integration reveals the role of N6-methyladenosine in epilepsy, ischemic stroke, and vascular dementia
Source: Mol Brain. 2025 Jul 7;18:58. doi: 10.1186/s13041-025-01228-4 (PMC12236031; doi:10.1186/s13041-025-01228-4)
Supplement: Supplementary file 3 — Supplementary Material 3 [file 13041_2025_1228_MOESM3_ESM.xlsx]

## Sheet: Sheet1
Table 3. Gene Loci Associated with Diseases
Disease	Gene	CHR	P0	P1	HSQ	BEST.GWAS.ID	BEST.GWAS.Z	EQTL.ID	EQTL.R2	EQTL.Z	EQTL.GWAS.Z	NSNP	NWGT	MODEL	MODELCV.R2	MODELCV.PV	TWAS.Z	TWAS.P
Epilepsy	GNB1	1	1891116	1891117	-9.1e-05	rs3052	-3.234	rs6605081	0.00569	3.44	-2.219	300	1	top1	0.0057	0.028	-2.22	0.026487
Epilepsy	RP4-740C4.7	1	2363627	2363628	0.064826	rs3052	-3.234	rs903914	0.011	-3.94	-2.255	348	1	top1	0.011	0.0037	2.25	0.024133
Epilepsy	LINC01134	1	3900371	3900372	0.056332	rs747827	2.847	rs12097125	0.02	-4.17	2.062	576	1	top1	0.02	0.00014	-2.06	0.039208
Epilepsy	ERRFI1	1	8026307	8026308	0.014928	rs6662747	-2.611	rs12041676	0.00665	-3.79	2.098	363	2	lasso	0.011	0.0034	-2.16	0.030508
Epilepsy	TMEM201	1	9588921	9588922	0.006875	rs797252	2.781	rs3737669	0.00511	2.69	-2.12	325	1	top1	0.0051	0.036	-2.12	0.034006
Epilepsy	KIF1B	1	10210804	10210805	0.161955	rs11121548	2.531	rs12135774	0.0375	6.5	2.504	333	34	enet	0.07	2e-12	2.28	0.022583
Epilepsy	MASP2	1	11047232	11047233	0.005359	rs205483	-2.672	rs744921	0.000561	2.65	2.075	362	1	top1	0.00056	0.24	2.07	0.037987
Epilepsy	NPPA	1	11848344	11848345	0.035781	rs12755560	-2.806	rs198358	0.00456	4.11	1.223	467	467	susie	0.008	0.011	2.11	0.034674
Epilepsy	MT1XP1	1	16241397	16241398	0.066095	rs6661012	3.22	rs6698317	0.049	5.95	-2.503	313	1	top1	0.049	4.2e-09	-2.5	0.012315
Epilepsy	NBPF1	1	16613561	16613562	0.228173	rs6661012	3.22	rs696605	0.0608	6.49	-1.318	271	17	enet	0.071	1.2e-12	-2.7	0.007
Epilepsy	IGSF21	1	18107745	18107746	-0.032086	rs708096	-2.468	rs2992746	-0.0015	2.72	1.999	652	1	top1	-0.0015	1	2	0.045608
Epilepsy	NBL1	1	19640553	19640554	0.158046	rs10917493	3.358	rs10917493	0.0292	-6.42	3.358	528	25	enet	0.065	1.5e-11	-2.2	0.027986
Epilepsy	PLA2G2C	1	20177423	20177424	0.077199	rs10917527	-2.789	rs6667486	0.0167	-4.67	-2.741	601	601	susie	0.03	4.4e-06	2.14	0.032599
Epilepsy	KIF17	1	20718016	20718017	0.008642	rs1152986	2.69	rs7544348	-0.00149	-3.35	1.734	447	13	enet	-0.00048	0.41	-1.96	0.049692
Epilepsy	RCAN3	1	24502350	24502351	0.021332	rs7418238	3.212	rs7532146	0.000707	-3.86	2.137	463	1	top1	0.00071	0.23	-2.14	0.032598
Epilepsy	UBXN11	1	26318362	26318363	0.090401	rs9438551	-3.019	rs6676630	0.0733	7.33	-2.197	391	3	lasso	0.081	3.9e-14	-2.21	0.027003
Epilepsy	DHDDS	1	26432281	26432282	0.111546	rs9438551	-3.019	rs11247958	0.0662	-6.95	-2.614	368	2	lasso	0.067	5.2e-12	2.62	0.008913
Epilepsy	RP5-968P14.2	1	26694130	26694131	0.030384	rs9438551	-3.019	rs12746810	0.0285	-4.95	2.334	323	1	top1	0.029	6.5e-06	-2.33	0.019596
Epilepsy	GPR3	1	27392643	27392644	0.01513	rs11587249	2.607	rs4970469	0.00304	-3.48	-1.969	213	6	enet	0.0043	0.049	2.15	0.031187
Epilepsy	COL16A1	1	31704318	31704319	0.003551	rs9425884	2.971	rs6702129	-0.00012	2.76	-2.377	341	1	lasso	0.0042	0.051	-2.38	0.017454
Epilepsy	KPNA6	1	32108037	32108038	0.008449	rs1741981	3.119	rs601261	0.00137	3.06	-2.095	235	1	top1	0.0014	0.17	-2.1	0.036171
Epilepsy	MTMR9LP	1	32241619	32241620	0.18106	rs1741981	3.119	rs7544661	0.196	11.51	-2.107	187	1	top1	0.2	9.7e-34	-2.11	0.035118
Epilepsy	FAM167B	1	32247232	32247233	0.030058	rs1741981	3.119	rs3795425	0.0282	4.62	-2.207	184	1	top1	0.028	7.5e-06	-2.21	0.027314
Epilepsy	FNDC5	1	32872481	32872482	0.011725	rs1284373	-3.209	rs518440	2.16e-05	-3.45	-2.823	269	9	enet	0.0017	0.14	2	0.045231
Epilepsy	TMEM54	1	32901437	32901438	0.027994	rs1284373	-3.209	rs735402	0.000459	3.69	-2.278	277	1	top1	0.00046	0.25	-2.28	0.022727
Epilepsy	ZMYM6	1	35031967	35031968	0.014134	rs11264139	-3.375	rs11264139	-0.000429	-3.24	-3.375	248	1	lasso	0.0016	0.15	3.38	0.000738
Epilepsy	MANEAL	1	37793801	37793802	0.047551	rs10157024	3.055	rs11264081	0.00497	3.97	2.66	452	15	enet	0.0098	0.0059	2.5	0.012417
Epilepsy	COL9A2	1	40317293	40317294	0.056317	rs230305	2.693	rs381231	0.0108	-4.97	2.571	417	417	susie	0.015	0.00092	-2.48	0.01317
Epilepsy	RP5-994D16.9	1	42776789	42776790	0.036698	rs2762697	2.69	rs12131762	0.0342	5.63	2.21	410	1	top1	0.034	8.7e-07	2.21	0.027105
Epilepsy	RPS8	1	44775250	44775251	0.102058	rs8681	-3.274	rs11211040	0.0381	-5.89	-2.208	354	354	susie	0.04	9.4e-08	2.21	0.027062
Epilepsy	UROD	1	45012146	45012147	0.028397	rs8681	-3.274	rs6678726	0.00181	-3.51	-3.269	321	1	top1	0.0018	0.14	3.27	0.001079
Epilepsy	ZSWIM5	1	45306208	45306209	0.006328	rs8681	-3.274	rs7552211	-0.00124	-2.89	-2.12	288	2	lasso	0.00092	0.2	2.12	0.034006
Epilepsy	RPS15AP10	1	45646196	45646197	-0.001098	rs3219492	-2.515	rs6688723	-8.73e-05	-2.55	-2.142	287	1	lasso	0.0045	0.045	2.14	0.032193
Epilepsy	GPBP1L1	1	45687145	45687146	-0.001959	rs3219492	-2.515	rs1938302	0.00245	1.94	-2.078	286	1	top1	0.0024	0.1	-2.08	0.037709
Epilepsy	PRPF38A	1	52404563	52404564	0.07055	rs4394585	-2.358	rs11803338	0.0468	6.17	1.827	223	17	enet	0.054	7.1e-10	2.12	0.03428
Epilepsy	LRP8	1	53328069	53328070	0.01674	rs3753756	-2.684	rs1999898	-0.00148	3.05	-2.459	463	2	lasso	0.0046	0.043	-2.46	0.013793
Epilepsy	ZZZ3	1	77683418	77683419	0.011913	rs11801808	3.463	rs1253221	0.00241	-3.12	2.856	429	2	lasso	0.011	0.0039	-2.79	0.005349
Epilepsy	LRRC8C-DT	1	89632893	89632894	0.013396	rs2186184	2.71	rs4658335	-0.000581	-3.33	-2.494	364	1	top1	-0.00058	0.43	2.49	0.012631
Epilepsy	EPHX4	1	92029981	92029982	0.048138	rs3103174	-2.774	rs3862907	0.0168	4.99	-2.379	477	14	enet	0.026	1.8e-05	-2.13	0.03354
Epilepsy	SNORD21	1	92837288	92837289	0.001966	rs12240065	-2.559	rs1854797	-0.000818	2.91	2.041	274	1	lasso	0.0059	0.026	2.04	0.041251
Epilepsy	AGL	1	99850083	99850084	0.013941	rs2154006	2.752	rs4907896	0.0167	-4.37	-2.062	443	1	lasso	0.024	3.8e-05	2.06	0.039208
Epilepsy	RP11-96K19.2	1	110943466	110943467	0.049231	rs1282020	2.554	rs2154185	-0.00148	-3.46	0.514	609	609	susie	0.0069	0.018	-2.08	0.03774
Epilepsy	NOTCH2	1	120069625	120069626	-0.005575	rs835573	2.471	rs4659247	0.00178	-2.21	1.979	189	1	top1	0.0018	0.14	-1.98	0.047816
Epilepsy	NBPF8	1	120436352	120436353	0.262647	rs2493420	2.452	rs6697258	0.0477	5.73	1.074	20	9	enet	0.071	1.3e-12	2.25	0.024734
Epilepsy	FCGR1B	1	121087344	121087345	0.004614	rs11249395	-2.714	rs4147001	-0.000828	-2.48	-2.256	21	21	susie	-0.00019	0.35	2.07	0.038235
Epilepsy	RP11-439A17.9	1	121097654	121097655	-0.001421	rs11249395	-2.714	rs17842570	0.000804	-1.06	-2.047	21	1	top1	0.0008	0.22	2.05	0.040658
Epilepsy	ANKRD35	1	145885865	145885866	0.33502	rs11589437	-2.28	rs6670984	0.211	-12.69	-2.001	106	106	susie	0.26	7.3e-45	2.18	0.029216
Epilepsy	NBPF12	1	146938743	146938744	0.056504	rs10900326	2.345	rs11240087	0.0281	-5	0.518	249	13	enet	0.037	3.1e-07	-2.22	0.026098
Epilepsy	CHD1L	1	147242640	147242641	0.340787	rs17160271	-2.447	rs11239951	0.226	-12.6	2.291	400	41	enet	0.28	3.6e-50	-1.97	0.048799
Epilepsy	TDRKH	1	151791415	151791416	0.078812	rs17648141	2.367	rs3748612	0.0597	7.23	-2.159	319	319	susie	0.061	6.3e-11	-1.97	0.048875
Epilepsy	NPR1	1	153678636	153678637	-0.002956	rs12027903	2.822	rs913859	-0.000313	2.91	-2.181	390	1	lasso	0.0096	0.0064	-2.18	0.029183
Epilepsy	RN7SL431P	1	154166548	154166549	0.008211	rs11265621	2.56	rs1386821	-0.00132	2.99	1.246	320	8	enet	0.00023	0.28	2.09	0.036584
Epilepsy	YY1AP1	1	155688773	155688774	0.019743	rs7695	-3.57	rs1556488	-0.000797	-2.71	1.622	211	2	lasso	0.00039	0.26	-2.15	0.031417
Epilepsy	RIT1	1	155911403	155911404	0.028408	rs7695	-3.57	rs915181	0.0148	-3.83	2.061	273	1	top1	0.015	0.00094	-2.06	0.039303
Epilepsy	SEMA4A	1	156147365	156147366	0.459752	rs7695	-3.57	rs3738581	0.245	13.14	-2.94	342	27	enet	0.28	1e-49	-3.46	0.000544
Epilepsy	PMF1	1	156212992	156212993	0.053862	rs7695	-3.57	rs2842868	0.0211	-4.88	-2.438	364	6	enet	0.027	1.2e-05	2.31	0.020854
Epilepsy	BGLAP	1	156241961	156241962	0.028355	rs7695	-3.57	rs2241109	0.00158	-3.67	-2.377	374	3	lasso	0.0068	0.018	2.47	0.013589
Epilepsy	SPTA1	1	158686697	158686698	0.028814	rs857725	3.419	rs863327	0.011	4.02	2.997	453	1	top1	0.011	0.0038	3	0.002727
Epilepsy	AIM2	1	159147095	159147096	0.058544	rs857691	3.122	rs2298803	0.0528	-6.16	2.361	459	1	top1	0.053	1.1e-09	-2.36	0.018226
Epilepsy	SLAMF6	1	160523261	160523262	0.041688	rs4656947	-2.826	rs10908778	-0.00102	3.26	-0.554	458	3	lasso	0.00087	0.21	-2.39	0.01699
Epilepsy	UHMK1	1	162497250	162497251	0.046853	rs12124940	-2.682	rs16863381	0.0301	4.91	2.252	645	1	top1	0.03	3.7e-06	2.25	0.024322
Epilepsy	RABGAP1L-DT	1	174160003	174160004	0.055862	rs17301853	-2.427	rs7535987	0.0622	6.66	-2.19	255	255	susie	0.063	2.4e-11	-2.19	0.028282
Epilepsy	RGS1	1	192575726	192575727	-0.002398	rs10921133	2.641	rs10921133	-0.00149	2.82	2.641	353	1	lasso	-0.0013	0.71	2.64	0.008266
Epilepsy	NEK7	1	198156962	198156963	0.005686	rs7527036	3.632	rs16843078	0.00259	3.14	1.977	399	1	top1	0.0026	0.099	1.98	0.048042
Epilepsy	CAMSAP2	1	200739557	200739558	0.05266	rs7517998	2.86	rs7519783	0.00412	4.1	-1.866	549	28	enet	0.0058	0.027	-3.45	0.00057
Epilepsy	LGR6	1	202193900	202193901	0.094621	rs4630172	3.047	rs12401678	0.0204	-5.1	-0.366	394	16	enet	0.035	7.2e-07	2.04	0.041395
Epilepsy	RP11-175B9.3	1	202472116	202472117	-0.012656	rs4630172	3.047	rs3923371	0.0174	3.79	2.196	414	1	lasso	0.018	0.00034	2.2	0.028092
Epilepsy	NUCKS1	1	205750275	205750276	0.09322	rs17433242	-3.11	rs823105	0.0354	-5.94	2.351	438	438	susie	0.043	3.7e-08	-2.69	0.007243
Epilepsy	RAB29	1	205775459	205775460	0.248615	rs17433242	-3.11	rs708723	0.192	-12.02	-2.003	424	23	enet	0.28	2.6e-50	2.49	0.012752
Epilepsy	SLC41A1	1	205813747	205813748	0.104306	rs17433242	-3.11	rs708727	0.0877	7.79	3.09	399	3	lasso	0.094	3.3e-16	3.19	0.001444
Epilepsy	PM20D1	1	205850131	205850132	0.390527	rs17433242	-3.11	rs708727	0.378	-15.94	3.09	372	372	susie	0.41	3.3e-78	-2.86	0.004249
Epilepsy	IKBKE	1	206470494	206470495	0.087942	rs3849269	-2.607	rs17020312	0.0325	4.82	-2.176	329	1	top1	0.033	1.6e-06	-2.18	0.029555
Epilepsy	RP11-534L20.5	1	206503947	206503948	0.353016	rs3849269	-2.607	rs3860295	0.33	15.29	2.02	341	341	susie	0.34	4.2e-62	2.06	0.039502
Epilepsy	SMYD2	1	214281101	214281102	0.039307	rs1528858	3.577	rs4655333	0.0022	-4.16	-2.154	544	3	lasso	0.0068	0.018	2.17	0.029998
Epilepsy	BPNT1	1	220090461	220090462	-0.007524	rs17006312	2.739	rs2053250	-7.52e-05	2.82	2.173	399	1	lasso	0.01	0.0053	2.17	0.02978
Epilepsy	LINC01352	1	220829254	220829255	0.163601	rs2807857	-2.146	rs11118618	0.0724	7.82	-0.739	397	23	enet	0.12	6e-21	-2.04	0.041552
Epilepsy	TAF1A	1	222589823	222589824	0.088171	rs1887468	-3.607	rs4481859	0.0434	-6.18	2.435	330	17	enet	0.053	9.9e-10	-2.06	0.039491
Epilepsy	RP11-285F7.2	1	225841186	225841187	0.040666	rs4653704	-3.197	rs184853	0.0238	4.14	-2.625	388	1	top1	0.024	3.6e-05	-2.62	0.008665
Epilepsy	H3-3A	1	226061876	226061877	0.292602	rs4653704	-3.197	rs3768543	0.24	12.71	-2.337	383	383	susie	0.24	1.3e-42	-2.4	0.016397
Epilepsy	PARP1	1	226408078	226408079	0.070716	rs4653704	-3.197	rs1991865	0.0375	5.33	-2.587	383	1	top1	0.037	2.6e-07	-2.59	0.009682
Epilepsy	BTNL10	1	228512304	228512305	0.005403	rs3795800	-2.354	rs744668	-0.00119	-2.7	-1.319	356	356	susie	0.0036	0.065	2	0.045658
Epilepsy	RPS7P3	1	233289446	233289447	0.04528	rs4649316	-3.347	rs16859567	0.00146	-3.26	1.988	583	2	lasso	0.0023	0.11	-1.99	0.046502
Epilepsy	RP11-443B7.1	1	234970061	234970062	0.29079	rs9727449	2.944	rs16844292	0.138	9.97	-2.76	443	19	enet	0.15	6.4e-25	-3.2	0.001398
Epilepsy	RP11-443B7.3	1	234980803	234980804	0.05954	rs9727449	2.944	rs16844292	0.0246	-4.55	-2.76	436	1	top1	0.025	2.7e-05	2.76	0.00578
Epilepsy	GREM2	1	240612148	240612149	0.040654	rs12035526	-3.075	rs6429216	0.0471	5.73	-2.832	634	634	susie	0.047	8.2e-09	-2.83	0.004626
Epilepsy	HNRNPU	1	244864559	244864560	0.016976	rs2813907	2.902	rs12146095	0.00164	-3.34	1.831	409	2	lasso	0.0021	0.12	-1.99	0.046192
Epilepsy	AHCTF1	1	246931977	246931978	0.345496	rs4925700	2.447	rs10924874	0.0575	7.18	-2.206	447	39	enet	0.16	6.4e-28	-2.35	0.019011
Epilepsy	DPY19L4P1	1	248773791	248773792	-0.001608	rs4926500	-2.244	rs28569913	0.0015	2.75	2.152	150	1	lasso	0.0087	0.0089	2.15	0.031397
Epilepsy	ZNF692	1	248859084	248859085	-0.005986	rs4926500	-2.244	rs10157709	0.0046	3.72	-2.106	109	1	top1	0.0046	0.044	-2.11	0.035204
Epilepsy	AKR1C1	10	4963252	4963253	0.358905	rs4540750	2.74	rs7908994	0.24	12.85	-2.148	653	21	enet	0.31	9.3e-56	-2.41594	0.015694
Epilepsy	AKR1C2	10	5018030	5018031	0.122778	rs4540750	2.74	rs6650153	0.0852	8.19	-2.186	649	1	top1	0.085	7.6e-15	-2.186	0.028816
Epilepsy	GDI2	10	5842131	5842132	0.249793	rs12220359	-3.23	rs2275774	0.219	-12.48	-1.397	693	8	lasso	0.25	3.7e-43	2.04537	0.040818
Epilepsy	PROSER2	10	11823338	11823339	0.145321	rs2454797	-2.54	rs10906027	0.125	9.23	-2.151	428	1	top1	0.13	2e-21	-2.151	0.031476
Epilepsy	CDC123	10	12196144	12196145	0.061996	rs7911208	3.59	rs4478891	0.0211	4.83	-1.556	517	517	susie	0.032	2e-06	-2.06194	0.039213
Epilepsy	HACD1	10	17617376	17617377	0.005147	rs17141568	3.62	rs2181043	-0.000742	-2.59	-0.836	493	493	susie	0.00079	0.22	2.08233	0.037312
Epilepsy	THNSL1	10	25016657	25016658	-0.007407	rs7093445	-3.12	rs11014528	0.00106	2.23	2.544	404	1	top1	0.0011	0.19	2.544	0.010959
Epilepsy	RP13-16H11.8	10	26697624	26697625	0.119876	rs2489583	-3.91	rs1748343	0.0881	8.5	2.181	430	430	susie	0.093	3.5e-16	2.17129	0.029909
Epilepsy	PDSS1	10	26697658	26697659	0.254078	rs2489583	-3.91	rs899374	0.254	13.1	2.19	430	6	lasso	0.26	5.7e-45	2.17778	0.029422
Epilepsy	SVIL-AS1	10	29409401	29409402	0.207192	rs12259905	-3.1	rs2274493	0.169	10.79	-2.104	719	719	susie	0.17	1.4e-29	-2.104	0.035378
Epilepsy	JCAD	10	30115493	30115494	0.04121	rs9337951	-3.08	rs9337951	6.24e-05	3.81	-3.084	590	4	enet	0.001	0.19	-2.53263	0.011321
Epilepsy	WASHC2C	10	45727231	45727232	0.573351	rs10793620	2.71	rs10900229	0.299	-14.67	1.678	222	44	enet	0.38	8.5e-72	-2.17966	0.029283
Epilepsy	ZWINT	10	56361274	56361275	-0.00225	rs12782822	3.47	rs16908031	-0.00148	-2.66	2.943	358	1	lasso	0.0057	0.028	-2.943	0.00325
Epilepsy	RTKN2	10	62268706	62268707	0.137893	rs6415872	2.57	rs2116581	0.0855	7.94	2.536	457	9	lasso	0.088	2.3e-15	2.82842	0.004678
Epilepsy	PCBD1	10	70888783	70888784	0.105603	rs16928098	-3.04	rs1538677	0.0168	-4.7	2.513	683	1	top1	0.017	0.00045	-2.513	0.011971
Epilepsy	SPOCK2	10	72089031	72089032	0.05219	rs7908969	3.63	rs1245548	0.02	-4.4	2.638	469	1	top1	0.02	0.00014	-2.638	0.00834
Epilepsy	LIPA	10	89414556	89414557	0.53779	rs4933497	-3.75	rs1412444	0.343	15.18	-2.293	558	37	enet	0.4	8.3e-77	-1.9777	0.047962
Epilepsy	IFIT5	10	89414585	89414586	0.206774	rs4933497	-3.75	rs303208	0.166	-10.97	-1.792	558	13	enet	0.18	1.8e-31	2.24797	0.024578
Epilepsy	KIF20B	10	89701609	89701610	0.000639	rs7920725	-4.12	rs1332327	-0.000342	-2.93	-2.143	509	1	top1	-0.00034	0.38	2.143	0.032113
Epilepsy	PIPSL	10	93961539	93961540	-0.003533	rs3740359	3.43	rs10509659	0.00183	-2.4	2.59	438	1	top1	0.0018	0.14	-2.59	0.009598
Epilepsy	HELLS	10	94501433	94501434	0.034995	rs3740359	3.43	rs1977288	0.0217	-5.08	-2.394	339	339	susie	0.027	1.3e-05	2.61373	0.008956
Epilepsy	CYP2C9	10	94938657	94938658	0.00472	rs11188311	2.8	rs7909236	0.00176	3.19	-2.005	426	1	lasso	0.0021	0.12	-2.005	0.044963
Epilepsy	NOLC1	10	102152175	102152176	0.015055	rs4466759	-2.91	rs4919599	-0.000194	-3.18	2.027	277	2	lasso	0.012	0.003	-2.69991	0.006936
Epilepsy	SFXN2	10	102714537	102714538	0.068353	rs3961457	2.77	rs2902548	0.0617	-6.77	-1.654	365	365	susie	0.068	3.6e-12	2.21016	0.027094
Epilepsy	EDRF1-AS1	10	125752109	125752110	-0.007722	rs11244813	2.81	rs7084723	-0.00149	2.32	-2.168	539	1	top1	-0.0015	0.93	-2.168	0.030159
Epilepsy	BNIP3	10	131982012	131982013	0.002009	rs11146352	2.87	rs3935905	0.0025	-3.68	2.387	512	3	lasso	0.0086	0.0093	-2.38716	0.016979
Epilepsy	LRRC27	10	132332153	132332154	0.307991	rs11146352	2.87	rs2295273	0.172	10.84	-2.705	438	438	susie	0.26	8.7e-46	-3.49091	0.000481
Epilepsy	RP13-49I15.6	10	133257550	133257551	0.020184	rs3008373	2.59	rs3008307	-0.00125	3	2.448	378	3	lasso	0.0054	0.032	2.55272	0.010689
Epilepsy	ADAM8	10	133276867	133276868	0.041531	rs3008373	2.59	rs7907623	-4.66e-05	-3.8	2.229	371	1	top1	-4.7e-05	0.33	-2.229	0.025814
Epilepsy	SCGB1C1	11	193079	193080	0.137435	rs11606393	-2.55	rs11606393	0.0967	8.33	-2.554	269	269	susie	0.099	3.9e-17	-2.59428	0.00948
Epilepsy	NLRP6	11	278364	278365	0.235782	rs11606393	-2.55	rs6541	0.0467	-5.81	-1.587	312	312	susie	0.089	1.9e-15	2.27183	0.0231
Epilepsy	NA	11	322726	322727	-0.001003	rs11606393	-2.55	rs7395319	0.00894	-3.86	-2.029	330	1	top1	0.0089	0.0082	2.029	0.04246
Epilepsy	SLC22A18	11	2899790	2899791	0.595619	rs17178796	-2.68	rs367035	0.443	-17.27	-2.673	481	21	enet	0.47	8e-94	2.68004	0.00736
Epilepsy	SLC22A18AS	11	2903739	2903740	0.314647	rs17178796	-2.68	rs367035	0.215	-12.1	-2.673	481	35	enet	0.22	8.5e-38	2.83975	0.00451
Epilepsy	PHLDA2	11	2929454	2929455	0.132343	rs17178796	-2.68	rs367035	0.0792	-7.42	-2.673	476	8	lasso	0.092	6.7e-16	2.47906	0.01317
Epilepsy	NUP98	11	3797791	3797792	0.126233	rs17213419	-2.4	rs1567923	0.0702	-6.94	1.367	353	2	lasso	0.097	8.8e-17	-2.11029	0.03483
Epilepsy	AKIP1	11	8911138	8911139	0.197251	rs10840089	-2.47	rs7925728	0.0597	7.53	-1.098	365	35	enet	0.077	1.8e-13	-1.98451	0.0472
Epilepsy	NRIP3	11	9004048	9004049	0.037034	rs10840089	-2.47	rs11042148	-0.00102	-3.36	0.563	357	357	susie	0.0035	0.067	-2.03982	0.04137
Epilepsy	WEE1	11	9573680	9573681	0.012159	rs2082807	-3.13	rs2082807	-0.000505	3.26	-3.128	374	1	top1	-0.0005	0.42	-3.128	0.00176
Epilepsy	SWAP70	11	9664076	9664077	0.01832	rs2082807	-3.13	rs173396	-0.000932	3.18	-2.168	357	357	susie	0.0037	0.063	-2.47748	0.01323
Epilepsy	RP11-351I24.1	11	10303703	10303704	0.111083	rs2052691	-3.23	rs4444073	0.0655	8.24	-1.51	491	491	susie	0.14	2e-23	-2.52793	0.01147
Epilepsy	LDHA	11	18394387	18394388	0.088387	rs11605559	3.23	rs11024636	0.0683	6.99	2.098	444	12	enet	0.07	2.1e-12	2.0866	0.03692
Epilepsy	LDHAL6A	11	18455823	18455824	0.012271	rs11605559	3.23	rs4757666	0.0233	4.35	3.094	428	1	top1	0.023	4.4e-05	3.094	0.00197
Epilepsy	HTATIP2	11	20363684	20363685	0.189257	rs2625295	-2.99	rs10833312	0.0835	-8.35	-2.184	704	22	enet	0.11	3.2e-18	2.48113	0.0131
Epilepsy	EIF3M	11	32583797	32583798	0.018676	rs1556802	2.6	rs2467584	-0.000764	3.22	0.639	410	24	enet	0.0021	0.12	2.02364	0.04301
Epilepsy	API5	11	43311962	43311963	0.091548	rs11037391	-3.32	rs4755711	0.0564	-6.33	-2.045	469	5	lasso	0.062	4.3e-11	1.9755	0.04821
Epilepsy	RPL34P22	11	44629356	44629357	0.022917	rs11605105	2.72	rs1139971	0.0381	-5.22	-2.079	585	1	top1	0.038	2.1e-07	2.079	0.03762
Epilepsy	ARHGAP1	11	46700598	46700599	0.023213	rs7940441	-2.92	rs10501319	0.000939	-3.5	-2.685	236	236	susie	0.015	0.00092	2.54506	0.01093
Epilepsy	ZNF408	11	46700817	46700818	0.004253	rs7940441	-2.92	rs10769205	-0.00146	-2.48	-2.822	236	2	lasso	0.0071	0.016	2.822	0.00477
Epilepsy	F2	11	46719179	46719180	0.006975	rs7940441	-2.92	rs10769205	-0.00136	-2.76	-2.822	237	2	lasso	0.0024	0.11	2.822	0.00477
Epilepsy	NDUFS3	11	47579015	47579016	-0.003041	rs2087215	-2.86	rs10838662	-0.000906	1.82	-2.681	269	1	top1	-0.00091	0.53	-2.681	0.00734
Epilepsy	MTCH2	11	47642622	47642623	0.004468	rs4752894	-3.05	rs3740690	-0.0015	2.84	2.71	280	2	enet	0.00021	0.29	2.79328	0.00522
Epilepsy	NUP160	11	47848554	47848555	0.04644	rs4752894	-3.05	rs7942031	0.0292	-4.99	-1.985	255	1	top1	0.029	5.2e-06	1.985	0.04714
Epilepsy	PTPRJ	11	47980557	47980558	0.062403	rs4752894	-3.05	rs747782	0.0661	6.94	-1.974	229	5	lasso	0.07	2.1e-12	-2.00124	0.04537
Epilepsy	PRG2	11	57390656	57390657	0.015927	rs12419699	3.23	rs4477456	-0.000704	2.84	0.194	382	382	susie	9e-06	0.32	2.23771	0.02524
Epilepsy	RTN4RL2	11	57460548	57460549	-0.007732	rs12419699	3.23	rs721608	-4.22e-05	-2.04	2.518	366	1	top1	-4.2e-05	0.32	-2.518	0.0118
Epilepsy	MS4A6A	11	60184665	60184666	0.108288	rs617135	2.64	rs662196	0.0962	-8.68	1.915	426	19	enet	0.11	1.3e-18	-1.99826	0.04569
Epilepsy	WDR74	11	62841617	62841618	0.073663	rs11823728	2.5	rs11231227	0.0311	5.85	1.98	298	298	susie	0.035	5.6e-07	2.04364	0.04099
Epilepsy	SNORD22	11	62853034	62853035	-0.007206	rs11823728	2.5	rs11231212	0.00414	2.2	2.224	301	1	top1	0.0041	0.052	2.224	0.02615
Epilepsy	SNHG1	11	62855913	62855914	0.083844	rs11823728	2.5	rs11231227	0.0402	6.2	1.98	301	12	enet	0.052	1.5e-09	2.35337	0.0186
Epilepsy	RPS6KA4	11	64359147	64359148	0.246199	rs2036271	-2.81	rs7130280	0.203	-11.72	-2.231	334	1	top1	0.2	4.7e-35	2.231	0.02568
Epilepsy	LINC02723	11	64395830	64395831	0.205031	rs2036271	-2.81	rs7130280	0.157	-10.9	-2.231	334	6	lasso	0.22	3e-37	2.28503	0.02231
Epilepsy	MALAT1	11	65497761	65497762	0.015311	rs619586	2.78	rs666834	0.00202	3.21	2.563	352	1	top1	0.002	0.13	2.563	0.01038
Epilepsy	RP11-867G23.3	11	66272591	66272592	0.048657	rs3782079	-2.55	rs4930346	0.0108	4.42	1.601	322	11	enet	0.033	1.4e-06	2.39876	0.01645
Epilepsy	RIN1	11	66336839	66336840	0.641993	rs11227596	-2.66	rs11537930	0.37	-15.8	2.138	303	41	enet	0.37	9e-70	-2.40268	0.01628
Epilepsy	FAM86C2P	11	67805335	67805336	0.004905	rs4930224	-2.68	rs4930224	-0.00108	-3.17	-2.678	249	1	lasso	-0.00062	0.44	2.678	0.00741
Epilepsy	MRGPRF	11	69013408	69013409	-0.012472	rs1122316	-2.6	rs624420	-0.000353	2.57	2.098	434	1	top1	-0.00035	0.38	2.098	0.03591
Epilepsy	P2RY2	11	73218297	73218298	0.076519	rs10898906	-3.15	rs10898906	-0.000298	3.98	-3.153	308	17	enet	0.014	0.0014	-2.03111	0.04224
Epilepsy	MRPL48	11	73787315	73787316	0.183502	rs17244692	-2.53	rs7948192	0.125	9.38	-2.524	330	30	enet	0.19	7.4e-33	-2.21702	0.02662
Epilepsy	CTD-2562J17.6	11	75262465	75262466	0.065218	rs585433	-2.52	rs2282600	0.00667	-4.16	1.299	451	20	enet	0.026	1.6e-05	-2.46415	0.01373
Epilepsy	SERPINH1	11	75562055	75562056	0.038034	rs585433	-2.52	rs599816	0.0217	-4.3	-2.417	433	1	top1	0.022	7.7e-05	2.417	0.01565
Epilepsy	THAP12	11	76380970	76380971	0.078367	rs10736805	2.46	rs6592630	0.0263	4.49	2.415	455	1	top1	0.026	1.5e-05	2.415	0.01574
Epilepsy	ALG8	11	78139659	78139660	0.115476	rs10793277	2.71	rs10793289	0.0806	-7.94	2.361	335	1	top1	0.081	4.2e-14	-2.361	0.01823
Epilepsy	KCTD21-AS1	11	78139770	78139771	0.385056	rs10793277	2.71	rs977978	0.305	-14.54	2.054	335	335	susie	0.31	1.4e-56	-2.17135	0.0299
Epilepsy	DDIAS	11	82899974	82899975	0.072956	rs584337	2.78	rs11233361	0.0394	-6.51	-2.142	408	408	susie	0.058	1.5e-10	1.96892	0.04896
Epilepsy	TMEM126B	11	85628572	85628573	0.056566	rs286050	-3.45	rs290179	0.0228	-5.03	2.981	345	1	top1	0.023	5.1e-05	-2.981	0.00287
Epilepsy	RAB38	11	88175466	88175467	0.283351	rs2387042	2.4	rs302662	0.0493	6.56	-2.124	548	548	susie	0.11	9e-19	-2.65849	0.00785
Epilepsy	SESN3	11	95232540	95232541	0.053361	rs4237573	2.84	rs684856	-0.000677	-3.56	-2.122	490	23	enet	0.013	0.0018	2.47892	0.01318
Epilepsy	ARHGAP42	11	100738442	100738443	0.036345	rs6590805	-2.75	rs551632	0.0042	-3.98	1.441	528	2	lasso	0.006	0.025	-2.30608	0.02111
Epilepsy	CASP5	11	105023167	105023168	0.05839	rs7926936	-3.99	rs17103836	0.0289	4.88	2.258	324	18	enet	0.037	3.1e-07	2.683	0.0073
Epilepsy	CARD16	11	105045375	105045376	0.05576	rs7926936	-3.99	rs491191	0.0111	-4.32	2.498	326	326	susie	0.027	1.3e-05	-1.97232	0.04857
Epilepsy	DDX10	11	108665024	108665025	0.035245	rs4754366	2.69	rs2615760	0.00298	3.78	2.456	347	4	lasso	0.0073	0.015	2.47348	0.01338
Epilepsy	POU2AF1	11	111455629	111455630	0.008905	rs1815946	2.98	rs7107546	0.0127	4.16	2.251	408	1	top1	0.013	0.002	2.251	0.02439
Epilepsy	SIK2	11	111602390	111602391	0.069167	rs1815946	2.98	rs17113227	0.0516	7.46	2.233	381	381	susie	0.07	1.8e-12	2.34665	0.01894
Epilepsy	PPP2R1B	11	111766426	111766427	0.103765	rs1815946	2.98	rs10789849	0.071	6.99	-1.588	362	362	susie	0.074	4.6e-13	-2.00787	0.04466
Epilepsy	FDXACB1	11	111880774	111880775	0.020762	rs564601	2.89	rs4936678	0.00115	-3.71	2.114	331	331	susie	0.0026	0.097	-2.33835	0.01937
Epilepsy	RBM7	11	114400511	114400512	-0.013215	rs1176754	3.24	rs646721	0.00166	-3.42	2.322	580	1	lasso	0.0041	0.053	-2.322	0.02023
Epilepsy	GRIK4	11	120511699	120511700	0.529738	rs4936570	-3.31	rs949055	0.428	16.95	-2.19	558	36	enet	0.44	1.7e-87	-2.28506	0.02231
Epilepsy	JAM3	11	134068924	134068925	0.040995	rs470952	3.39	rs610829	0.00402	3.96	-2.621	544	1	top1	0.004	0.055	-2.621	0.00877
Epilepsy	B3GAT1-DT	11	134436472	134436473	0.134279	rs470952	3.39	rs11223794	0.0126	-5.26	-0.385	621	34	enet	0.063	2.7e-11	2.20568	0.02741
Epilepsy	USP5	12	6852127	6852128	-0.002771	rs11064155	2.62	rs7953404	-0.00137	-2.84	1.995	221	1	lasso	0.0032	0.078	-1.995	0.046043
Epilepsy	CLEC2B	12	9870135	9870136	0.024872	rs4763454	3.82	rs10505741	-0.00129	-3.37	-2.653	293	4	enet	-0.0012	0.65	3.58175	0.000341
Epilepsy	LINC02470	12	9943494	9943495	0.36433	rs4763454	3.82	rs7957464	0.142	11.01	-1.556	318	52	enet	0.28	1.3e-50	-2.4213	0.015465
Epilepsy	MGST1	12	16347141	16347142	0.002391	rs7308128	-3.29	rs7297521	-0.00141	3.02	-2.588	397	1	lasso	0.00051	0.25	-2.588	0.009653
Epilepsy	TMTC1	12	29784758	29784759	0.597789	rs11050546	-3.52	rs2882467	0.308	14.46	-2.054	635	635	susie	0.55	4.4e-118	-2.02477	0.042891
Epilepsy	IPO8	12	30695985	30695986	0.138557	rs11051101	3.55	rs11051005	0.0661	-7.37	0.793	574	574	susie	0.1	7e-18	-2.37281	0.017653
Epilepsy	RP11-817I4.1	12	32339367	32339368	0.074465	rs3867162	-2.59	rs10844126	0.00785	-3.98	2.087	559	559	susie	0.013	0.0016	-2.19563	0.028119
Epilepsy	RP11-817I4.2	12	32352348	32352349	0.022107	rs3867162	-2.59	rs1239576	0.000857	-3.57	-2.241	557	1	top1	0.00086	0.21	2.241	0.025026
Epilepsy	ARF3	12	48957550	48957551	0.244414	rs7975791	2.99	rs11168785	0.0743	8.27	-1.077	337	40	enet	0.16	1e-26	-2.1416	0.032226
Epilepsy	DDN	12	48999308	48999309	0.001431	rs7975791	2.99	rs7981004	-0.00061	-2.8	2.276	322	1	lasso	0.01	0.005	-2.276	0.022846
Epilepsy	TUBA1C	12	49208545	49208546	0.058731	rs7975791	2.99	rs11168955	0.00207	-4.14	-2.247	300	1	top1	0.0021	0.12	2.247	0.02464
Epilepsy	SP1	12	53380175	53380176	0.043369	rs11611695	-3.23	rs10876450	0.0504	6.21	-2.48	392	392	susie	0.051	2.1e-09	-2.59633	0.009423
Epilepsy	PRR13	12	53441604	53441605	0.037916	rs11611695	-3.23	rs2002555	0.0268	4.75	-2.861	395	1	top1	0.027	1.2e-05	-2.861	0.004223
Epilepsy	TARBP2	12	53500936	53500937	0.052653	rs11611695	-3.23	rs916134	0.0214	-4.92	-2.176	411	1	top1	0.021	8.6e-05	2.176	0.029555
Epilepsy	RP11-834C11.7	12	54081902	54081903	0.011686	rs11611695	-3.23	rs2120295	-0.000671	-3.18	2.247	426	2	lasso	0.0039	0.058	-2.6857	0.007238
Epilepsy	LINC01465	12	62603684	62603685	0.024127	rs7314903	-3.16	rs7308473	-0.000914	-3.21	-2.375	511	1	lasso	0.0024	0.11	2.375	0.017549
Epilepsy	ATP5PDP4	12	68642992	68642993	0.008632	rs7134316	3.18	rs12368610	-0.00148	-3.15	0.069	510	510	susie	0.0022	0.12	2.78229	0.005398
Epilepsy	SLC35E3	12	68746105	68746106	0.078988	rs7134316	3.18	rs7304105	0.0441	-6.16	2.093	502	1	top1	0.044	2.4e-08	-2.093	0.036349
Epilepsy	MDM2	12	68808175	68808176	0.178533	rs7134316	3.18	rs7304105	0.193	-11.58	2.093	489	489	susie	0.19	1.4e-33	-2.0931	0.03634
Epilepsy	LINC02453	12	98503854	98503855	0.026288	rs201400	2.74	rs11768	0.0223	4.71	-0.599	441	7	enet	0.026	1.4e-05	-2.09785	0.035919
Epilepsy	RP11-135F9.4	12	100027539	100027540	0.017554	rs10860582	3.14	rs7969553	-0.00132	-3.17	-0.255	353	353	susie	-0.00063	0.45	-2.45331	0.014155
Epilepsy	STAB2	12	103587272	103587273	0.115842	rs1946821	-2.69	rs697210	0.0633	6.64	-2.133	624	624	susie	0.064	1.6e-11	-1.98165	0.047519
Epilepsy	RP11-497G19.7	12	116580973	116580974	0.056683	rs17426613	3.53	rs12303765	-0.000231	3.48	1.324	411	16	enet	0.00072	0.22	3.00089	0.002692
Epilepsy	AACS	12	125065378	125065379	0.075544	rs10846695	3.59	rs12581512	0.000855	3.74	0.679	532	532	susie	0.014	0.0014	1.96437	0.049487
Epilepsy	ULK1	12	131894650	131894651	0.002927	rs11061546	-2.6	rs11246920	0.000709	3.23	-2.017	411	1	top1	0.00071	0.23	-2.017	0.043696
Epilepsy	ZNF605	12	132956305	132956306	0.249464	rs11147282	-2.85	rs1278603	0.12	-9.2	2.122	208	22	enet	0.16	1.2e-27	-2.34044	0.019261
Epilepsy	ZNF84	12	133037291	133037292	0.13134	rs11147282	-2.85	rs905224	0.0297	-5.99	2.194	192	23	enet	0.039	1.8e-07	-2.90536	0.003668
Epilepsy	ZNF140	12	133079837	133079838	0.015902	rs11147282	-2.85	rs12422899	0.00477	-3.31	1.987	178	1	top1	0.0048	0.041	-1.987	0.046922
Epilepsy	ZNF891	12	133130472	133130473	0.023508	rs11147282	-2.85	rs11147284	0.0253	-4.66	2.022	162	1	top1	0.025	2.1e-05	-2.022	0.043176
Epilepsy	ST6GALNAC4P1	13	19818618	19818619	0.00453	rs12868122	-2.72	rs2184652	-0.000917	2.83	2.365	305	1	top1	-0.00092	0.53	2.365	0.01803
Epilepsy	FGF9	13	21671382	21671383	0.026974	rs9552533	-2.86	rs263932	-0.0014	-3.01	-0.64	566	566	susie	-0.0007	0.47	2.05425	0.03995
Epilepsy	SLC46A3	13	28718969	28718970	-0.008939	rs1570309	-2.97	rs7332714	-0.00144	-3.15	2.562	483	1	lasso	-0.00087	0.52	-2.562	0.01041
Epilepsy	FOXO1	13	40666596	40666597	0.026658	rs2324596	2.37	rs12583449	-0.00148	-3.13	-1.081	440	440	susie	0.0028	0.09	1.97832	0.04789
Epilepsy	NAA16	13	41311204	41311205	0.003609	rs12857754	2.64	rs12857754	-0.00112	2.9	2.642	333	1	lasso	0.00021	0.29	2.642	0.00824
Epilepsy	LINC00562	13	47932621	47932622	0.013854	rs7990099	-2.77	rs12427929	-0.00141	3.19	1.286	371	371	susie	0.001	0.2	2.23428	0.02546
Epilepsy	RP11-90M2.5	13	48042183	48042184	0.125467	rs7990099	-2.77	rs1998989	0.1	8.99	-1.402	348	5	lasso	0.11	5.8e-19	-2.14763	0.03174
Epilepsy	ARL11	13	49628298	49628299	0.040914	rs7986690	-3.34	rs9568292	0.049	-5.89	1.975	375	1	top1	0.049	4.2e-09	-1.975	0.04827
Epilepsy	EBPL	13	49691474	49691475	0.50392	rs7986690	-3.34	rs1535544	0.23	-12.81	0.646	397	397	susie	0.39	2e-73	-2.11914	0.03408
Epilepsy	DLEU2	13	50125719	50125720	0.017429	rs7986690	-3.34	rs7320619	0.00149	3.28	2.809	388	1	top1	0.0015	0.16	2.809	0.00497
Epilepsy	MBNL2	13	97221433	97221434	-0.000892	rs16953648	4.03	rs7339219	-0.00138	3.14	2.127	382	2	lasso	0.0062	0.023	2.12701	0.03342
Epilepsy	TEX30	13	102773810	102773811	0.096582	rs10508091	-3.5	rs677594	0.0897	7.97	-2.008	670	1	top1	0.09	1.4e-15	-2.008	0.04464
Epilepsy	METTL21EP	13	102880098	102880099	0.045924	rs10508091	-3.5	rs11069498	0.00365	-4.32	-2.788	706	706	susie	0.004	0.056	2.2685	0.0233
Epilepsy	APEX1	14	20455190	20455191	-0.000563	rs1243659	-3.19	rs10135367	0.00404	-3.31	2.028	649	1	top1	0.004	0.054	-2.028	0.04256
Epilepsy	ANG	14	20688772	20688773	0.150031	rs1243659	-3.19	rs1010461	0.0613	-6.62	1.706	669	669	susie	0.083	1.7e-14	-2.11461	0.034463
Epilepsy	RNASE1	14	20803277	20803278	0.033083	rs1243659	-3.19	rs8012716	0.00259	4.14	2.221	635	635	susie	0.0073	0.015	2.22594	0.026018
Epilepsy	RNASE3	14	20891398	20891399	0.161124	rs1243659	-3.19	rs2771358	0.0811	-8.03	2.247	605	13	enet	0.11	1.3e-18	-2.32578	0.02003
Epilepsy	ZNF219	14	21104721	21104722	0.027086	rs1243659	-3.19	rs6571922	-0.000448	-2.84	0.922	524	524	susie	0.00022	0.28	-2.55153	0.010725
Epilepsy	ABHD4	14	22600118	22600119	0.142476	rs8022196	-3.08	rs8011143	0.0267	-4.98	0.787	658	658	susie	0.099	4.7e-17	-2.06981	0.03847
Epilepsy	OXA1L	14	22766562	22766563	0.019419	rs969914	-2.7	rs8019656	-0.00148	-3.59	2.176	601	2	lasso	0.00051	0.25	-2.28852	0.022107
Epilepsy	SLC7A7	14	22829819	22829820	0.01941	rs969914	-2.7	rs8019656	0.0248	-5.31	2.176	558	558	susie	0.03	3.9e-06	-2.18558	0.028847
Epilepsy	C14orf119	14	23094764	23094765	0.081274	rs1555415	3.16	rs17183863	0.00354	-3.93	0.488	476	20	enet	0.032	1.9e-06	2.37003	0.017787
Epilepsy	H3P37	14	23293851	23293852	0.03659	rs1555415	3.16	rs10130463	-0.00138	3.09	2.485	474	1	lasso	0.0046	0.044	2.485	0.012955
Epilepsy	CARMIL3	14	24051999	24052000	0.101844	rs2295308	3.1	rs7146599	0.0133	5.22	-2.227	464	46	enet	0.026	1.9e-05	-1.98947	0.04665
Epilepsy	CPNE6	14	24070836	24070837	-0.005765	rs2295308	3.1	rs8017358	0.0191	4.15	-2.129	462	1	top1	0.019	0.0002	-2.129	0.033254
Epilepsy	PCK2	14	24094052	24094053	0.020931	rs2295308	3.1	rs8017358	0.0392	-5.54	-2.129	466	466	susie	0.041	7.1e-08	2.18227	0.029089
Epilepsy	CBLN3	14	24430953	24430954	0.595768	rs2295308	3.1	rs2255591	0.397	-16.44	-2.336	524	524	susie	0.45	3.6e-90	2.20097	0.027738
Epilepsy	SDR39U1	14	24442903	24442904	0.168269	rs2295308	3.1	rs17184822	0.0675	-7.76	1.875	529	31	enet	0.13	6.4e-22	-2.64448	0.008182
Epilepsy	HEATR5A	14	31420284	31420285	0.005724	rs10130310	3.12	rs6571430	0.0178	3.87	-2.253	286	1	top1	0.018	0.00031	-2.253	0.024259
Epilepsy	CFL2	14	34714822	34714823	0.160161	rs17525149	3.06	rs17525972	0.127	9.44	2.15	414	1	top1	0.13	1.2e-21	2.15	0.031555
Epilepsy	TMX1	14	51240167	51240168	0.152651	rs4901097	-2.68	rs7149337	0.122	-9.21	-2.387	647	1	top1	0.12	6e-21	2.387	0.016986
Epilepsy	PTGDR	14	52267712	52267713	0.124934	rs12889132	-3.14	rs10129786	0.12	-9.07	-2.399	565	1	top1	0.12	1.3e-20	2.399	0.01644
Epilepsy	FERMT2	14	52952434	52952435	0.051488	rs7140955	-2.71	rs4901312	0.0392	5.86	2.477	358	1	top1	0.039	1.4e-07	2.477	0.013249
Epilepsy	HNRNPCP1	14	58521222	58521223	0.007298	rs311817	2.62	rs7155496	-0.000802	2.74	-1.643	449	6	enet	-0.00027	0.37	-2.01974	0.04341
Epilepsy	PCNX4	14	60091910	60091911	0.149103	rs3759692	-2.65	rs439332	0.182	11.11	-2.415	300	1	top1	0.18	3.2e-31	-2.415	0.015735
Epilepsy	DHRS7	14	60169855	60169856	0.06119	rs3759692	-2.65	rs439332	0.0221	-4.88	-2.415	288	18	enet	0.031	2.5e-06	2.01213	0.044206
Epilepsy	SYNE2	14	63852982	63852983	0.070588	rs11628107	3.69	rs28796021	0.0151	-4.94	-1.666	352	12	enet	0.022	6.1e-05	2.6611	0.007789
Epilepsy	CHURC1	14	64914360	64914361	0.789815	rs4902336	-3.37	rs10151701	0.728	22.1	-3.361	486	42	enet	0.75	9.2e-204	-3.40631	0.000658
Epilepsy	GPX2	14	64942904	64942905	0.030126	rs4902336	-3.37	rs4902336	0.00548	-3.67	-3.37	479	479	susie	0.0087	0.0088	3.08355	0.002045
Epilepsy	RBM25	14	73058784	73058785	0.001689	rs165935	2.94	rs362344	0.00192	3.45	-2.05	421	1	lasso	0.0086	0.0095	-2.05	0.040364
Epilepsy	FOS	14	75278773	75278774	-0.00019	rs1184086	3.07	rs7101	0.00592	-3.56	-2.408	428	1	lasso	0.02	0.00016	2.408	0.01604
Epilepsy	FLVCR2	14	75579588	75579589	0.111018	rs1184086	3.07	rs7146128	0.037	5.79	2.576	427	16	enet	0.046	1.2e-08	2.66383	0.007726
Epilepsy	TTLL5	14	75633624	75633625	0.077818	rs1184086	3.07	rs12717566	0.0522	-6.44	2.515	455	455	susie	0.054	6e-10	-2.44743	0.014388
Epilepsy	ERG28	14	75661188	75661189	0.04757	rs1184086	3.07	rs8007792	0.0163	-4.26	2.493	461	1	top1	0.016	0.00055	-2.493	0.012667
Epilepsy	RP11-471B22.3	14	90383364	90383365	-0.015042	rs1286310	-3.1	rs12147703	0.014	-3.67	2.195	418	1	lasso	0.017	0.0004	-2.195	0.028164
Epilepsy	NDUFB1	14	92121916	92121917	0.173232	rs6575209	3.15	rs7143338	0.113	9.47	1.761	523	12	lasso	0.13	3.2e-22	2.1351	0.032753
Epilepsy	RP11-349I1.2	14	94430632	94430633	0.085468	rs6575433	-2.77	rs6575433	0.0344	5	-2.767	805	805	susie	0.036	4.6e-07	-2.81167	0.004929
Epilepsy	GSKIP	14	96363870	96363871	-0.008547	rs4905426	-2.97	rs4905507	0.00249	2.79	2.397	559	1	top1	0.0025	0.1	2.397	0.01653
Epilepsy	BCL11B	14	99271523	99271524	0.014615	rs11160501	3.95	rs17629170	-0.000662	3.01	0.498	576	576	susie	-6.9e-05	0.33	2.79931	0.005121
Epilepsy	ATP5MJ	14	103928268	103928269	0.141714	rs7145372	2.6	rs10149651	0.0171	4.91	2.328	334	21	enet	0.054	5.9e-10	1.97047	0.048785
Epilepsy	TDRD9	14	103928461	103928462	0.406921	rs7145372	2.6	rs1187448	0.291	13.99	2.426	334	23	enet	0.35	6.9e-64	2.01476	0.04393
Epilepsy	RN7SL634P	14	104013641	104013642	0.105461	rs7145372	2.6	rs1187448	0.0199	5.14	2.426	330	4	lasso	0.03	3.6e-06	2.4239	0.015355
Epilepsy	RPS2P4	14	104836851	104836852	-0.013692	rs4073645	2.99	rs4983609	0.00493	2.06	2.064	334	1	top1	0.0049	0.038	2.064	0.039018
Epilepsy	RPL41P2	15	28315650	28315651	0.004159	rs7174027	2.4	rs10162623	0.00418	-1.97	-2.245	151	1	top1	0.0042	0.051	2.245	0.024768
Epilepsy	SCG5	15	32641675	32641676	-0.000774	rs8032931	3.37	rs17229055	0.000255	-2.47	2.525	418	1	top1	0.00026	0.28	-2.525	0.01157
Epilepsy	FAM98B	15	38454126	38454127	0.030928	rs4479187	-3.29	rs4467032	0.00923	-3.85	-2.563	506	1	top1	0.0092	0.0073	2.563	0.010377
Epilepsy	CTD-2651B20.1	15	45153216	45153217	0.050541	rs1901531	-3.25	rs12909987	0.00908	-4.54	-2.439	289	1	top1	0.0091	0.0078	2.439	0.014728
Epilepsy	SQOR	15	45631147	45631148	0.083769	rs1648312	-3.08	rs625466	0.0185	4.46	-2.262	366	3	lasso	0.02	0.00014	-2.61512	0.00892
Epilepsy	LYSMD2	15	51751559	51751560	0.018793	rs8031045	2.75	rs11630943	0.000385	3.5	-2.256	421	1	top1	0.00039	0.26	-2.256	0.024071
Epilepsy	TMOD2	15	51751585	51751586	0.168924	rs8031045	2.75	rs7174497	0.245	12.91	-2.238	421	1	top1	0.25	5.9e-43	-2.238	0.025221
Epilepsy	TMOD3	15	51829627	51829628	0.181907	rs8031045	2.75	rs16964561	0.136	-9.85	1.667	386	18	enet	0.15	4e-26	-2.51847	0.011787
Epilepsy	CCPG1	15	55408509	55408510	-0.007192	rs16976371	2.81	rs1550329	0.00187	-2.24	2.074	417	1	top1	0.0019	0.13	-2.074	0.038079
Epilepsy	GTF2A2	15	59657537	59657538	0.150358	rs4291860	-2.95	rs3087328	0.175	11.22	2.231	513	11	enet	0.19	3.3e-32	2.05141	0.040228
Epilepsy	BNIP2	15	59689533	59689534	0.032392	rs4291860	-2.95	rs3087328	0.0382	-5.54	2.231	502	1	top1	0.038	2e-07	-2.231	0.025681
Epilepsy	USP3	15	63504510	63504511	0.161408	rs989546	3.08	rs11635675	0.115	8.88	-2.45	414	414	susie	0.12	3.6e-20	-2.24053	0.025056
Epilepsy	USP3-AS1	15	63601294	63601295	0.074403	rs989546	3.08	rs11635675	0.00618	4	-2.45	385	385	susie	0.016	0.00063	-1.99518	0.046024
Epilepsy	HERC1	15	63833941	63833942	0.120684	rs989546	3.08	rs2053593	0.0692	-7.14	2.746	341	341	susie	0.1	4.9e-18	-3.10246	0.001919
Epilepsy	SLC24A1	15	65611377	65611378	0.011991	rs189155	2.7	rs16948889	-0.00122	-3.19	-1.846	324	2	lasso	0.0087	0.009	2.04664	0.040694
Epilepsy	TLE3	15	70098175	70098176	0.046735	rs4777260	-2.75	rs9788746	0.011	-4.26	-1.788	557	6	enet	0.012	0.0024	2.16138	0.030666
Epilepsy	PSTPIP1	15	76993358	76993359	0.050326	rs12912475	3	rs12148874	-0.00144	3.05	-0.489	230	34	enet	0.017	0.00038	-2.1291	0.033246
Epilepsy	PEAK1	15	77420143	77420144	0.0476	rs33940778	2.45	rs7119	0.0495	5.99	2.199	318	1	top1	0.049	3.5e-09	2.199	0.027878
Epilepsy	CEMIP	15	80779342	80779343	0.001826	rs11072972	2.61	rs17329068	-0.000794	-3.25	-1.354	500	2	lasso	0.013	0.0018	2.2947	0.02175
Epilepsy	RP11-775C24.5	15	80999980	80999981	0.104955	rs11072972	2.61	rs11072972	0.0693	-7.25	2.607	444	2	lasso	0.077	1.8e-13	-2.52136	0.01169
Epilepsy	RPL9P9	15	82372911	82372912	0.001994	rs1267658	2.92	rs7163724	-0.00149	-2.5	0.7	330	330	susie	-0.0014	0.86	2.1895	0.028561
Epilepsy	RPS17	15	82540563	82540564	0.0292	rs1267658	2.92	rs4778987	0.029	-4.78	-2.39	304	1	top1	0.029	5.5e-06	2.39	0.016848
Epilepsy	FSD2	15	82806069	82806070	0.008758	rs1267658	2.92	rs7178859	-0.00115	3.24	-1.972	258	2	lasso	0.0015	0.16	-2.44238	0.014591
Epilepsy	DET1	15	88546674	88546675	0.014575	rs4887216	-2.81	rs1470108	-0.000286	-2.99	2.314	455	1	lasso	0.0039	0.058	-2.314	0.020668
Epilepsy	IQGAP1	15	90388217	90388218	0.157738	rs2532105	4.15	rs16944424	0.135	10.12	1.849	387	387	susie	0.18	1.7e-31	2.09889	0.035826
Epilepsy	CRTC3	15	90529924	90529925	0.077307	rs2532105	4.15	rs17263706	0.00459	-4.05	1.67	429	429	susie	0.012	0.0031	-2.0874	0.036852
Epilepsy	CTD-3065B20.2	15	90596446	90596447	0.029539	rs2532105	4.15	rs28588020	0.0013	3.02	1.981	452	1	top1	0.0013	0.17	1.981	0.047591
Epilepsy	FURIN	15	90868591	90868592	0.058043	rs2532105	4.15	rs365931	0.0285	-4.75	-3.609	482	1	top1	0.028	6.6e-06	3.609	0.000307
Epilepsy	RCCD1	15	90955795	90955796	0.094441	rs2532105	4.15	rs2290202	0.0903	7.85	2.36	475	1	top1	0.09	1.1e-15	2.36	0.018275
Epilepsy	PRC1-AS1	15	90972859	90972860	0.030562	rs2532105	4.15	rs2290203	0.0205	-4.1	2.551	476	1	top1	0.021	0.00012	-2.551	0.010741
Epilepsy	VPS33B	15	91022602	91022603	0.209082	rs2532105	4.15	rs12595616	0.102	-9.31	2.214	483	8	lasso	0.15	2.1e-26	-2.52572	0.011546
Epilepsy	H2AZ2P1	15	92734194	92734195	0.041716	rs2387904	2.67	rs2387916	0.0152	-4.86	2.113	637	2	lasso	0.024	3.1e-05	-2.37826	0.017395
Epilepsy	CTD-2313J17.6	15	92808567	92808568	-0.003731	rs11858429	2.79	rs16974330	0.00275	-2.97	-2.22	651	1	top1	0.0027	0.092	2.22	0.026419
Epilepsy	FAM174B	15	92809883	92809884	0.267415	rs11858429	2.79	rs12593373	0.107	-8.53	1.818	651	33	enet	0.14	2.8e-24	-2.80411	0.005046
Epilepsy	CTD-2054N24.2	15	99807022	99807023	0.157425	rs10083668	-4.61	rs10152218	0.0354	5.27	-0.958	529	29	enet	0.063	3.1e-11	-2.06294	0.039119
Epilepsy	CERS3	15	100544994	100544995	0.194369	rs8027468	3.84	rs3794503	0.0478	-6.49	-2.525	589	589	susie	0.054	6.9e-10	2.10774	0.035054
Epilepsy	POLR3K	16	51644	51645	0.391463	rs2562146	2.79	rs2541593	0.19	-11.39	2.474	225	225	susie	0.22	1.4e-38	-2.6804	0.00735
Epilepsy	SNRNP25	16	53009	53010	0.034398	rs2562146	2.79	rs2541593	0.000308	3.07	2.474	225	5	enet	0.0015	0.16	2.21902	0.02649
Epilepsy	CAPN15	16	527716	527717	0.168122	rs3764247	2.84	rs11864655	0.0443	-6.58	1.176	443	31	enet	0.064	1.7e-11	-2.28784	0.02215
Epilepsy	METRN	16	715114	715115	0.147832	rs3764247	2.84	rs9928077	0.0442	7.12	-2.3	446	5	lasso	0.067	5.6e-12	-2.34074	0.01925
Epilepsy	CCDC78	16	726845	726846	0.05931	rs3764247	2.84	rs11864516	0.0417	-5.43	2.316	457	1	top1	0.042	5.9e-08	-2.316	0.02056
Epilepsy	HAGHL	16	726935	726936	0.286448	rs3764247	2.84	rs9928077	0.102	9.57	-2.3	457	23	enet	0.17	1.2e-28	-2.64906	0.00807
Epilepsy	CIAO3	16	741328	741329	0.262372	rs3764247	2.84	rs2071951	0.206	11.78	-2.082	452	2	lasso	0.21	4.8e-37	-2.25582	0.02408
Epilepsy	LMF1	16	970998	970999	0.199595	rs3764247	2.84	rs12448994	0.115	8.89	1.934	430	19	enet	0.17	6.1e-30	2.48382	0.013
Epilepsy	SYNGR3	16	1989659	1989660	0.121569	rs26866	2.96	rs1046495	0.0678	7.21	2.276	424	424	susie	0.072	9e-13	2.22892	0.02582
Epilepsy	MLST8	16	2204247	2204248	0.118783	rs26866	2.96	rs3160	0.0814	7.54	-2.587	355	1	top1	0.081	3.1e-14	-2.587	0.00968
Epilepsy	BRICD5	16	2211949	2211950	0.018361	rs26866	2.96	rs26857	0.0292	-4.79	-2.744	352	1	top1	0.029	5.2e-06	2.744	0.00607
Epilepsy	PGP	16	2214806	2214807	0.006133	rs26866	2.96	rs26857	0.00316	-2.67	-2.744	351	2	enet	0.012	0.0024	2.11381	0.03453
Epilepsy	ZNF75A	16	3308393	3308394	0.073008	rs27234	3.2	rs11640748	0.0146	-4.6	3.196	382	1	top1	0.015	0.001	-3.196	0.00139
Epilepsy	ZNF174	16	3401234	3401235	0.019499	rs27234	3.2	rs8060064	-0.000256	-3.3	3.196	353	2	lasso	0.0053	0.032	-3.14556	0.00166
Epilepsy	ADCY9	16	4116184	4116185	0.313639	rs1291695	2.51	rs7204987	0.191	11.35	1.665	356	50	enet	0.23	7.3e-41	2.13368	0.03287
Epilepsy	Metazoa_SRP	16	4658850	4658851	0.005839	rs1291695	2.51	rs1659479	-0.00129	3.61	2.019	395	1	lasso	0.0014	0.17	2.019	0.04349
Epilepsy	SNN	16	11668413	11668414	0.057043	rs1345442	-3.08	rs1345442	0.0253	4.94	-3.081	478	19	enet	0.027	1.1e-05	-2.4247	0.01532
Epilepsy	RP11-166B2.3	16	11882568	11882569	-0.015305	rs7201595	-3.15	rs7189692	0.00155	3.09	-2.293	462	1	top1	0.0016	0.15	-2.293	0.02185
Epilepsy	GSPT1	16	11916081	11916082	0.069823	rs7201595	-3.15	rs9927739	0.017	-4.69	2.564	458	1	top1	0.017	0.00043	-2.564	0.01035
Epilepsy	NTAN1	16	15056078	15056079	0.113773	rs11644601	2.89	rs11075253	0.0674	-7.06	2.811	103	103	susie	0.07	2.1e-12	-2.83839	0.00453
Epilepsy	KNOP1	16	19717693	19717694	0.163421	rs6497336	-2.52	rs3829539	0.174	10.84	2.317	429	1	top1	0.17	1e-29	2.317	0.0205
Epilepsy	USP31	16	23149269	23149270	0.076845	rs9929328	2.63	rs4967948	0.0265	5.24	-2.119	452	1	top1	0.027	1.3e-05	-2.119	0.03409
Epilepsy	AQP8	16	25215730	25215731	0.004693	rs11643365	3.01	rs2966209	-0.000309	2.48	2.331	404	1	top1	-0.00031	0.37	2.331	0.01975
Epilepsy	IL21R	16	27402161	27402162	0.020028	rs1805015	3.37	rs1801275	0.000535	-3.6	2.062	509	2	lasso	0.0028	0.09	-2.09688	0.036
Epilepsy	RP11-455F5.3	16	30096429	30096430	0.092817	rs35478648	2.04	rs7205802	0.0938	8.11	1.991	222	1	top1	0.094	3.1e-16	1.991	0.04648
Epilepsy	ZNF689	16	30624011	30624012	0.008108	rs11538957	2.46	rs732172	-0.00148	3.08	2.193	193	193	susie	-0.00076	0.48	2.11529	0.03441
Epilepsy	SRCAP	16	30699140	30699141	0.000694	rs11538957	2.46	rs11538957	0.00943	2.22	2.46	196	1	top1	0.0094	0.0068	2.46	0.01389
Epilepsy	MIR762HG	16	30875221	30875222	0.003325	rs11538957	2.46	rs11647243	0.00149	-2.21	0.871	230	230	susie	0.0067	0.019	-2.03285	0.04207
Epilepsy	RP11-1072A3.3	16	30987766	30987767	0.047039	rs11538957	2.46	rs4889606	0.0248	4.76	-2.216	232	1	top1	0.025	2.5e-05	-2.216	0.02669
Epilepsy	HSD3B7	16	30988270	30988271	0.084122	rs11538957	2.46	rs4889606	0.0676	7.55	-2.216	232	1	top1	0.068	4.9e-12	-2.216	0.02669
Epilepsy	STX1B	16	31010660	31010661	0.035244	rs11538957	2.46	rs4889606	0.0171	4.39	-2.216	230	1	top1	0.017	0.0004	-2.216	0.02669
Epilepsy	RP11-196G11.2	16	31043149	31043150	0.10881	rs11538957	2.46	rs732172	0.171	11.11	2.193	240	240	susie	0.18	8.5e-31	2.22951	0.02578
Epilepsy	RP11-196G11.6	16	31056459	31056460	0.033884	rs11538957	2.46	rs4889606	0.00758	4.08	-2.216	239	5	lasso	0.024	3.8e-05	-3.00213	0.00268
Epilepsy	PRSS53	16	31088962	31088963	0.041637	rs11538957	2.46	rs6565217	0.0425	-5.54	2.233	237	1	top1	0.042	4.4e-08	-2.233	0.02555
Epilepsy	RP11-196G11.4	16	31118077	31118078	0.043195	rs11538957	2.46	rs4527034	0.0195	-4.59	-2.127	241	241	susie	0.021	0.00011	2.11593	0.03435
Epilepsy	RP11-388M20.1	16	31196130	31196131	0.001032	rs11150619	-2.33	rs1978487	-0.000601	-2.61	-2.132	248	248	susie	0.00078	0.22	2.16426	0.03044
Epilepsy	NETO2	16	47143996	47143997	0.009394	rs13330510	2.08	rs2231982	-0.0015	3	0.175	168	168	susie	0.0006	0.24	2.0263	0.04273
Epilepsy	HERPUD1	16	56932047	56932048	0.033878	rs8044753	3.57	rs28168	0.019	-4.11	-2.11	517	1	top1	0.019	0.00021	2.11	0.03486
Epilepsy	RP11-325K4.2	16	56941342	56941343	0.039467	rs8044753	3.57	rs12922657	0.00422	-3	-1.967	517	1	top1	0.0042	0.051	1.967	0.04918
Epilepsy	HSF4	16	67164742	67164743	0.013699	rs1152084	-2.93	rs3730390	-0.000871	3.1	-2.059	191	2	lasso	-0.00029	0.37	-2.20528	0.02743
Epilepsy	EXOC3L1	16	67190203	67190204	0.015082	rs1152084	-2.93	rs17618203	-0.00115	2.71	-2.345	185	4	lasso	0.0055	0.03	-2.67539	0.00746
Epilepsy	ELMO3	16	67199110	67199111	0.069633	rs1152084	-2.93	rs17618203	0.0205	6.19	-2.345	186	15	enet	0.056	3.8e-10	-2.56227	0.0104
Epilepsy	LRRC29	16	67227047	67227048	0.072876	rs1152084	-2.93	rs11700	0.0327	-5.58	-1.713	175	3	lasso	0.04	1.2e-07	2.03451	0.0419
Epilepsy	RP5-991G20.1	16	72665169	72665170	0.024991	rs7404992	3.24	rs9936642	-0.00135	-3.11	2.016	304	304	susie	-0.0011	0.63	-3.09091	0.002
Epilepsy	ZFHX3	16	73059697	73059698	0.010609	rs7404992	3.24	rs13329908	0.00701	3.7	-1.749	453	2	lasso	0.0072	0.016	-1.97773	0.04796
Epilepsy	PDPR2P	16	74360858	74360859	0.046524	rs4247498	-2.95	rs2074629	-0.000983	-3.64	-2.032	363	1	lasso	-0.00081	0.5	2.032	0.04215
Epilepsy	LDHD	16	75116770	75116771	0.033981	rs247447	3.4	rs12924867	-0.00114	-2.88	0.737	409	409	susie	7e-05	0.31	-2.32001	0.02034
Epilepsy	CFDP1	16	75433484	75433485	0.162935	rs247447	3.4	rs9934007	0.163	10.55	2.449	344	3	lasso	0.17	2.2e-28	2.7816	0.00541
Epilepsy	RP11-77K12.9	16	75433835	75433836	0.033154	rs247447	3.4	rs1943064	-0.00063	3.06	-0.625	344	344	susie	0.0012	0.18	-1.99033	0.04655
Epilepsy	RP11-391L3.4	16	81464858	81464859	-0.020072	rs12920728	-2.87	rs12933918	0.00238	-3.31	-2.484	758	1	top1	0.0024	0.11	2.484	0.01299
Epilepsy	MPHOSPH6	16	82170225	82170226	0.227254	rs9925015	-2.42	rs2967370	0.108	9.15	-2.18	729	729	susie	0.2	1e-33	-2.06377	0.03904
Epilepsy	COTL1	16	84618076	84618077	0.068447	rs8050910	-3.82	rs12149123	0.0216	-4.86	1.698	870	11	enet	0.032	1.6e-06	-2.25772	0.02396
Epilepsy	ZDHHC7	16	85011534	85011535	0.121612	rs8050910	-3.82	rs1976383	0.0362	6.64	2.986	652	12	enet	0.085	7.8e-15	2.40667	0.0161
Epilepsy	KIAA0513	16	85027750	85027751	0.251322	rs8050910	-3.82	rs16975170	0.145	10.35	1.716	635	10	enet	0.2	1.4e-33	2.39975	0.01641
Epilepsy	AFG3L1P	16	89972585	89972586	0.000606	rs9939542	-2.84	rs2078478	0.00411	3.29	2.452	293	1	top1	0.0041	0.053	2.452	0.01421
Epilepsy	TLCD3A	17	732411	732412	0.065921	rs10871516	-3.07	rs7813	0.0103	3.97	-0.048	425	425	susie	0.016	0.00069	-2.2667	0.023409
Epilepsy	RP11-676J12.4	17	765318	765319	0.029093	rs10871516	-3.07	rs2295479	0.00261	-3.74	-2.419	403	1	lasso	0.0052	0.034	2.419	0.015563
Epilepsy	ABR	17	1229020	1229021	0.106943	rs11650110	2.94	rs7217439	0.00562	4.62	0.897	440	23	enet	0.028	8.5e-06	2.28575	0.022269
Epilepsy	YWHAE	17	1400377	1400378	0.007007	rs736060	4.13	rs16945809	0.00108	-3.15	-1.962	445	1	top1	0.0011	0.19	1.962	0.049762
Epilepsy	WDR81	17	1716522	1716523	0.224861	rs736060	4.13	rs12051752	0.0712	7.11	3.833	437	33	enet	0.12	7.7e-21	2.56389	0.010351
Epilepsy	HIC1	17	2054153	2054154	0.012632	rs736060	4.13	rs1057355	0.000532	3.13	-2.022	459	1	lasso	0.0079	0.012	-2.022	0.043176
Epilepsy	SRR	17	2303382	2303383	0.178856	rs12949174	-2.85	rs12450028	0.2	-12.11	2.214	404	6	lasso	0.22	9.8e-38	-2.05936	0.03946
Epilepsy	ZNF232-AS1	17	5111467	5111468	0.046889	rs6502851	3.98	rs3887446	0.0593	-6.38	1.98	432	1	top1	0.059	1e-10	-1.98	0.047704
Epilepsy	ZNF594-DT	17	5192083	5192084	0.032011	rs6502851	3.98	rs7225151	0.0294	5.27	3.038	454	1	top1	0.029	4.8e-06	3.038	0.002382
Epilepsy	SCIMP	17	5234859	5234860	0.163822	rs6502851	3.98	rs2585292	0.143	9.92	2.376	463	19	enet	0.15	4e-26	2.28449	0.022343
Epilepsy	DHX33	17	5469059	5469060	0.036766	rs6502851	3.98	rs1046368	0.00314	-3.89	2.329	532	2	lasso	0.016	0.00061	-2.33635	0.019473
Epilepsy	CLEC10A	17	7080306	7080307	0.084637	rs3752031	2.65	rs2455548	0.0176	-4.49	-2.083	488	1	top1	0.018	0.00034	2.083	0.037251
Epilepsy	NA	17	7686299	7686300	0.001964	rs12601874	3.21	rs12951053	0.0104	-2.46	-2.909	502	1	top1	0.01	0.0048	2.909	0.003626
Epilepsy	TMEM88	17	7855064	7855065	0.007505	rs12601874	3.21	rs4130668	0.00954	3.68	-2.158	507	1	top1	0.0095	0.0065	-2.158	0.030928
Epilepsy	CHD3	17	7884805	7884806	0.168017	rs12601874	3.21	rs4265881	0.0369	-6.06	1.992	505	505	susie	0.052	1.7e-09	-2.35722	0.018412
Epilepsy	SUPT6H	17	28662189	28662190	0.031944	rs11658233	-2.92	rs7207976	0.00103	3.35	-1.273	309	309	susie	0.0079	0.012	-2.15537	0.031133
Epilepsy	RNF135	17	30968784	30968785	0.003967	rs7406402	-2.95	rs216412	-0.00148	-2.7	1.843	259	2	lasso	0.00071	0.23	-1.98952	0.046643
Epilepsy	RP11-848P1.2	17	30971651	30971652	-0.007972	rs12453770	-3.43	rs7406402	0.00141	2.28	-2.954	262	1	top1	0.0014	0.16	-2.954	0.003137
Epilepsy	ZNF207	17	32350202	32350203	-0.002487	rs7222814	2.6	rs1015308	0.0025	-2.84	2.512	252	1	top1	0.0025	0.1	-2.512	0.012005
Epilepsy	RP11-799D4.4	17	35242962	35242963	0.009435	rs3744358	2.97	rs11867191	0.0119	-3.17	1.988	374	1	top1	0.012	0.0027	-1.988	0.046812
Epilepsy	RP11-47L3.1	17	35313501	35313502	0.051911	rs3744358	2.97	rs883416	0.0345	-5.16	-2.018	364	1	top1	0.035	7.6e-07	2.018	0.043591
Epilepsy	AC015849.19	17	35830292	35830293	0.016833	rs11653282	2.71	rs41324748	-0.000708	3.38	1.7791	345	10	enet	0.0029	0.086	1.9757	0.048189
Epilepsy	HEATR9	17	35868890	35868891	0.087103	rs11653282	2.71	rs1065341	0.0263	5.48	-1.13	329	329	susie	0.037	2.9e-07	-2.22612	0.026006
Epilepsy	AC015849.2	17	35868966	35868967	0.067821	rs11653282	2.71	rs4795089	0.0692	7.57	2.447	329	7	lasso	0.082	2.1e-14	2.55137	0.01073
Epilepsy	CCL5	17	35880792	35880793	0.058719	rs11653282	2.71	rs2107538	0.03	-5.18	1.921	327	327	susie	0.035	7.4e-07	-2.03676	0.041674
Epilepsy	RDM1	17	35930772	35930773	0.041052	rs11653282	2.71	rs4796123	-0.00121	-4.22	2.631	312	312	susie	0.00052	0.25	-2.6776	0.007415
Epilepsy	SOCS7	17	38352227	38352228	-0.009647	rs3892643	2.4	rs6503677	0.00164	2.25	2.206	180	1	top1	0.0016	0.15	2.206	0.027384
Epilepsy	EPOP	17	38675420	38675421	0.021993	rs11870254	3.25	rs226217	0.002	3.1	2.121	309	1	top1	0.002	0.13	2.121	0.033922
Epilepsy	SNORA21	17	38852993	38852994	-0.007498	rs11870254	3.25	rs4795309	0.00249	-2.3	2.215	360	1	top1	0.0025	0.1	-2.215	0.02676
Epilepsy	THRA	17	40058289	40058290	0.038069	rs12943633	3.46	rs883871	0.000714	3.87	-2.491	299	4	lasso	0.0067	0.019	-2.06325	0.039089
Epilepsy	NR1D1	17	40100724	40100725	0.002076	rs12943633	3.46	rs3744805	0.022	4.02	-2.318	304	1	top1	0.022	6.8e-05	-2.318	0.020449
Epilepsy	TOP2A	17	40417949	40417950	0.006585	rs883871	-2.49	rs4795424	-0.000111	2.65	-2.019	364	1	top1	-0.00011	0.34	-2.019	0.043487
Epilepsy	DNAJC7	17	42021375	42021376	0.006299	rs9907244	2.48	rs28459794	0.000837	-2.83	2.052	322	2	lasso	0.003	0.082	-2.05186	0.040184
Epilepsy	ATXN7L3-AS1	17	44198881	44198882	0.01093	rs12602486	2.67	rs2074107	0.00157	3.27	-2.032	346	1	top1	0.0016	0.15	-2.032	0.042154
Epilepsy	ITGB3	17	47253845	47253846	0.010958	rs2292700	2.75	rs4794058	-0.00137	3.23	-1.903	329	6	enet	0.0031	0.079	-2.07362	0.038115
Epilepsy	MRPL45P2	17	47492491	47492492	0.077415	rs1986693	-4.09	rs6504872	0.0833	8.27	-2.408	358	12	enet	0.093	4.6e-16	-2.1921	0.028372
Epilepsy	NPEPPS	17	47522941	47522942	0.059464	rs8073371	-4.23	rs7210738	0.013	-4.59	-1.839	366	366	susie	0.016	0.00062	2.34856	0.018846
Epilepsy	MRPL10	17	47831533	47831534	0.153003	rs8073371	-4.23	rs17774272	0.0543	-6.22	-1.221	384	38	enet	0.079	6.9e-14	2.16475	0.030407
Epilepsy	SP2-DT	17	47895811	47895812	0.158753	rs8073371	-4.23	rs2228251	0.0189	5.89	3.242	380	19	enet	0.072	1e-12	2.46455	0.013718
Epilepsy	RP11-6N17.3	17	47933105	47933106	0.021259	rs8073371	-4.23	rs2228251	0.0191	-3.87	3.242	376	6	lasso	0.02	0.00013	-2.11824	0.034155
Epilepsy	RP5-890E16.5	17	48067292	48067293	0.028707	rs8073371	-4.23	rs208015	-0.00121	3.34	0.915	425	425	susie	0.0028	0.091	2.1938	0.02825
Epilepsy	CBX1	17	48101520	48101521	0.043665	rs8073371	-4.23	rs16953235	0.0129	5.07	-4.12	445	11	enet	0.022	7.2e-05	-3.68326	0.00023
Epilepsy	RP11-1079K10.2	17	49375379	49375380	0.018509	rs2233359	-2.63	rs7502499	0.000982	2.88	-2.032	347	1	lasso	0.0033	0.074	-2.032	0.042154
Epilepsy	KAT7	17	49789311	49789312	-0.014937	rs2103273	-3.05	rs16948563	0.0268	-4.4	-2.023	400	1	top1	0.027	1.2e-05	2.023	0.043073
Epilepsy	MYCBPAP	17	50508383	50508384	0.305551	rs17564605	3.44	rs11649849	0.253	-13.31	-1.595	468	13	enet	0.27	2.1e-48	1.99789	0.045729
Epilepsy	SKA2	17	59155268	59155269	0.013903	rs4453568	-2.46	rs12936097	0.0182	3.78	2.158	293	1	top1	0.018	0.00027	2.158	0.030928
Epilepsy	NOL11	17	67717832	67717833	-0.000976	rs2706702	2.47	rs2570046	0.00934	3.11	-2.007	284	1	lasso	0.0094	0.0068	-2.007	0.04475
Epilepsy	MAP2K6	17	69414697	69414698	0.096832	rs557491	-2.88	rs2251160	0.0635	-6.77	2.168	343	1	top1	0.063	2.2e-11	-2.168	0.030159
Epilepsy	NA	17	69551357	69551358	0.080622	rs557491	-2.88	rs2716197	0.0499	-6.31	2.027	347	1	top1	0.05	3.1e-09	-2.027	0.042662
Epilepsy	SLC39A11	17	73092711	73092712	0.255287	rs2567522	-3.04	rs9893253	0.129	9.6	1.907	573	44	enet	0.14	9.9e-25	2.23222	0.025601
Epilepsy	CTD-2006K23.2	17	74677599	74677600	0.057002	rs12940226	-3.04	rs34303409	0.0419	5.48	2.503	458	1	top1	0.042	5.4e-08	2.503	0.012315
Epilepsy	EVPL	17	76027451	76027452	0.026731	rs8082199	-3.75	rs16968642	0.0216	-3.95	-2.364	374	1	top1	0.022	8e-05	2.364	0.018079
Epilepsy	RNF157-AS1	17	76140564	76140565	0.028697	rs8082199	-3.75	rs2666002	0.0026	3.73	-2.489	368	1	top1	0.0026	0.098	-2.489	0.01281
Epilepsy	FOXJ1	17	76141298	76141299	0.007956	rs8082199	-3.75	rs2598424	-0.00141	2.91	-3.155	368	1	lasso	0.0014	0.16	-3.155	0.001605
Epilepsy	RNF157	17	76240372	76240373	0.090368	rs8082199	-3.75	rs3859181	0.0361	5.99	-3.234	393	24	enet	0.058	1.4e-10	-3.23231	0.001228
Epilepsy	UBALD2	17	76265201	76265202	0.050926	rs8082199	-3.75	rs347673	0.00555	-4.75	-2.399	387	387	susie	0.015	0.00096	2.64246	0.008231
Epilepsy	QRICH2	17	76307997	76307998	0.161437	rs8082199	-3.75	rs8901	0.0188	-5.6	-2.539	384	8	lasso	0.045	2e-08	2.32874	0.019873
Epilepsy	CTD-2357A8.2	17	78691978	78691979	0.005945	rs9302876	-3.26	rs4352096	0.000565	-3.28	2.87	558	1	lasso	0.007	0.017	-2.87	0.004105
Epilepsy	USP36	17	78841440	78841441	0.032931	rs9302876	-3.26	rs1057040	0.0142	4.35	2.21	621	1	top1	0.014	0.0012	2.21	0.027105
Epilepsy	CEP295NL	17	78903214	78903215	0.147685	rs9302876	-3.26	rs2889529	0.0571	7.78	2.437	652	4	lasso	0.067	6.3e-12	2.39606	0.016573
Epilepsy	CTD-2373H9.5	17	78903262	78903263	0.129337	rs9302876	-3.26	rs2889529	0.0926	8.39	2.437	652	652	susie	0.099	4.7e-17	2.39658	0.016549
Epilepsy	TBC1D16	17	80035847	80035848	0.068413	rs12602775	-4.38	rs9799	0.0366	5.33	-2.156	399	1	top1	0.037	3.7e-07	-2.156	0.031084
Epilepsy	ENDOV	17	80415168	80415169	0.062705	rs12602775	-4.38	rs11657930	0.00972	4.37	-3.022	485	485	susie	0.015	0.00091	-2.79438	0.0052
Epilepsy	CHMP6	17	80991597	80991598	0.093351	rs9905170	-2.5	rs9989483	0.0436	5.58	1.447	435	435	susie	0.044	2.2e-08	1.96538	0.04937
Epilepsy	RFNG	17	82051733	82051734	-0.007629	rs8081117	3.31	rs8081117	3.17e-05	-2.05	3.31	307	1	top1	3.2e-05	0.31	-3.31	0.000933
Epilepsy	CCDC57	17	82212829	82212830	0.14885	rs8081117	3.31	rs4789670	0.257	-13.33	-2.112	301	1	top1	0.26	3.6e-45	2.112	0.034686
Epilepsy	RP13-516M14.8	17	82249066	82249067	0.02346	rs8081117	3.31	rs11653735	-5.17e-05	3.35	-0.487	305	10	enet	0.002	0.12	-2.37792	0.017411
Epilepsy	CYBC1	17	82450828	82450829	0.122051	rs8081117	3.31	rs3751913	0.0768	-7.25	2.214	401	6	lasso	0.078	1e-13	-2.01897	0.04349
Epilepsy	NARF	17	82458179	82458180	0.011254	rs8081117	3.31	rs3829567	0.000994	-3.42	1.003	399	7	enet	0.0014	0.16	-2.00649	0.044804
Epilepsy	RP13-638C3.6	17	82577390	82577391	0.018229	rs8081117	3.31	rs6502011	0.0216	-4.24	-2.754	416	1	top1	0.022	8.1e-05	2.754	0.005887
Epilepsy	RAB40B	17	82698727	82698728	0.003719	rs8081117	3.31	rs1127986	0.000617	2.61	-1.968	372	1	top1	0.00062	0.24	-1.968	0.049068
Epilepsy	TYMSOS	18	658262	658263	0.018306	rs11664283	3.32	rs1058151	0.00414	4.04	-2.843	621	1	lasso	0.014	0.0011	-2.843	0.004469
Epilepsy	TGIF1	18	3411607	3411608	0.06562	rs12954964	3.59	rs238135	0.051	-6.06	2.404	500	500	susie	0.053	1.2e-09	-2.52228	0.01166
Epilepsy	ANKRD12	18	9136776	9136777	0.0582	rs11081446	2.5	rs2377961	0.00163	-4.42	-1.506	524	18	enet	0.01	0.0051	2.49441	0.012617
Epilepsy	RP11-888D10.4	18	9259387	9259388	-0.014667	rs11081446	2.5	rs11081446	0.003	2.31	2.498	532	1	top1	0.003	0.083	2.498	0.01249
Epilepsy	RP11-687E1.2	18	42052704	42052705	-0.008477	rs4890216	-2.73	rs2082325	-0.000111	1.97	-2.066	364	1	top1	-0.00011	0.34	-2.066	0.038828
Epilepsy	SIGLEC15	18	45825511	45825512	0.030959	rs900966	3.02	rs11082490	-0.000292	-3.61	-2.049	537	33	enet	0.016	0.00052	2.06966	0.038485
Epilepsy	RP11-110H1.4	18	49486148	49486149	0.065039	rs561007	-3.12	rs8092472	0.012	-4.27	1.854	521	521	susie	0.015	0.00073	-1.9771	0.048031
Epilepsy	TXNL1	18	56651599	56651600	0.028994	rs7232905	2.87	rs496102	0.00735	3.84	2.48	400	1	top1	0.0074	0.015	2.48	0.013138
Epilepsy	WDR7	18	56651674	56651675	0.007858	rs7232905	2.87	rs582183	-0.000482	-3.32	2.09	400	1	top1	-0.00048	0.41	-2.09	0.036618
Epilepsy	SEC11C	18	59139476	59139477	0.030236	rs4940456	-3.67	rs17769086	-0.000892	3.31	-2.535	606	606	susie	0.0015	0.16	-2.50071	0.012395
Epilepsy	LMAN1	18	59359961	59359962	0.147151	rs4940456	-3.67	rs1980176	0.0919	8.56	-2.934	654	14	enet	0.099	4.7e-17	-3.4134	0.000642
Epilepsy	ACTBP9	18	62442027	62442028	0.006268	rs12607917	-3.88	rs510415	-0.00114	-3.32	-1.176	440	440	susie	-0.00071	0.47	2.48236	0.013052
Epilepsy	ZNF516	18	76495189	76495190	0.215591	rs359724	-3.49	rs11150958	0.099	-8.19	2.091	577	37	enet	0.13	4.7e-22	-2.01849	0.043541
Epilepsy	RP11-162A12.4	18	76805735	76805736	0.025875	rs1667918	3.7	rs6420510	0.00594	-4.74	2.709	657	1	top1	0.0059	0.026	-2.709	0.006749
Epilepsy	RP11-862L9.2	18	77006845	77006846	0.013232	rs1667918	3.7	rs7232502	0.00777	3.56	2.71	683	1	top1	0.0078	0.013	2.71	0.006728
Epilepsy	CIRBP-AS1	19	1270240	1270241	0.014714	rs11549884	3.24	rs2930884	-0.000636	2.99	2.42	399	1	lasso	0.0014	0.16	2.42	0.015521
Epilepsy	REEP6	19	1490752	1490753	0.126215	rs11084919	2.71	rs4807144	0.0031	-3.92	2.203	394	35	enet	0.027	9.8e-06	-2.22647	0.025983
Epilepsy	AP3D1	19	2164464	2164465	0.021923	rs11084919	2.71	rs7256735	0.00854	-4.25	-2.28	402	3	enet	0.012	0.0022	2.91318	0.003578
Epilepsy	SPPL2B	19	2328620	2328621	0.054126	rs11084919	2.71	rs11882330	0.018	4.13	2.077	410	1	top1	0.018	0.00029	2.077	0.037802
Epilepsy	TLE5	19	3063106	3063107	-0.023389	rs9294	2.53	rs9294	-0.00111	2.37	2.531	396	1	top1	-0.0011	0.61	2.531	0.011374
Epilepsy	DOHH	19	3500939	3500940	0.040036	rs7253265	-3.25	rs2285957	0.00323	3.6	-2.39	382	1	top1	0.0032	0.076	-2.39	0.016848
Epilepsy	C19orf71	19	3539153	3539154	0.166579	rs7253265	-3.25	rs4807483	0.119	-9.09	2.141	376	376	susie	0.12	2.9e-21	-2.09499	0.036172
Epilepsy	MFSD12	19	3574289	3574290	0.055654	rs7253265	-3.25	rs8111211	0.0149	-3.74	0.023	371	371	susie	0.018	0.00027	-3.38878	0.000702
Epilepsy	TBXA2R	19	3606839	3606840	0.055668	rs7253265	-3.25	rs10408855	0.0225	5.46	-2.599	367	3	lasso	0.024	3.4e-05	-2.85679	0.004279
Epilepsy	PIP5K1C	19	3700478	3700479	0.089919	rs7253265	-3.25	rs7253265	0.0554	-6.59	-3.247	351	11	enet	0.066	1.1e-11	3.50404	0.000458
Epilepsy	DPP9	19	4724672	4724673	0.225139	rs2779173	-2.84	rs8101703	0.148	10	-2.57	424	1	top1	0.15	3.2e-25	-2.57	0.01017
Epilepsy	MICOS13	19	5680602	5680603	0.020091	rs8112148	-2.58	rs739943	-0.00117	-2.95	-2.119	393	1	lasso	-0.00073	0.48	2.119	0.03409
Epilepsy	DENND1C	19	6482556	6482557	0.024644	rs340138	3.27	rs163913	0.00349	-3.7	2.809	410	1	top1	0.0035	0.068	-2.809	0.00497
Epilepsy	C3	19	6730561	6730562	0.03879	rs3745551	3.7	rs163913	-0.000763	-3.35	2.809	455	3	lasso	0.0029	0.088	-2.00284	0.045194
Epilepsy	GPR108	19	6737602	6737603	0.230802	rs3745551	3.7	rs163913	0.105	-8.59	2.809	457	457	susie	0.14	3.5e-24	-2.74638	0.006026
Epilepsy	CTC-312O10.3	19	6896831	6896832	0.210684	rs3745551	3.7	rs10424498	0.102	8.34	-2.488	439	439	susie	0.13	8.2e-22	-3.09642	0.001959
Epilepsy	CTC-312O10.2	19	6898298	6898299	0.214771	rs3745551	3.7	rs8113805	0.0968	-8.23	0.803	439	439	susie	0.18	3.1e-30	-2.17625	0.029537
Epilepsy	Metazoa_SRP	19	6928344	6928345	0.105948	rs3745551	3.7	rs10424498	0.0991	8.31	-2.488	441	1	top1	0.099	4.2e-17	-2.488	0.012846
Epilepsy	PET100	19	7629736	7629737	0.423709	rs1035942	-3	rs794078	0.201	-12.06	-1.662	444	444	susie	0.26	3e-46	1.99864	0.045647
Epilepsy	AC092316.1	19	8549505	8549506	0.034108	rs12978064	-2.66	rs17160563	0.0266	6.11	-2.552	428	428	susie	0.057	2.5e-10	-2.54352	0.010974
Epilepsy	ZNF558	19	8832327	8832328	0.070524	rs12978064	-2.66	rs2918294	0.0307	-4.77	2.112	408	1	top1	0.031	3e-06	-2.112	0.034686
Epilepsy	ZNF317	19	9140379	9140380	0.10305	rs12978064	-2.66	rs10129	0.0422	5.82	-1.298	418	418	susie	0.067	5.2e-12	-1.9963	0.045902
Epilepsy	CTC-325H20.4	19	9291514	9291515	0.003	rs12978064	-2.66	rs10854117	0.0022	-2.55	1.891	405	405	susie	0.0063	0.022	-2.02557	0.042809
Epilepsy	YIPF2	19	10928680	10928681	0.012293	rs370229	2.75	rs17678521	0.00401	-3.26	1.974	377	1	top1	0.004	0.055	-1.974	0.048382
Epilepsy	SPC24	19	11155807	11155808	0.125577	rs370229	2.75	rs2738456	0.0479	-6.12	1.339	370	29	enet	0.071	1.5e-12	-2.13086	0.033101
Epilepsy	ZNF440	19	11814283	11814284	0.060396	rs11879017	-2.66	rs279210	0.0162	-4.81	-1.871	302	11	lasso	0.025	2e-05	2.14312	0.032103
Epilepsy	ZNF799	19	12401270	12401271	0.017571	rs17638937	2.2	rs2902317	0.000558	-3.31	2.189	263	2	lasso	0.0088	0.0087	-2.13835	0.032488
Epilepsy	ZNF443	19	12441111	12441112	0.077442	rs17638937	2.2	rs2902317	0.0508	-6.43	2.189	269	269	susie	0.053	9.3e-10	-2.18731	0.02872
Epilepsy	RNASEH2A	19	12802062	12802063	0.046427	rs4926143	-2.53	rs2967890	0.00246	-3.97	1.773	295	295	susie	0.0047	0.041	-2.04204	0.041147
Epilepsy	KLF1	19	12887180	12887181	0.02557	rs4926143	-2.53	rs741702	0.0171	3.95	1.98	312	1	top1	0.017	0.00041	1.98	0.047704
Epilepsy	LYL1	19	13103160	13103161	0.079376	rs2900964	3.16	rs741702	-9.04e-05	4.23	1.98	348	26	enet	0.022	6.6e-05	2.15635	0.031056
Epilepsy	CYP4F12	19	15672756	15672757	0.261231	rs7252046	-3.25	rs3848642	0.174	-10.93	1.954	533	533	susie	0.24	2.8e-41	-2.18349	0.029
Epilepsy	KLF2	19	16324816	16324817	0.029879	rs7252046	-3.25	rs4808046	0.0357	5.38	2.023	400	1	top1	0.036	5.1e-07	2.023	0.043073
Epilepsy	CTD-2013N17.6	19	16358326	16358327	0.056685	rs7252046	-3.25	rs875622	0.0351	-5.83	2.862	396	396	susie	0.047	9.9e-09	-2.47084	0.01348
Epilepsy	SSBP4	19	18418863	18418864	0.044656	rs1043192	2.96	rs12981988	0.00327	-4.16	1.123	385	16	enet	0.0057	0.029	-2.74099	0.006126
Epilepsy	KXD1	19	18557761	18557762	0.022984	rs1043192	2.96	rs2079015	0.0107	4.03	2.483	373	1	lasso	0.013	0.0019	2.483	0.013028
Epilepsy	AC005253.2	19	18561518	18561519	0.03556	rs1043192	2.96	rs2314666	0.0112	-3.86	2.245	371	1	top1	0.011	0.0035	-2.245	0.024768
Epilepsy	UBA52	19	18571729	18571730	0.056238	rs1043192	2.96	rs3761034	0.00606	3.97	2.401	370	1	top1	0.0061	0.025	2.401	0.01635
Epilepsy	REX1BD	19	18588724	18588725	0.222329	rs1043192	2.96	rs4808823	0.233	-12.54	-1.963	369	1	top1	0.23	1.4e-40	1.963	0.049646
Epilepsy	COPE	19	18919396	18919397	0.041516	rs1043192	2.96	rs2231992	-0.000793	3.41	-2.343	336	3	lasso	0.013	0.0016	-2.16561	0.030341
Epilepsy	CEBPA-DT	19	33302856	33302857	0.039662	rs17531765	3.22	rs7251505	0.0122	4.14	2.149	466	1	top1	0.012	0.0024	2.149	0.031634
Epilepsy	LSM14A	19	34172503	34172504	0.073864	rs17531765	3.22	rs523959	0.0152	-4.2	2.363	397	1	top1	0.015	0.00082	-2.363	0.018128
Epilepsy	LSR	19	35248329	35248330	0.05961	rs11084809	2.71	rs17541474	0.00412	-4.03	-0.921	485	6	lasso	0.014	0.0014	2.58134	0.009842
Epilepsy	KMT2B	19	35718018	35718019	0.087023	rs2619200	-2.72	rs231236	0.0522	-6.57	2.277	432	432	susie	0.054	5.9e-10	-2.30148	0.021365
Epilepsy	PROSER3	19	35758142	35758143	0.063586	rs2619200	-2.72	rs231237	0.00516	-4.26	-2.508	417	30	enet	0.016	0.00067	3.26731	0.001086
Epilepsy	AC002398.13	19	35771027	35771028	0.01152	rs2619200	-2.72	rs807479	0.00947	-3.68	-2.029	419	1	top1	0.0095	0.0067	2.029	0.042458
Epilepsy	ARHGAP33	19	35774531	35774532	0.169731	rs2619200	-2.72	rs231230	0.0943	-9.04	-1.649	419	419	susie	0.16	1.1e-26	2.19394	0.02824
Epilepsy	LINC01529	19	35797901	35797902	0.134395	rs2619200	-2.72	rs231237	0.0342	-6.19	-2.508	406	30	enet	0.076	2.1e-13	2.55618	0.010583
Epilepsy	AD001527.7	19	36148347	36148348	-0.004257	rs2619200	-2.72	rs2967490	-0.00149	2.13	2.607	325	1	top1	-0.0015	0.93	2.607	0.009134
Epilepsy	CTD-3234P18.6	19	36668101	36668102	0.03696	rs2967491	2.62	rs3108598	0.019	4.93	1.908	289	6	enet	0.026	1.8e-05	2.02703	0.042659
Epilepsy	LINC01534	19	36687448	36687449	0.005868	rs2967491	2.62	rs3108191	-0.00123	2.7	1.958	286	286	susie	-0.00077	0.49	2.08105	0.03743
Epilepsy	ZNF567	19	36687627	36687628	0.007325	rs2967491	2.62	rs8111845	-2.12e-05	2.62	2.597	286	10	enet	0.0011	0.19	3.44939	0.000562
Epilepsy	ACTN4	19	38647669	38647670	0.059627	rs4803027	-2.27	rs3745859	0.0284	5.11	2.134	404	404	susie	0.032	1.7e-06	2.04706	0.040652
Epilepsy	CTD-2540F13.2	19	38738347	38738348	0.045173	rs4803027	-2.27	rs35335944	-6.21e-05	-4.14	-2.219	406	3	enet	0.0078	0.013	2.36181	0.018186
Epilepsy	CAPN12	19	38769903	38769904	0.270434	rs4803027	-2.27	rs35335944	0.2	-11.67	-2.219	402	5	lasso	0.2	5.4e-35	2.23739	0.025261
Epilepsy	GMFG	19	39342371	39342372	0.031788	rs2304217	2.85	rs251905	-0.00056	3.72	1.15	431	4	enet	-8.2e-05	0.33	2.00206	0.045278
Epilepsy	CLC	19	39738027	39738028	0.03758	rs2304217	2.85	rs3786939	0.0151	4.15	2.74	370	1	top1	0.015	0.00085	2.74	0.006144
Epilepsy	ZNF780B	19	40056208	40056209	0.019315	rs10518261	2.78	rs7259169	0.00432	-3.38	2.126	369	1	top1	0.0043	0.049	-2.126	0.033503
Epilepsy	CTC-490E21.10	19	40837209	40837210	0.061161	rs12971430	-2.62	rs3733829	0.0113	4.44	1.744	424	36	enet	0.015	0.0009	1.9727	0.04853
Epilepsy	AC011513.4	19	41786892	41786893	0.057622	rs2075751	-2.3	rs10413359	0.0376	5.65	2.036	262	1	top1	0.038	2.5e-07	2.036	0.04175
Epilepsy	CD177P1	19	43379122	43379123	0.473705	rs7257560	-3.05	rs7257560	0.187	-11.44	-3.047	309	41	enet	0.21	4.8e-37	2.64787	0.0081
Epilepsy	ZNF45	19	43935277	43935278	0.030035	rs1061768	2.6	rs1402325	0.00376	3.58	-2.355	457	2	lasso	0.0041	0.053	-2.355	0.018523
Epilepsy	SAE1	19	47113273	47113274	0.057945	rs177918	2.59	rs177918	0.0486	5.93	2.591	300	1	top1	0.049	4.8e-09	2.591	0.00957
Epilepsy	HRC	19	49155423	49155424	-0.021551	rs11667229	3.1	rs34074594	0.006	-3.57	2.541	391	1	lasso	0.0065	0.021	-2.541	0.011054
Epilepsy	CTC-301O7.4	19	49340249	49340250	0.092745	rs11667229	3.1	rs354022	0.0646	-6.8	-1.802	374	13	enet	0.08	4.5e-14	2.01279	0.044137
Epilepsy	SNORD35B	19	49497719	49497720	0.018783	rs35791962	2.72	rs3745301	-0.00108	-3.2	2.565	370	1	top1	-0.0011	0.6	-2.565	0.010318
Epilepsy	PRR12	19	49591642	49591643	0.041519	rs35791962	2.72	rs4426453	0.0293	5.12	2.54	362	1	top1	0.029	5e-06	2.54	0.011085
Epilepsy	PTOV1	19	49851057	49851058	0.078102	rs35791962	2.72	rs10423897	0.023	-5.3	1.858	347	3	lasso	0.034	8.8e-07	-2.10166	0.035583
Epilepsy	PTOV1-AS2	19	49859288	49859289	0.204031	rs35791962	2.72	rs16981492	0.0813	-7.94	1.542	350	15	enet	0.12	7.2e-21	-1.98171	0.047511
Epilepsy	KLK3	19	50854914	50854915	0.040365	rs2569522	2.69	rs4592765	-0.0004	3.12	2.354	529	2	lasso	0.0013	0.17	2.03696	0.041654
Epilepsy	KLK2	19	50861567	50861568	0.038254	rs2569522	2.69	rs4592765	0.00948	3.66	2.354	529	1	top1	0.0095	0.0067	2.354	0.018573
Epilepsy	LILRB2	19	54281183	54281184	0.251887	rs462094	2.36	rs12984962	0.0856	-7.75	-2.054	466	32	enet	0.13	1.9e-22	2.17893	0.029337
Epilepsy	EPS8L1	19	55072019	55072020	0.20473	rs7254234	3.28	rs667451	0.0745	7.23	1.296	456	21	enet	0.1	2.3e-17	2.13273	0.032947
Epilepsy	NAT14	19	55485003	55485004	0.053632	rs10412869	3.38	rs2864436	0.00318	4.52	-3.19	581	3	lasso	0.009	0.0079	-2.7864	0.00533
Epilepsy	SSC5D	19	55488403	55488404	0.114922	rs10412869	3.38	rs889090	0.0414	6.17	-2.062	584	584	susie	0.054	8.2e-10	-2.21221	0.026952
Epilepsy	ZNF805	19	57240684	57240685	0.020509	rs4801408	-2.39	rs2865164	0.00377	-3.31	1.974	500	2	lasso	0.0073	0.015	-2.2075	0.027279
Epilepsy	RN7SL832P	2	10690343	10690344	0.039336	rs16856412	-2.83	rs2287059	0.00134	4.22	-2.675	615	2	lasso	0.0087	0.0088	-2.67356	0.00751
Epilepsy	TTC32	2	19901985	19901986	0.152999	rs10168217	-2.98	rs7563410	0.091	8.36	-2.632	582	8	lasso	0.092	7e-16	-2.66571	0.00768
Epilepsy	DNMT3A	2	25342589	25342590	0.056759	rs11892454	3.34	rs1550117	0.0308	4.76	-1.197	327	7	enet	0.035	5.9e-07	-2.89267	0.00382
Epilepsy	SMARCE1P6	2	26149203	26149204	0.003675	rs11892454	3.34	rs11676342	0.000499	2.98	-0.829	342	11	enet	0.0033	0.074	-2.07585	0.03791
Epilepsy	HADHA	2	26244725	26244726	0.010653	rs10168718	2.73	rs11677219	0.000139	-3.07	-1.55	345	345	susie	0.0009	0.21	2.95256	0.00315
Epilepsy	OTOF	2	26558697	26558698	0.056506	rs6546932	-2.6	rs2280512	0.00394	4.02	-1.408	359	5	lasso	0.0045	0.045	-2.28786	0.02215
Epilepsy	PREB	2	27134674	27134675	0.133581	rs2289359	2.62	rs2289359	0.0608	-6.56	2.623	309	1	top1	0.061	5.8e-11	-2.623	0.00872
Epilepsy	FNDC4	2	27495244	27495245	-0.005826	rs2289359	2.62	rs2304680	0.00324	-1.78	2.516	276	1	top1	0.0032	0.075	-2.516	0.01187
Epilepsy	THUMPD2	2	39779266	39779267	0.0531	rs2110656	-2.78	rs10207589	0.0458	6.41	-2.45	489	489	susie	0.051	2.4e-09	-2.53234	0.01133
Epilepsy	DYNC2LI1	2	43774038	43774039	0.101224	rs4073237	-3.2	rs12468048	0.0103	-4.44	-2.178	472	7	enet	0.033	1.4e-06	2.71029	0.00672
Epilepsy	ERLEC1	2	53787043	53787044	0.042937	rs6721970	-2.3	rs11687470	-0.00114	-3.42	2.119	473	4	lasso	-0.00087	0.52	-2.15176	0.03142
Epilepsy	CDPF1P1	2	55224398	55224399	0.025968	rs7349405	-3.45	rs4435493	0.00152	3.62	-3.059	499	1	top1	0.0015	0.16	-3.059	0.00222
Epilepsy	CLHC1	2	55232353	55232354	0.538252	rs7349405	-3.45	rs4435493	0.353	15.39	-3.059	498	498	susie	0.44	2e-85	-3.11204	0.00186
Epilepsy	PRORSD1P	2	55282318	55282319	0.011049	rs7349405	-3.45	rs6755214	0.00733	3.22	-1.986	485	1	top1	0.0073	0.015	-1.986	0.04703
Epilepsy	RP11-474G23.3	2	68252869	68252870	-0.012291	rs12713604	2.34	rs2116051	-0.0011	-2.77	-2.27	486	6	enet	5.9e-05	0.31	2.52117	0.0117
Epilepsy	ANXA4	2	69644424	69644425	0.215073	rs12622388	2.69	rs7424572	0.119	-9.29	2.383	316	316	susie	0.12	1.7e-20	-2.43242	0.015
Epilepsy	LINC01816	2	70125316	70125317	-0.012187	rs12622388	2.69	rs12996793	0.000862	-1.97	-2.42	388	1	top1	0.00086	0.21	2.42	0.01552
Epilepsy	RP11-467P9.1	2	71068124	71068125	-0.005834	rs6546618	2.96	rs734248	0.00324	2.55	2.341	535	1	top1	0.0032	0.075	2.341	0.01923
Epilepsy	PAIP2B	2	71227082	71227083	0.021946	rs1807949	3.16	rs4852771	0.00709	-3.72	2.245	492	1	top1	0.0071	0.016	-2.245	0.02477
Epilepsy	CCDC142	2	74483320	74483321	0.007172	rs205627	2.93	rs1020485	-0.00143	-2.79	2.57	337	1	lasso	0.00036	0.27	-2.57	0.01017
Epilepsy	M1AP	2	74648337	74648338	0.063863	rs205627	2.93	rs2158830	0.0283	-4.69	0.976	351	23	enet	0.046	1.5e-08	-1.9993	0.04558
Epilepsy	VAMP5	2	85584407	85584408	0.198233	rs2030275	2.94	rs10166612	0.0898	-7.92	1.814	471	471	susie	0.1	2.6e-17	-2.06559	0.03887
Epilepsy	ST3GAL5	2	85905198	85905199	0.087898	rs2030275	2.94	rs12622987	0.0606	-6.77	2.404	452	1	top1	0.061	6.3e-11	-2.404	0.01622
Epilepsy	IGKV2-24	2	89177159	89177160	-0.003824	rs335124	2.2	rs335115	-0.000551	1.21	2.171	39	1	top1	-0.00055	0.43	2.171	0.02993
Epilepsy	IGKV2-26	2	89196828	89196829	0.025152	rs335124	2.2	rs335115	-0.000186	-3.16	2.171	31	1	top1	-0.00019	0.35	-2.171	0.02993
Epilepsy	ADRA2B	2	96116244	96116245	-0.003917	rs17479466	-2.11	rs2692938	0.002	1.97	-2.052	139	1	top1	0.002	0.13	-2.052	0.04017
Epilepsy	CIAO1	2	96266131	96266132	0.200241	rs17479466	-2.11	rs17420101	0.248	-12.93	-2.086	156	1	top1	0.25	1.8e-43	2.086	0.03698
Epilepsy	UNC50	2	98608578	98608579	0.020002	rs1567951	3	rs10201079	0.0138	3.78	2.645	314	3	enet	0.015	0.00085	2.59554	0.00944
Epilepsy	MGAT4A	2	98731125	98731126	0.04145	rs1567951	3	rs2055593	-0.000989	-3.08	0.232	295	27	enet	0.0012	0.18	-2.1716	0.02989
Epilepsy	CHST10	2	100417655	100417656	0.039568	rs4851313	-3.14	rs12467104	-0.00109	-3.72	-2.497	461	461	susie	0.0073	0.015	2.19035	0.0285
Epilepsy	CNOT11	2	101252866	101252867	0.006784	rs1509498	2.6	rs11694387	0.00214	3.25	-2.486	412	1	top1	0.0021	0.12	-2.486	0.01292
Epilepsy	MTLN	2	110245310	110245311	0.032562	rs3789726	-2.43	rs11904760	0.0106	-4.01	-2.356	69	1	top1	0.011	0.0044	2.356	0.01847
Epilepsy	RP11-77A13.1	2	118952982	118952983	0.358675	rs3731603	-3.44	rs7559955	0.209	11.88	-2.157	528	528	susie	0.22	1.1e-37	-2.02535	0.04283
Epilepsy	PTPN4	2	119759630	119759631	0.00602	rs12615205	-3.68	rs4849816	0.00152	2.69	-2.111	320	1	top1	0.0015	0.16	-2.111	0.03477
Epilepsy	SMPD4BP	2	131492812	131492813	0.060746	rs6709245	-2.71	rs10177008	0.00817	-3.53	-2.368	157	1	top1	0.0082	0.011	2.368	0.01788
Epilepsy	AC092620.2	2	138573851	138573852	0.025022	rs1121728	-2.4	rs4954937	0.035	5	-2.088	378	1	top1	0.035	6.3e-07	-2.088	0.0368
Epilepsy	ZEB2-AS1	2	144518096	144518097	0.005666	rs2950790	2.57	rs12691702	0.00132	2.21	2.338	260	1	top1	0.0013	0.17	2.338	0.01939
Epilepsy	EPC2	2	148644439	148644440	0.048994	rs748519	3.36	rs7592536	0.0182	-4.89	2.047	321	321	susie	0.025	2.2e-05	-2.18531	0.02887
Epilepsy	TNFAIP6	2	151357591	151357592	0.488983	rs16829662	-3.27	rs2278089	0.442	17.24	2.137	439	39	enet	0.47	4.1e-93	2.05109	0.04026
Epilepsy	WDSUB1	2	159286798	159286799	0.236207	rs4233678	-3.54	rs6761921	0.101	-8.45	-1.768	424	26	enet	0.14	1.6e-24	2.71388	0.00665
Epilepsy	TTC21B	2	165953842	165953843	0.012212	rs10199236	-3.6	rs1432274	0.0138	-3.42	-2.124	434	1	top1	0.014	0.0014	2.124	0.03367
Epilepsy	XIRP2	2	166888486	166888487	0.009038	rs1155284	2.83	rs12692857	0.00206	3.36	2.272	336	2	lasso	0.011	0.0039	2.35558	0.01849
Epilepsy	DHRS9	2	169064788	169064789	0.385184	rs17540154	-3.28	rs3815574	0.28	13.81	2.653	563	1	top1	0.28	6.4e-50	2.653	0.00798
Epilepsy	AC007556.3	2	169100742	169100743	0.154942	rs17540154	-3.28	rs3815574	0.102	8.6	2.653	560	560	susie	0.1	1e-17	2.62651	0.00863
Epilepsy	PHOSPHO2	2	169694453	169694454	0.042593	rs7422521	2.67	rs7575494	0.0303	-4.89	-2.377	466	5	lasso	0.032	1.9e-06	2.44385	0.01453
Epilepsy	HAT1	2	171922447	171922448	0.140797	rs13422195	2.29	rs6731562	0.107	-8.75	1.969	440	27	enet	0.11	1.8e-19	-2.09313	0.03634
Epilepsy	TTC30A	2	177618965	177618966	0.017068	rs13003047	3.03	rs13003047	0.000248	2.72	3.032	412	1	top1	0.00025	0.28	3.032	0.00243
Epilepsy	NUP35	2	183117512	183117513	0.077575	rs4539758	-3.15	rs2675058	0.00625	-4.84	-1.298	376	20	enet	0.011	0.0035	3.04107	0.00236
Epilepsy	HNRNPCP2	2	189923335	189923336	0.010018	rs6727543	3.74	rs12986707	-0.00146	-3.08	1.097	332	332	susie	0.0026	0.099	-2.295	0.02173
Epilepsy	RP11-647K16.1	2	190454520	190454521	0.031633	rs3791810	3.07	rs10931469	0.0011	-3.84	2.219	337	337	susie	0.0059	0.026	-2.27596	0.02285
Epilepsy	RP11-347P5.1	2	196151262	196151263	0.022316	rs7593952	-2.5	rs16844650	0.000762	2.68	-2.242	372	1	top1	0.00076	0.22	-2.242	0.02496
Epilepsy	AC007879.2	2	207236065	207236066	0.099497	rs4675654	2.96	rs12328009	0.0272	-5.82	2.14	457	457	susie	0.038	2.5e-07	-2.22021	0.0264
Epilepsy	KANSL1L-AS1	2	210030732	210030733	0.004792	rs759688	-2.32	rs918234	0.000701	2.95	-2.312	258	1	lasso	0.0043	0.049	-2.312	0.02078
Epilepsy	TNS1	2	218002994	218002995	0.092818	rs3796033	-2.37	rs1364637	0.037	6.21	-1.79	448	448	susie	0.047	9.5e-09	-2.01583	0.04382
Epilepsy	NHEJ1	2	219160864	219160865	0.086669	rs17574343	-2.43	rs12694447	0.0837	7.86	2.233	359	359	susie	0.088	2.5e-15	2.04409	0.04094
Epilepsy	RETREG2	2	219176331	219176332	0.060366	rs17574343	-2.43	rs3731901	0.00535	4.22	1.965	352	12	enet	0.0083	0.011	2.10222	0.03553
Epilepsy	OBSL1	2	219571858	219571859	0.012402	rs6733609	2.69	rs10932809	0.00348	3.21	1.974	485	1	top1	0.0035	0.068	1.974	0.04838
Epilepsy	PER2	2	238290101	238290102	0.007903	rs7582286	3.16	rs11889723	-1.47e-05	-3.09	-1.992	448	1	lasso	0.0026	0.098	1.992	0.04637
Epilepsy	TRAF3IP1	2	238320440	238320441	0.006467	rs7582286	3.16	rs6738488	-0.00146	3.52	-1.029	453	453	susie	-0.00033	0.38	-2.47044	0.01349
Epilepsy	RNPEPL1	2	240565803	240565804	0.070985	rs11694467	-2.88	rs3792269	0.000739	3.67	-2.285	495	1	top1	0.00074	0.22	-2.285	0.02231
Epilepsy	CAPN10	2	240586715	240586716	0.127545	rs11694467	-2.88	rs3792269	0.0558	-6.48	-2.285	489	1	top1	0.056	3.5e-10	2.285	0.02231
Epilepsy	NEU4	2	241809806	241809807	0.251638	rs13001905	2.6	rs3749155	0.101	8.4	2.141	186	18	enet	0.13	1.8e-21	2.19445	0.0282
Epilepsy	AC114730.3	2	241812015	241812016	0.108545	rs13001905	2.6	rs3749155	0.0447	5.91	2.141	186	1	top1	0.045	2e-08	2.141	0.03227
Epilepsy	VPS16	20	2840702	2840703	0.132941	rs6084306	2.97	rs11699077	0.11	-8.65	-2.9	520	520	susie	0.11	2.5e-19	2.70365	0.006858
Epilepsy	SLC4A11	20	3239189	3239190	-0.003489	rs6084306	2.97	rs6084312	0.000328	3.14	2.304	429	1	lasso	0.00053	0.24	2.304	0.021223
Epilepsy	ATRN	20	3471039	3471040	0.034416	rs6084306	2.97	rs2853224	-0.00121	-3.21	2.103	451	1	top1	-0.0012	0.66	-2.103	0.035466
Epilepsy	RP4-737E23.5	20	23148085	23148086	0.201752	rs11696134	3.2	rs844885	0.15	-10.38	-1.634	598	18	enet	0.17	7.8e-29	2.09002	0.036616
Epilepsy	ZNF337	20	25696840	25696841	0.059663	rs6051072	2.41	rs926487	0.0291	-4.7	2.006	248	1	top1	0.029	5.4e-06	-2.006	0.044856
Epilepsy	TM9SF4	20	32109505	32109506	0.010526	rs4911546	-2.48	rs4911543	-0.000976	3.09	-2.475	301	1	top1	-0.00098	0.56	-2.475	0.013324
Epilepsy	EFCAB8	20	32858922	32858923	0.164874	rs13045180	3.3	rs6057648	0.00846	4.32	0.233	428	43	enet	0.021	0.00011	-2.18899	0.028597
Epilepsy	UQCC1	20	35412140	35412141	0.101527	rs143384	-2.94	rs6060402	0.0848	-8.72	-2.546	327	327	susie	0.1	2.6e-17	2.47768	0.013224
Epilepsy	SNHG11	20	38446690	38446691	-0.016425	rs220525	3.74	rs2232619	0.00312	3.07	2.1618	474	1	top1	0.0031	0.079	2.16182	0.030632
Epilepsy	MYBL2	20	43667018	43667019	0.08905	rs6093838	3.17	rs285205	0.099	8.29	2.284	479	1	top1	0.099	4.4e-17	2.284	0.022372
Epilepsy	ZSWIM3	20	45857616	45857617	-0.004543	rs6074043	2.91	rs6032712	0.00479	-2.64	-2.092	525	1	top1	0.0048	0.04	2.092	0.036439
Epilepsy	CD40	20	46118271	46118272	0.332841	rs6074043	2.91	rs745307	0.261	13.36	-2.841	499	499	susie	0.27	1e-48	-2.96972	0.002981
Epilepsy	ELMO2	20	46432984	46432985	0.004744	rs6074043	2.91	rs12479945	0.00424	-3.48	2.163	528	1	top1	0.0042	0.05	-2.163	0.030541
Epilepsy	EYA2	20	46894623	46894624	0.017128	rs847068	-2.64	rs455828	0.00354	3.64	-2.009	515	1	top1	0.0035	0.067	-2.009	0.044537
Epilepsy	STAU1	20	49188366	49188367	0.042812	rs6095449	3.57	rs238175	0.00172	4.49	1.713	457	457	susie	0.0084	0.01	2.46638	0.013649
Epilepsy	KCNB1	20	49484296	49484297	0.040843	rs6095449	3.57	rs238220	-0.00125	3.48	2.125	426	426	susie	0.0029	0.087	2.05627	0.039756
Epilepsy	CEBPB	20	50190733	50190734	0.043725	rs4811020	2.37	rs6020414	0.0129	-3.74	2.053	436	1	top1	0.013	0.0019	-2.053	0.040073
Epilepsy	ATP9A	20	51768633	51768634	0.431235	rs2255358	-2.9	rs7261003	0.186	-11.22	1.487	536	536	susie	0.27	2e-47	-2.05335	0.040039
Epilepsy	RP11-261P9.4	20	58710794	58710795	0.135024	rs11578	2.8	rs435208	0.0706	7.02	1.796	553	21	enet	0.08	6e-14	2.19545	0.028131
Epilepsy	FNDC11	20	63547890	63547891	0.039402	rs1151621	3.47	rs817386	-0.0015	-3.19	2.939	422	4	lasso	0.00048	0.25	-3.44193	0.000578
Epilepsy	HELZ2	20	63574238	63574239	0.021804	rs1151621	3.47	rs311500	0.0196	-4.08	2.627	429	1	top1	0.02	0.00016	-2.627	0.008614
Epilepsy	MHENCR	20	63627226	63627227	0.08674	rs1151621	3.47	rs432717	0.0584	-6.39	2.196	416	1	top1	0.058	1.4e-10	-2.196	0.028092
Epilepsy	RBM11	21	14216129	14216130	0.047396	rs2822761	-3.3	rs433899	0.012683	-5.19	-2.147	445	6	enet	0.024	3.5e-05	2.1555	0.0311
Epilepsy	BACH1-IT1	21	29351633	29351634	-0.019555	rs17811387	-2.75	rs464028	0.00289	2.14	-2.062	410	1	top1	0.0029	0.087	-2.062	0.0392
Epilepsy	TCP10L	21	32587372	32587373	0.080999	rs9982647	3.22	rs2236430	0.009746	-4.57	-0.725	465	31	enet	0.015	0.00075	2.13075	0.0331
Epilepsy	CBR3-AS1	21	36175814	36175815	0.037778	rs9984471	-2.65	rs881711	-0.000781	3.74	-2.467	488	9	enet	0.0041	0.052	-2.4916	0.0127
Epilepsy	BRWD1-AS2	21	39313934	39313935	0.073369	rs2142109	-3.15	rs2297256	0.038442	-5.8	-2.184	674	1	top1	0.038	1.9e-07	2.184	0.029
Epilepsy	BACE2	21	41167800	41167801	0.148309	rs2838042	-3.28	rs746064	0.096017	8.24	2.157	622	622	susie	0.096	1.2e-16	2.20091	0.0277
Epilepsy	MX2	21	41361942	41361943	0.132293	rs2838042	-3.28	rs9981001	0.085618	-7.79	-1.255	659	659	susie	0.088	2.4e-15	2.06293	0.0391
Epilepsy	RIPK4	21	41767105	41767106	0.116545	rs2838042	-3.28	rs6586237	0.056323	6.38	2.14	778	778	susie	0.056	2.8e-10	2.23549	0.0254
Epilepsy	LINC01679	21	43362348	43362349	0.101301	rs2839620	2.49	rs935798	0.035166	5.79	2.038	299	4	lasso	0.044	2.8e-08	2.12207	0.0338
Epilepsy	LINC01678	21	44160075	44160076	0.134296	rs2838479	-3.02	rs2242949	0.015702	4.9	-1.729	353	353	susie	0.082	2.4e-14	-2.73896	0.00616
Epilepsy	SUMO3	21	44818778	44818779	0.005555	rs660385	-4.07	rs235314	-0.000796	3.41	-3.826	548	3	enet	0.0015	0.16	-3.09077	0.002
Epilepsy	PTTG1IP	21	44873902	44873903	0.267125	rs660385	-4.07	rs235266	0.130395	-9.46	-3.625	558	40	enet	0.19	6.9e-33	4.08234	4.46e-05
Epilepsy	LL21NC02-21A1.1	21	45404368	45404369	0.040618	rs1041458	3.21	rs1041458	-0.000563	3.01	3.207	473	1	lasso	0.0031	0.079	3.207	0.00134
Epilepsy	TMEM191B	22	18527801	18527802	0.012952	rs9605498	2.99	rs9680846	0.0102	3.3	-2.632	126	1	top1	0.01	0.0052	-2.632	0.00849
Epilepsy	DGCR5	22	19017833	19017834	0.115703	rs1052773	-3.15	rs2189490	0.108	-9	-2.128	296	9	lasso	0.13	1.4e-21	2.5832	0.00979
Epilepsy	NA	22	19023055	19023056	0.132871	rs1052773	-3.15	rs10160	0.14	-10.14	-2.071	300	12	enet	0.16	7.4e-27	2.5298	0.01141
Epilepsy	CA15P1	22	19034563	19034564	0.201602	rs1052773	-3.15	rs1052773	0.124	-10.29	-3.146	306	38	enet	0.21	1.7e-35	2.75606	0.00585
Epilepsy	DGCR11	22	19048374	19048375	0.189186	rs1052773	-3.15	rs6518516	0.179	11.27	-2.461	309	10	lasso	0.19	4.1e-33	-2.06185	0.03922
Epilepsy	AC004471.10	22	19128448	19128449	0.00739	rs5748285	-3.86	rs17811029	0.000715	-2.6	-2.923	353	1	top1	0.00071	0.22	2.923	0.00347
Epilepsy	C22orf39	22	19447891	19447892	0.043243	rs5748285	-3.86	rs5992395	-0.00141	3.19	1.403	541	541	susie	0.0041	0.053	2.90016	0.00373
Epilepsy	SEPTIN5	22	19714463	19714464	0.04785	rs5748285	-3.86	rs16984071	0.0392	5.53	-2.069	577	3	lasso	0.044	2.3e-08	-2.13644	0.03264
Epilepsy	DGCR6L	22	20320079	20320080	0.28486	rs854936	-2.71	rs4425183	0.154	-10.91	-1.929	567	4	lasso	0.18	1.5e-30	2.05221	0.04015
Epilepsy	PI4KA	22	20859416	20859417	0.043229	rs178295	2.5	rs165622	0.0375	-6.14	-2.001	430	430	susie	0.039	1.4e-07	1.9791	0.0478
Epilepsy	P2RX6	22	21015026	21015027	0.058939	rs178295	2.5	rs178295	0.0046	4.13	2.502	361	20	enet	0.015	0.001	2.08532	0.03704
Epilepsy	IGLV4-69	22	22030933	22030934	0.019687	rs7287401	-3.42	rs365783	0.000567	3.43	-2.46	423	1	top1	0.00057	0.24	-2.46	0.01389
Epilepsy	IGLV1-40	22	22409765	22409766	0.005217	rs7287401	-3.42	rs6001474	-0.00102	-3.16	0.522	334	20	enet	0.0043	0.048	-2.53966	0.0111
Epilepsy	IGLV2-5	22	22856761	22856762	0.052344	rs364402	2.56	rs390407	0.0116	-4.59	2.554	294	3	enet	0.012	0.0023	-2.2881	0.02213
Epilepsy	IGLV4-3	22	22871506	22871507	0.018814	rs364402	2.56	rs364402	-0.000301	-3.15	2.558	299	1	top1	-0.0003	0.37	-2.558	0.01053
Epilepsy	IGLJ1	22	22893691	22893692	-0.009647	rs364402	2.56	rs390407	0.00553	3.81	2.554	307	1	top1	0.0055	0.03	2.554	0.01065
Epilepsy	IGLC1	22	22895374	22895375	0.109855	rs364402	2.56	rs390407	0.0607	6.6	2.554	306	13	enet	0.063	2.6e-11	2.227	0.02595
Epilepsy	RGL4	22	23688135	23688136	0.210237	rs5760065	3.02	rs10427834	0.181	11.5	2.039	473	473	susie	0.19	3e-32	2.05294	0.04008
Epilepsy	HPS4	22	26483835	26483836	0.081671	rs134745	3.36	rs3788400	0.0126	-4.76	-2.162	774	6	lasso	0.021	0.00011	2.48183	0.01307
Epilepsy	XBP1	22	28800596	28800597	0.028788	rs134592	2.73	rs132550	0.0167	4.14	2.332	326	1	top1	0.017	0.00047	2.332	0.0197
Epilepsy	CCDC157	22	30356634	30356635	0.081955	rs2299825	2.99	rs4820831	0.041	6.21	-2.498	432	19	enet	0.046	1.4e-08	-2.68937	0.00716
Epilepsy	SEC14L2	22	30396856	30396857	0.036337	rs2299825	2.99	rs2299825	0.0339	-5.1	2.992	442	1	top1	0.034	9.5e-07	-2.992	0.00277
Epilepsy	RNF215	22	30421770	30421771	0.049357	rs2299825	2.99	rs5763928	0.0298	-4.74	2.443	443	1	top1	0.03	4.2e-06	-2.443	0.01457
Epilepsy	MORC2	22	30968297	30968298	0.047963	rs3827330	-2.98	rs5997802	0.0267	4.87	-2.953	376	1	top1	0.027	1.3e-05	-2.953	0.00315
Epilepsy	ELFN2	22	37427469	37427470	0.005327	rs2015823	3.1	rs5756683	-0.000856	3.29	2.669	568	2	lasso	0.0029	0.088	2.82429	0.00474
Epilepsy	MFNG	22	37486400	37486401	0.212153	rs2015823	3.1	rs11089844	0.153	10.36	2.728	530	530	susie	0.15	2e-26	2.56152	0.01042
Epilepsy	SH3BP1	22	37634653	37634654	0.362674	rs2015823	3.1	rs7287340	0.137	9.66	-2.237	492	74	enet	0.23	1.3e-40	-3.11651	0.00183
Epilepsy	PDXP-DT	22	37658376	37658377	0.148585	rs2015823	3.1	rs7287340	0.0271	5.5	-2.237	481	21	enet	0.053	9.1e-10	-2.53743	0.01117
Epilepsy	LGALS1	22	37675607	37675608	0.039741	rs2015823	3.1	rs12157866	-0.0011	-3.33	0.137	479	479	susie	-4.5e-05	0.32	2.26286	0.02364
Epilepsy	H1-0	22	37805092	37805093	0.287977	rs2015823	3.1	rs5756825	0.275	13.64	-1.864	413	18	enet	0.29	4.9e-51	-2.31299	0.02072
Epilepsy	GCAT	22	37807904	37807905	0.443034	rs2015823	3.1	rs1894644	0.274	13.99	-2.556	416	8	enet	0.35	8.8e-66	-2.77111	0.00559
Epilepsy	EIF3L	22	37849327	37849328	0.020612	rs2015823	3.1	rs11913731	0.0104	4.06	-1.955	404	3	enet	0.021	0.00011	-2.07466	0.03802
Epilepsy	CSNK1E	22	38318083	38318084	0.034442	rs2267387	3.01	rs1063134	0.0159	-4.11	2.161	350	1	top1	0.016	0.00063	-2.161	0.0307
Epilepsy	TPTEP2	22	38398928	38398929	0.005703	rs2267387	3.01	rs135722	0.00336	-2.9	-2.218	362	1	lasso	0.0059	0.026	2.218	0.02655
Epilepsy	NPTXR	22	38843981	38843982	0.261646	rs2267387	3.01	rs13053505	0.199	11.82	-2.613	385	24	enet	0.21	8.7e-36	-2.51042	0.01206
Epilepsy	CACNA1I	22	39570752	39570753	0.047122	rs4990919	2.4	rs5757762	0.00231	3.94	1.667	390	21	enet	0.0086	0.0093	2.33322	0.01964
Epilepsy	RP4-671O14.5	22	44187738	44187739	0.096125	rs135893	3.24	rs139222	0.00038	-3.95	-0.866	759	12	enet	0.012	0.0027	-1.96941	0.04891
Epilepsy	RP3-522J7.7	22	49805451	49805452	0.031558	rs9627644	-2.89	rs2295407	0.00785	3.34	-2.468	535	1	top1	0.0079	0.012	-2.468	0.01359
Epilepsy	BRD1	22	49827511	49827512	0.045543	rs9627644	-2.89	rs4824100	0.0304	-4.65	-2.431	521	1	top1	0.03	3.3e-06	2.431	0.01506
Epilepsy	CITF22-1A6.3	22	49904066	49904067	0.022439	rs9627644	-2.89	rs9616393	0.016	3.97	1.967	455	1	top1	0.016	0.0006	1.967	0.04918
Epilepsy	CITF22-49E9.3	22	49934073	49934074	0.032579	rs9627644	-2.89	rs9616770	0.00526	-3.85	2.558	437	1	top1	0.0053	0.034	-2.558	0.01053
Epilepsy	AC018816.3	3	4887292	4887293	0.052893	rs11709648	2.79	rs901854	0.026	-4.85	2.382	601	1	top1	0.026	1.6e-05	-2.382	0.017219
Epilepsy	GHRLOS	3	10287944	10287945	0.357211	rs34866	-3.44	rs514658	0.176	11.16	-1.284	609	35	enet	0.26	4e-46	-2.00376	0.045096
Epilepsy	CAPN7	3	15206151	15206152	0.108664	rs6772096	-3.37	rs9882368	-0.00105	3.33	0.887	451	36	enet	0.0092	0.0075	2.16503	0.030385
Epilepsy	PLCL2	3	16802650	16802651	0.160559	rs4334629	-2.77	rs1441037	0.0719	8.67	2.155	482	19	enet	0.12	1.6e-20	2.1973	0.027999
Epilepsy	LINC02084	3	27712909	27712910	0.226181	rs17685252	2.34	rs2642935	0.0695	8.77	1.774	412	33	enet	0.12	1.7e-20	2.17102	0.02993
Epilepsy	EOMES	3	27722710	27722711	0.013422	rs17685252	2.34	rs2371112	-0.000269	3.12	-1.976	408	1	top1	-0.00027	0.37	-1.976	0.048155
Epilepsy	RP11-640L9.2	3	36825157	36825158	0.022009	rs931913	3.39	rs4441609	0.0202	4.44	-2.8	403	2	lasso	0.022	5.9e-05	-2.49929	0.012444
Epilepsy	EIF1B-AS1	3	40309682	40309683	0.142831	rs2371091	-3.72	rs2278928	0.169	10.95	2.681	353	353	susie	0.17	1.2e-29	2.65752	0.007872
Epilepsy	EIF1B	3	40309698	40309699	0.017611	rs2371091	-3.72	rs7644643	-0.00137	-3.27	2.727	353	353	susie	0.0025	0.1	-2.78336	0.00538
Epilepsy	ENTPD3-AS1	3	40453328	40453329	0.101947	rs9878321	3.39	rs6801859	0.132	9.79	2.805	318	1	top1	0.13	1.4e-22	2.805	0.005032
Epilepsy	RPL14	3	40457291	40457292	0.093786	rs9878321	3.39	rs6801859	0.11	9.69	2.805	318	29	enet	0.12	3.9e-21	3.05976	0.002215
Epilepsy	ZNF619	3	40477112	40477113	0.03663	rs9878321	3.39	rs17078941	0.0249	5.22	2.391	314	314	susie	0.031	2.8e-06	2.40109	0.016346
Epilepsy	ZNF620	3	40505991	40505992	0.009776	rs9878321	3.39	rs2371183	-0.000144	3.08	2.871	319	319	susie	-8.1e-05	0.33	2.685	0.007253
Epilepsy	SEC22C	3	42601079	42601080	0.029412	rs339712	2.96	rs11920996	0.0373	-5.42	-2.433	467	1	top1	0.037	2.8e-07	2.433	0.014974
Epilepsy	NA	3	43347337	43347338	0.002999	rs2135511	-2.4	rs1018175	-0.000843	2.98	-2.374	360	2	lasso	0.00068	0.23	-2.37405	0.017594
Epilepsy	RP11-708J19.1	3	47380998	47380999	-0.019391	rs2306628	2.77	rs2306628	4.51e-05	2.04	2.774	147	1	top1	4.5e-05	0.31	2.774	0.005537
Epilepsy	PTPN23	3	47381010	47381011	-0.001175	rs2306628	2.77	rs3192	0.0046	-2.66	-2.005	147	1	lasso	0.0069	0.017	2.005	0.044963
Epilepsy	SMARCC1	3	47782105	47782106	0.014974	rs2306628	2.77	rs2306628	0.00463	3.72	2.774	155	1	top1	0.0046	0.043	2.774	0.005537
Epilepsy	TWF2	3	52239256	52239257	0.007236	rs12487445	3	rs353547	-0.0011	-3.1	2.282	311	3	enet	0.0012	0.18	-2.35143	0.018702
Epilepsy	GLYCTK	3	52287088	52287089	0.169259	rs1014969	3.1	rs9311474	0.165	10.67	-2.552	325	1	top1	0.17	2.8e-28	-2.552	0.010711
Epilepsy	WDR82	3	52288019	52288020	0.007987	rs1014969	3.1	rs2272088	-0.00079	2.96	2.888	326	326	susie	-0.00021	0.36	2.91646	0.00354
Epilepsy	GLYCTK-AS1	3	52299023	52299024	0.021584	rs1014969	3.1	rs9311474	0.0118	4.25	-2.552	337	337	susie	0.013	0.0016	-2.5838	0.009772
Epilepsy	BAP1	3	52410349	52410350	0.001061	rs1134546	3.3	rs2276816	-0.000454	2.6	0.838	355	355	susie	0.0013	0.17	2.92465	0.003448
Epilepsy	PBRM1	3	52685916	52685917	-0.002462	rs1004807	-4.24	rs34569561	0.00141	2.33	2.764	381	1	top1	0.0014	0.16	2.764	0.00571
Epilepsy	ITIH3	3	52794767	52794768	0.049489	rs1004807	-4.24	rs1573815	0.0227	5.11	2.726	389	20	enet	0.032	1.7e-06	2.91122	0.0036
Epilepsy	ITIH4	3	52830738	52830739	0.476828	rs1004807	-4.24	rs6445538	0.412	16.77	2.769	381	23	enet	0.44	2.3e-85	2.42887	0.015146
Epilepsy	MUSTN1	3	52835218	52835219	0.122515	rs1004807	-4.24	rs2276825	0.13	9.7	2.625	378	378	susie	0.14	2.4e-23	2.08699	0.036889
Epilepsy	RP11-894J14.2	3	52848552	52848553	0.017282	rs1004807	-4.24	rs11922961	0.0268	4.43	2.714	379	1	top1	0.027	1.2e-05	2.714	0.006648
Epilepsy	STIMATE	3	52897595	52897596	0.17391	rs1004807	-4.24	rs2276825	0.122	9.2	2.625	372	32	enet	0.13	4.5e-22	2.20535	0.02743
Epilepsy	SFMBT1	3	53046067	53046068	0.069542	rs1004807	-4.24	rs17304995	0.0532	7.09	3.059	357	357	susie	0.057	2e-10	3.01385	0.00258
Epilepsy	SERBP1P3	3	53065090	53065091	0.139203	rs1004807	-4.24	rs2336725	0.124	-9.3	-3.63	353	17	enet	0.13	2.1e-22	3.52751	0.000419
Epilepsy	RFT1	3	53130461	53130462	0.09104	rs1004807	-4.24	rs2581786	0.0386	5.8	-3.638	366	366	susie	0.039	1.5e-07	-3.69609	0.000219
Epilepsy	ACTR8	3	53882201	53882202	0.055927	rs4928016	-4.56	rs6767076	0.0223	-4.61	2.009	504	1	top1	0.022	6.2e-05	-2.009	0.044537
Epilepsy	CACNA2D3	3	54122546	54122547	0.00311	rs4928016	-4.56	rs1109959	-0.00127	3.09	0.63	551	551	susie	0.0026	0.097	-2.52193	0.011671
Epilepsy	CCDC66	3	56557160	56557161	0.266062	rs17216685	3.81	rs11130525	0.16	11.08	3.274	435	28	enet	0.23	1.2e-39	3.57646	0.000348
Epilepsy	RP11-245J9.6	3	64019507	64019508	0.006926	rs17070791	-3.16	rs42456	0.00136	3.03	-2.461	563	563	susie	0.0021	0.12	-2.21443	0.026799
Epilepsy	PROK2	3	71785205	71785206	0.133586	rs6793065	-2.54	rs9310221	0.0246	-5.99	-2.152	554	554	susie	0.093	4.8e-16	2.7564	0.005844
Epilepsy	ZBTB11-AS1	3	101676474	101676475	0.050886	rs771757	2.95	rs7629753	0.0231	5.39	2.485	341	15	enet	0.034	8.5e-07	1.98752	0.046864
Epilepsy	RPL24	3	101686781	101686782	-0.009483	rs771757	2.95	rs3762731	-0.000596	-2.33	-2.17	339	1	top1	-0.0006	0.44	2.17	0.030007
Epilepsy	NXPE3	3	101779201	101779202	0.44509	rs771757	2.95	rs2288273	0.279	-13.73	-2.646	325	9	lasso	0.28	9.8e-50	2.78052	0.005427
Epilepsy	IFT57	3	108222569	108222570	0.198259	rs9827766	-2.76	rs11720065	0.0542	7.59	-2.418	406	406	susie	0.14	3.2e-24	-2.55453	0.010633
Epilepsy	HHLA2	3	108296489	108296490	0.040543	rs9827766	-2.76	rs4855632	0.016	4.87	-2.173	419	419	susie	0.018	0.00032	-2.37535	0.017532
Epilepsy	TMEM39A	3	119468829	119468830	0.004552	rs6772525	2.89	rs9840095	-0.00088	-3.03	1.224	503	503	susie	0.0015	0.15	-2.40486	0.016179
Epilepsy	FSTL1	3	120451252	120451253	0.030521	rs9851825	-2.66	rs1716835	-0.00144	2.95	-2.341	377	3	lasso	0.00022	0.28	-2.36738	0.017915
Epilepsy	SNX4	3	125520196	125520197	0.054144	rs6786622	-3.29	rs4679170	0.00591	4.59	1.686	370	4	lasso	0.0087	0.0089	2.53251	0.011325
Epilepsy	ALG1L	3	125937038	125937039	0.213386	rs2076724	2.68	rs3804587	0.113	-9.73	1.55	421	22	enet	0.18	6.7e-31	-1.99046	0.04654
Epilepsy	COPG1	3	129249605	129249606	0.048336	rs4688850	-3.04	rs4688850	0.000352	3	-3.038	261	1	top1	0.00035	0.27	-3.038	0.002382
Epilepsy	EFCAB12	3	129428650	129428651	0.215824	rs4688850	-3.04	rs3138345	0.0521	6.02	1.798	219	219	susie	0.075	3.7e-13	2.66889	0.00761
Epilepsy	NPHP3	3	132722441	132722442	0.499546	rs12639254	-2.34	rs11718115	0.299	-14.56	-2.253	401	10	lasso	0.39	4e-73	2.01385	0.044025
Epilepsy	SIAH2	3	150763476	150763477	0.01962	rs1879420	3.34	rs7615292	0.028	4.44	3.332	405	1	top1	0.028	7.9e-06	3.332	0.000862
Epilepsy	TMEM14EP	3	152340989	152340990	0.081941	rs13081249	-3	rs13077912	0.0615	6.53	-2.808	334	1	top1	0.062	4.5e-11	-2.808	0.004985
Epilepsy	RAP2B	3	153162269	153162270	0.026105	rs9289901	-2.31	rs484324	-0.000799	-3.47	-2.073	360	1	top1	-0.0008	0.5	2.073	0.038172
Epilepsy	TRIM59	3	160485772	160485773	0.03709	rs4679876	-2.45	rs7631792	0.0431	-6.11	1.778	360	13	enet	0.047	8.8e-09	-1.97277	0.048521
Epilepsy	PIK3CA	3	179148113	179148114	0.020766	rs11929676	3.95	rs13092881	0.0147	-3.83	-2.588	360	1	top1	0.015	0.00099	2.588	0.009653
Epilepsy	MFN1	3	179347691	179347692	0.172716	rs4245917	-3.06	rs7618348	0.046	7.48	2.446	348	9	lasso	0.079	6.7e-14	2.25548	0.024103
Epilepsy	GNB4	3	179451589	179451590	0.019445	rs4245917	-3.06	rs6800015	-0.000734	3.12	-2.717	366	1	lasso	0.00017	0.29	-2.717	0.006588
Epilepsy	LAMP3	3	183163838	183163839	-0.008825	rs1879784	-3.24	rs7630096	0.00111	2.95	2.612	387	1	lasso	0.0056	0.03	2.612	0.009001
Epilepsy	MCF2L2	3	183428777	183428778	0.069241	rs1879784	-3.24	rs4859188	0.0409	-5.9	-1.465	403	14	enet	0.046	1.4e-08	2.01852	0.043537
Epilepsy	YEATS2	3	183697817	183697818	0.012175	rs1879784	-3.24	rs9290759	0.0108	3.67	2.2	454	1	top1	0.011	0.004	2.2	0.027807
Epilepsy	RP11-778D9.4	3	184149703	184149704	-0.009182	rs17774065	-3.02	rs4350902	-0.00139	-2.99	-2.245	492	1	lasso	0.0056	0.029	2.245	0.024768
Epilepsy	SENP5	3	196867855	196867856	0.070914	rs11711139	3.31	rs4916566	0.0314	5.25	2.842	428	1	top1	0.031	2.3e-06	2.842	0.004483
Epilepsy	BDH1	3	197573322	197573323	0.048972	rs4021907	-3.79	rs1549830	0.0151	5.48	2.072	370	4	enet	0.021	9e-05	2.55498	0.010619
Epilepsy	MYL5	4	673821	673822	0.138736	rs17165046	3.06	rs4234853	0.0751	-7.24	2.622	388	388	susie	0.11	1.3e-19	-3.17045	0.001522
Epilepsy	RP11-20I20.4	4	1167777	1167778	0.088294	rs17165046	3.06	rs4974629	0.0419	6.99	-1.898	383	12	enet	0.072	1.1e-12	-2.3126	0.020745
Epilepsy	RP11-503N18.5	4	2506278	2506279	-0.009812	rs916206	2.83	rs34676363	-0.000958	-3.09	-2.109	370	1	lasso	0.006	0.025	2.109	0.034945
Epilepsy	FAM193A	4	2536630	2536631	0.010229	rs916206	2.83	rs17825119	0.00355	-3.25	2.156	381	1	top1	0.0036	0.066	-2.156	0.031084
Epilepsy	RP11-265O12.1	4	4321961	4321962	0.07861	rs2920217	2.5	rs2920217	0.0328	-6.28	2.504	390	8	enet	0.05	3.2e-09	-2.1914	0.028423
Epilepsy	EVC2	4	5709547	5709548	0.049821	rs6813121	2.76	rs2291157	0.0421	5.43	2.064	718	718	susie	0.042	5e-08	2.17005	0.030003
Epilepsy	RAC1P2	4	46724407	46724408	-0.005049	rs11733459	3.34	rs4423852	-8.6e-05	2.68	2.133	294	1	top1	-8.6e-05	0.33	2.133	0.032925
Epilepsy	RP11-100N21.1	4	47706371	47706372	-0.00368	rs6832172	3.28	rs2457415	-0.00024	3.51	-2.591	416	1	top1	-0.00024	0.36	-2.591	0.00957
Epilepsy	SULT1B1	4	69787960	69787961	0.11611	rs3775758	3.59	rs1220718	0.0299	5.82	-1.165	494	45	enet	0.039	1.4e-07	-2.306	0.02111
Epilepsy	LINC01094	4	78645902	78645903	0.245702	rs17003396	-3.18	rs17003396	0.117	-9.42	-3.18	436	31	enet	0.13	4.8e-22	3.14506	0.001661
Epilepsy	TECRP1	4	86950112	86950113	0.004843	rs1420624	3.39	rs1420624	0.000403	3.2	3.389	317	1	top1	0.0004	0.26	3.389	0.000701
Epilepsy	HERC3	4	88522029	88522030	0.028157	rs4693944	3.28	rs9991751	0.0146	4.28	2.027	393	7	enet	0.023	5.5e-05	2.41073	0.015921
Epilepsy	SPATA5	4	122923073	122923074	0.028372	rs11946896	-3.23	rs17408557	0.00433	3.54	-2.247	330	1	top1	0.0043	0.049	-2.247	0.02464
Epilepsy	FNIP2	4	158769137	158769138	0.062237	rs7679484	-2.19	rs4331733	0.0035	-4.56	0.745	260	10	enet	0.022	7e-05	-2.11333	0.034573
Epilepsy	SPCS3	4	176319963	176319964	0.023615	rs11133152	2.35	rs17680943	-0.00129	3.19	-1.625	486	486	susie	-0.0011	0.61	-2.16111	0.030687
Epilepsy	ATPSCKMT	5	10244499	10244500	0.144081	rs1021936	3.27	rs2548546	0.0292	5.72	-2.001	600	600	susie	0.045	1.8e-08	-2.09734	0.035964
Epilepsy	CCT5	5	10249920	10249921	0.111738	rs1021936	3.27	rs2259642	0.0759	7.64	-2.086	600	600	susie	0.077	1.5e-13	-2.07373	0.038104
Epilepsy	BASP1-AS1	5	17217046	17217047	0.070122	rs10520847	3.73	rs297180	-0.000653	3.93	1.777	370	370	susie	0.0047	0.043	2.22934	0.025791
Epilepsy	GUSBP1	5	21341832	21341833	0.038419	rs10037073	-3.53	rs294140	0.00358	3.84	2.507	250	250	susie	0.011	0.0033	2.43302	0.014974
Epilepsy	RAI14	5	34656236	34656237	0.037368	rs344519	-2.57	rs10043548	-0.00126	3.29	1.089	423	16	enet	0.0099	0.0057	3.69027	0.000224
Epilepsy	LMBRD2	5	36151960	36151961	0.042446	rs745300	-3.43	rs267758	0.031	4.77	-2.609	524	1	top1	0.031	2.7e-06	-2.609	0.009081
Epilepsy	RPS4XP6	5	37085055	37085056	-0.000669	rs3776581	2.93	rs301904	0.00337	1.94	1.963	249	1	top1	0.0034	0.071	1.963	0.049646
Epilepsy	CTD-2124B8.2	5	37286976	37286977	0.019536	rs512562	2.54	rs2098713	0.00327	-3.33	2.137	185	185	susie	0.0077	0.013	-2.35834	0.018357
Epilepsy	NUP155	5	37371180	37371181	0.013989	rs512562	2.54	rs7735138	0.00357	-3.58	2.342	224	1	top1	0.0036	0.066	-2.342	0.019181
Epilepsy	PTGER4	5	40679497	40679498	0.052322	rs16870166	2.11	rs16870166	0.0163	4.16	2.113	435	1	top1	0.016	0.00053	2.113	0.034601
Epilepsy	FBXO4	5	41925253	41925254	0.020106	rs13357356	-2.71	rs2013216	0.00154	-3.14	-2.265	290	1	top1	0.0015	0.15	2.265	0.023513
Epilepsy	SELENOP	5	42887391	42887392	0.005913	rs10805671	-2.38	rs6451654	0.000761	-2.68	2.207	321	1	lasso	0.0076	0.014	-2.207	0.027314
Epilepsy	EEF1A1P19	5	43496453	43496454	-0.001308	rs4574552	3.15	rs13174226	-0.000352	-2.67	2.277	260	1	lasso	0.0025	0.1	-2.277	0.022786
Epilepsy	C5orf34	5	43515144	43515145	0.108127	rs4574552	3.15	rs6878770	0.0802	7.83	-2.32	256	256	susie	0.086	6e-15	-2.31994	0.020344
Epilepsy	MTREX	5	55307759	55307760	0.026954	rs16883577	3.25	rs6876553	0.00298	4	-1.618	381	381	susie	0.0038	0.06	-1.97889	0.047828
Epilepsy	CRHBP	5	76952712	76952713	-0.00924	rs2460498	-3.02	rs4516825	0.0168	-3.66	2.114	603	1	top1	0.017	0.00045	-2.114	0.034515
Epilepsy	LINC01023	5	108728259	108728260	0.020503	rs6594334	-3.16	rs1423456	0.0187	-4.65	-2.59	312	1	top1	0.019	0.00023	2.59	0.009598
Epilepsy	MAN2A1	5	109689365	109689366	0.073731	rs4395675	-3.57	rs31593	0.0455	-6.22	-2.26	425	425	susie	0.052	1.6e-09	2.64168	0.00825
Epilepsy	FEM1C	5	115544893	115544894	0.117714	rs265407	2.4	rs10041776	0.0685	-6.95	2.19	504	1	top1	0.068	3.6e-12	-2.19	0.028524
Epilepsy	CEP120	5	123423591	123423592	0.009399	rs10043200	2.7	rs7718754	0.000233	3.29	2.373	476	1	lasso	0.00041	0.26	2.373	0.017644
Epilepsy	HINT1	5	131171734	131171735	0.055768	rs12187094	3.44	rs9327595	0.0122	-4.91	-1.556	254	254	susie	0.017	0.00038	2.02856	0.042503
Epilepsy	CTB-113I20.2	5	134005146	134005147	-0.004867	rs720770	3.4	rs10064104	0.0046	-3.81	-2.241	518	1	lasso	0.02	0.00016	2.241	0.025026
Epilepsy	SEC24A	5	134661118	134661119	-0.012175	rs566750	-2.52	rs328831	0.00709	2.14	-2.026	288	1	top1	0.0071	0.017	-2.026	0.042765
Epilepsy	MACROH2A1	5	135399278	135399279	0.030359	rs688622	2.9	rs11954280	-0.0015	3.42	1.352	512	12	enet	-0.0013	0.74	2.54835	0.010823
Epilepsy	SPOCK1	5	137598378	137598379	0.026681	rs17171413	2.7	rs7722600	0.0211	4.28	-2.254	410	1	top1	0.021	9.4e-05	-2.254	0.024196
Epilepsy	KLHL3	5	137736089	137736090	0.023617	rs17171413	2.7	rs17797119	0.0162	4.77	-1.917	376	2	enet	0.024	3e-05	-2.20992	0.027111
Epilepsy	HNRNPA0	5	137754375	137754376	0.016463	rs17171413	2.7	rs10515496	-0.00102	-3.26	-2.269	374	1	top1	-0.001	0.57	2.269	0.023268
Epilepsy	CTB-131B5.5	5	140157318	140157319	0.001074	rs13175054	3.18	rs3777102	0.00126	-2.38	0.276	294	294	susie	0.0078	0.013	-2.29988	0.021455
Epilepsy	RNF14	5	141966819	141966820	0.071833	rs248471	-4.22	rs252111	0.0597	6.66	-2.059	541	1	top1	0.06	8.7e-11	-2.059	0.039494
Epilepsy	CTC-463A16.1	5	142165766	142165767	0.065518	rs248471	-4.22	rs11738456	-0.00016	3.93	-2.661	586	10	enet	0.0052	0.035	-1.96387	0.049545
Epilepsy	SPINK1	5	147831785	147831786	0.003193	rs1049171	2.91	rs750552	-0.00129	2.78	1.418	420	420	susie	0.00074	0.22	2.77472	0.005525
Epilepsy	FBXO38	5	148383934	148383935	0.154952	rs10476900	3.37	rs11745313	0.156	-10.76	1.968	438	438	susie	0.17	3e-28	-1.98155	0.04753
Epilepsy	SMIM3	5	150777945	150777946	0.026937	rs11742769	-2.73	rs11742769	0.0042	2.94	-2.726	498	1	top1	0.0042	0.051	-2.726	0.006411
Epilepsy	CYFIP2	5	157266078	157266079	0.024981	rs3734034	3.78	rs401200	0.0152	4.46	2.647	471	471	susie	0.016	0.00064	2.08908	0.036701
Epilepsy	RP11-175K6.2	5	159106379	159106380	0.017245	rs10040979	-3.75	rs10035751	-0.00129	-3.05	-0.706	397	397	susie	-0.0006	0.44	2.72408	0.006448
Epilepsy	UBTD2	5	172284070	172284071	0.066159	rs2731706	2.78	rs6861266	0.0199	5.29	2.505	520	520	susie	0.021	9.1e-05	2.40025	0.016384
Epilepsy	SFXN1	5	175477061	175477062	0.074354	rs6420088	3.38	rs198039	0.0154	-5.23	2.246	560	3	lasso	0.042	6.2e-08	-2.05273	0.040099
Epilepsy	UNC5A	5	176810476	176810477	-0.00929	rs10050798	-2.5	rs11954962	-0.00144	2.35	2.059	415	1	top1	-0.0014	0.84	2.059	0.039494
Epilepsy	TRIM52	5	181261117	181261118	0.00643	rs2070924	-2.77	rs943957	0.00344	-2.62	-2.011	179	1	top1	0.0034	0.069	2.011	0.044325
Epilepsy	RP11-532F6.3	6	711404	711405	0.169657	rs2143396	-3.34	rs2244443	0.19	-11.4	2.136	621	621	susie	0.19	8.9e-33	-2.13741	0.032564
Epilepsy	TUBB2B	6	3227734	3227735	0.226496	rs17136575	3.66	rs909962	0.019	-4.61	-2.196	593	593	susie	0.14	9.5e-25	2.39783	0.016493
Epilepsy	RP1-80N2.2	6	6711001	6711002	0.022483	rs9502503	-3.08	rs3761986	-0.000692	-3.9	-1.321	700	7	enet	0.0021	0.12	2.25113	0.024377
Epilepsy	ADTRP	6	11807045	11807046	0.150617	rs876829	3.46	rs6933892	0.0544	-6.24	-2.881	627	1	top1	0.054	5.9e-10	2.881	0.003964
Epilepsy	EDN1	6	12290362	12290363	0.010369	rs876829	3.46	rs3777754	-0.000859	3.4	2.407	558	1	lasso	0.0089	0.0084	2.407	0.016084
Epilepsy	RNF182	6	13924445	13924446	0.569397	rs9476478	-2.69	rs7761500	0.416	16.8	2.474	445	8	lasso	0.56	1.8e-122	2.17891	0.029339
Epilepsy	RP3-467D16.3	6	16264552	16264553	0.059767	rs9396661	2.58	rs9396661	0.0434	6.02	2.582	626	4	lasso	0.048	6.5e-09	2.26303	0.023634
Epilepsy	DEK	6	18264822	18264823	-0.004952	rs912552	3.75	rs1951904	0.00542	2.16	3.148	516	1	top1	0.0054	0.031	3.148	0.001644
Epilepsy	CMAHP	6	25166554	25166555	0.168226	rs9467496	2.84	rs9393617	0.053	6.53	2.506	600	16	enet	0.06	7.8e-11	2.00043	0.045454
Epilepsy	SNRPC	6	34757405	34757406	0.040792	rs11755393	-2.96	rs2744961	0.018	-4.36	-2.504	357	1	top1	0.018	0.00029	2.504	0.01228
Epilepsy	UHRF1BP1	6	34792014	34792015	0.27048	rs11755393	-2.96	rs6899938	0.377	15.93	-2.652	360	43	enet	0.41	2.8e-78	-2.69974	0.006939
Epilepsy	GLO1	6	38703140	38703141	0.104948	rs2815100	3.07	rs12206647	0.0789	-7.49	2.643	555	555	susie	0.085	7.1e-15	-2.6502	0.008044
Epilepsy	NFYA	6	41072944	41072945	0.004116	rs11757145	2.72	rs6924867	0.00334	3.66	2.028	563	1	top1	0.0033	0.072	2.028	0.04256
Epilepsy	RP1-244F24.1	6	45422004	45422005	0.001979	rs9472429	-2.52	rs10498760	0.0033	-3.18	-2.443	381	1	top1	0.0033	0.074	2.443	0.014566
Epilepsy	RN7SL244P	6	53090960	53090961	-0.015255	rs17620632	-3.96	rs4487576	0.004	2.73	-3.554	501	1	top1	0.004	0.055	-3.554	0.000379
Epilepsy	KCNQ5	6	72621791	72621792	0.026257	rs2249751	2.78	rs1202100	-0.000256	-3.64	-2.015	383	1	top1	-0.00026	0.36	2.015	0.043905
Epilepsy	MYO6	6	75749191	75749192	0.025996	rs4311480	-2.92	rs276695	-0.0011	3.23	-2.441	327	3	enet	-0.00039	0.39	-2.21098	0.027037
Epilepsy	RP11-250B2.6	6	80355423	80355424	0.038125	rs2196232	3.02	rs627240	0.015	-4.63	1.941	430	430	susie	0.022	7.5e-05	-2.19473	0.028183
Epilepsy	CNR1	6	88166358	88166359	0.504356	rs632385	2.15	rs1870832	0.488	18.08	-2.039	486	19	enet	0.5	1.5e-101	-2.03105	0.04225
Epilepsy	RP4-570O12.3	6	88172260	88172261	0.385223	rs632385	2.15	rs1870832	0.388	16.17	-2.039	485	485	susie	0.39	4e-75	-2.06376	0.03904
Epilepsy	ACTBP8	6	88276988	88276989	0.617887	rs632385	2.15	rs1870832	0.632	20.57	-2.039	459	459	susie	0.65	2e-154	-2.08465	0.037101
Epilepsy	RP11-459O1.2	6	88421032	88421033	0.633118	rs632385	2.15	rs1870832	0.663	21.07	-2.039	412	1	top1	0.66	3.8e-160	-2.039	0.04145
Epilepsy	KLHL32	6	96924619	96924620	-0.011376	rs1475750	3.07	rs13204237	-0.0006	-2.82	1.995	390	2	lasso	0.01	0.0047	-1.99502	0.04604
Epilepsy	ASCC3	6	100881371	100881372	0.135745	rs9377259	2.76	rs9485417	0.0296	-6.17	2.623	303	31	enet	0.051	2.1e-09	-2.40946	0.015976
Epilepsy	FAM229B	6	112087598	112087599	0.018572	rs4947172	-3.44	rs11153337	0.0126	3.9	2.486	486	1	top1	0.013	0.0021	2.486	0.012919
Epilepsy	CENPW	6	126340173	126340174	0.025375	rs2184968	2.25	rs6919397	0.000676	-3.95	2.029	179	1	top1	0.00068	0.23	-2.029	0.042458
Epilepsy	SAMD3	6	130365424	130365425	0.230231	rs17059212	2.93	rs7749850	0.101	8.28	2.237	493	493	susie	0.11	4.1e-18	2.11607	0.034339
Epilepsy	TAAR1	6	132646002	132646003	0.096573	rs4897598	2.49	rs2840827	0.00387	5.04	1.412	483	36	enet	0.033	1.5e-06	2.2195	0.026453
Epilepsy	AHI1	6	135497775	135497776	0.166409	rs7775875	-2.62	rs6908428	0.227	-12.52	-2.112	343	6	lasso	0.24	2.2e-42	2.11921	0.034073
Epilepsy	FBXO30-DT	6	145809777	145809778	0.016966	rs10872580	-2.62	rs426371	0.0125	4.28	-2.188	266	266	susie	0.014	0.0012	-2.38322	0.017162
Epilepsy	SHPRH	6	145964422	145964423	0.01398	rs10872580	-2.62	rs9485017	0.011	-3.46	-2.287	261	1	top1	0.011	0.0038	2.287	0.022196
Epilepsy	LATS1	6	149716424	149716425	0.029885	rs9485370	-2.56	rs10872646	0.0042	3.48	-1.229	451	3	lasso	0.0061	0.024	-2.34245	0.019157
Epilepsy	MYCT1	6	152697894	152697895	0.022393	rs688136	3.84	rs1282555	0.001	-3.14	2.088	591	1	lasso	0.0012	0.18	-2.088	0.036798
Epilepsy	PNLDC1	6	159800248	159800249	0.085501	rs4487612	3.25	rs12204454	0.0312	5.44	-2.073	562	5	lasso	0.041	6.9e-08	-2.46439	0.013725
Epilepsy	ERMARD	6	169751621	169751622	0.06586	rs13193455	2.64	rs11966349	0.0285	4.55	2.366	422	1	top1	0.028	6.7e-06	2.366	0.017981
Epilepsy	ZNF184	6	27473117	27473118	-0.010184	rs200480	2.38	rs5030960	-0.000775	-2.59	-2.046	429	1	top1	-0.00077	0.49	2.046	0.0408
Epilepsy	OR2H2	6	29587454	29587455	0.014337	rs3129063	2.22	rs375984	0.00371	3.09	2.047	40	40	susie	0.0058	0.027	2.46424	0.0137
Epilepsy	GABBR1	6	29633975	29633976	0.055774	rs3129063	2.22	rs375984	0.0701	7.05	2.047	40	40	susie	0.07	1.9e-12	2.05535	0.0398
Epilepsy	MICE	6	29745233	29745234	0.250724	rs3129063	2.22	rs7759272	0.071	7.15	-1.812	40	31	enet	0.12	3.2e-21	-2.08714	0.0369
Epilepsy	DDX39BP2	6	29993208	29993209	0.102866	rs3129063	2.22	rs375984	0.0249	5.31	2.047	39	39	susie	0.063	2.3e-11	2.37205	0.0177
Epilepsy	HCG4P3	6	30007115	30007116	0.074333	rs3129063	2.22	rs3129063	0.0402	5.42	2.216	39	1	top1	0.04	1e-07	2.216	0.0267
Epilepsy	ABHD16A	6	31703443	31703444	0.059358	rs3130286	2.12	rs2515919	-0.000806	3.62	1.963	242	7	enet	0.0052	0.034	1.9839	0.0473
Epilepsy	HSPA1B	6	31827734	31827735	0.045951	rs3130286	2.12	rs389883	0.00232	4.16	1.074	239	12	enet	0.0086	0.0092	2.16104	0.0307
Epilepsy	SNHG32	6	31834607	31834608	0.269712	rs3130286	2.12	rs3749953	0.127	-9.34	-2.1	239	50	enet	0.15	1.1e-25	2.28464	0.0223
Epilepsy	ABC7-481722F1.1	7	37031	37032	0.082605	rs6583338	3.36	rs7456436	0.0736	-7.09	-2.493	91	1	top1	0.074	5.5e-13	2.493	0.01267
Epilepsy	AC003075.4	7	17299356	17299357	-0.002702	rs11975058	-3.74	rs4410790	-0.000526	3.16	-3.14	599	1	lasso	0.0038	0.06	-3.14	0.00169
Epilepsy	JAZF1	7	28180742	28180743	0.272289	rs849338	3.41	rs849338	0.12	9.18	3.406	550	550	susie	0.16	9e-28	2.79873	0.00513
Epilepsy	INMT	7	30697984	30697985	-0.018822	rs1917026	-3.02	rs6957659	0.00582	-2.25	-2.704	439	1	top1	0.0058	0.027	2.704	0.00685
Epilepsy	MINDY4	7	30771416	30771417	0.009858	rs1917026	-3.02	rs11975654	0.00325	2.61	-2.142	462	1	top1	0.0033	0.075	-2.142	0.03219
Epilepsy	FKBP9	7	32957403	32957404	0.217814	rs6956465	2.25	rs10266139	0.112	-8.99	1.936	329	329	susie	0.11	1.2e-19	-2.16082	0.03071
Epilepsy	TRGV3	7	38359161	38359162	0.267598	rs3816415	2.92	rs3735091	0.137	-9.84	1.254	629	22	enet	0.19	1.3e-32	-2.09025	0.0366
Epilepsy	DBNL	7	44044639	44044640	0.045438	rs217426	-2.12	rs17136005	0.0042	-4.1	-1.49	340	6	lasso	0.023	4.1e-05	2.26163	0.02372
Epilepsy	OGDH	7	44606571	44606572	0.061425	rs12673978	-2.51	rs3735477	0.0137	-4.36	1.215	342	14	enet	0.016	0.00059	-2.33009	0.0198
Epilepsy	MYO1G	7	44979097	44979098	0.136866	rs1525647	2.9	rs6946581	0.0636	7.35	2.446	408	13	enet	0.088	2.6e-15	2.32483	0.02008
Epilepsy	SNHG15	7	44986960	44986961	0.033203	rs1525647	2.9	rs6976664	0.0197	4.59	2.19	412	1	top1	0.02	0.00016	2.19	0.02852
Epilepsy	HNRNPCP7	7	64500824	64500825	0.055811	rs623142	-2.62	rs6969837	0.0225	5.26	-1.831	329	4	lasso	0.028	6.7e-06	-2.2811	0.02254
Epilepsy	TMEM248	7	66921224	66921225	0.037328	rs3857685	-2.26	rs4617036	0.00804	3.77	2	230	1	top1	0.008	0.011	2	0.0455
Epilepsy	GTF2IRD2	7	74851550	74851551	0.133878	rs2267812	-2.56	rs2267812	0.134	10.11	-2.556	102	2	lasso	0.16	5.8e-27	-2.51669	0.01185
Epilepsy	CASTOR2	7	74964817	74964818	0.007792	rs2267812	-2.56	rs13238996	-0.0015	-2.71	-2.015	82	2	lasso	0.0029	0.088	2.07756	0.03775
Epilepsy	RCC1L	7	75074227	75074228	0.066288	rs2267812	-2.56	rs2267812	0.019	4.22	-2.556	70	70	susie	0.022	6.6e-05	-2.41334	0.01581
Epilepsy	SAMD9L	7	93148368	93148369	0.266789	rs17164772	-3.74	rs12666302	0.281	-13.74	-2.257	330	1	top1	0.28	4.4e-50	2.257	0.02401
Epilepsy	HEPACAM2	7	93226523	93226524	-0.009172	rs17164772	-3.74	rs10953089	0.000634	2.95	2.569	324	1	top1	0.00063	0.23	2.569	0.0102
Epilepsy	ARPC1A	7	99325909	99325910	0.014865	rs4526300	2.54	rs1203843	0.000699	-3.18	-2.368	233	1	lasso	0.0096	0.0063	2.368	0.01788
Epilepsy	ZKSCAN5	7	99504650	99504651	0.100978	rs10249369	-2.09	rs1581492	0.0916	-8.11	-1.773	241	241	susie	0.11	1.1e-18	2.10034	0.0357
Epilepsy	CYP3A5	7	99679997	99679998	0.050267	rs12705070	2.56	rs4729577	0.0175	5.1	-2.251	249	9	enet	0.03	4.4e-06	-2.03881	0.04147
Epilepsy	TAF6	7	100119566	100119567	0.027906	rs12705070	2.56	rs2272338	0.0278	5.05	-2.247	242	242	susie	0.028	6.8e-06	-2.23176	0.02563
Epilepsy	GPC2	7	100177368	100177369	0.239126	rs12705070	2.56	rs6975031	0.0161	-4.85	-1.258	247	43	enet	0.031	2.8e-06	2.04609	0.04075
Epilepsy	ZNHIT1	7	101217673	101217674	0.059858	rs2396755	2.71	rs10265206	0.0254	-4.83	-0.992	392	392	susie	0.027	1.1e-05	1.96291	0.04966
Epilepsy	CLDN15	7	101238819	101238820	0.256456	rs2396755	2.71	rs7778271	0.171	10.91	-2.127	394	8	lasso	0.19	8.2e-32	-1.9757	0.04819
Epilepsy	POLR2J3	7	102572655	102572656	0.387584	rs2023482	2.55	rs4729791	0.0091	4.96	-0.244	225	78	enet	0.073	6.1e-13	-2.03241	0.04211
Epilepsy	PUS7	7	105522266	105522267	0.122714	rs10273718	-2.79	rs11764594	0.0252	5.35	-2.425	452	452	susie	0.032	1.6e-06	-2.4462	0.01444
Epilepsy	DLD	7	107890969	107890970	0.02987	rs4730274	-3.12	rs17154615	0.0107	4.27	-1.677	478	478	susie	0.015	0.00093	-2.74754	0.006
Epilepsy	THAP5	7	108569452	108569453	0.161869	rs1156502	2.85	rs17426315	0.0566	-7.68	-2.636	442	34	enet	0.085	8.2e-15	1.97242	0.04856
Epilepsy	CAPZA2	7	116811069	116811070	0.011026	rs12706123	2.74	rs12672008	0.00686	-3.83	2.079	332	1	top1	0.0069	0.018	-2.079	0.03762
Epilepsy	ING3	7	120950748	120950749	0.021288	rs2525734	2.48	rs2721348	0.00658	-3.69	2.206	334	1	top1	0.0066	0.02	-2.206	0.02738
Epilepsy	FAM71F2	7	128672265	128672266	0.079184	rs339092	2.98	rs10230965	0.00967	5.15	2.808	361	18	enet	0.027	1.3e-05	2.63835	0.00833
Epilepsy	ODCP	7	129028888	129028889	0.064605	rs339092	2.98	rs724348	0.00348	-3.82	-1.448	340	340	susie	0.014	0.0011	2.06706	0.03873
Epilepsy	AKR1B1	7	134459251	134459252	0.108154	rs13232134	3.03	rs17660462	0.0601	6.52	2.067	542	1	top1	0.06	7.5e-11	2.067	0.03873
Epilepsy	TMEM140	7	135148163	135148164	0.09771	rs292631	-3.09	rs3800592	0.123	-9.22	2.167	462	1	top1	0.12	4.8e-21	-2.167	0.03023
Epilepsy	CYREN	7	135170794	135170795	0.148285	rs292631	-3.09	rs3800592	0.132	9.46	2.167	454	1	top1	0.13	1.7e-22	2.167	0.03023
Epilepsy	AC009542.2	7	135198400	135198401	0.020895	rs292631	-3.09	rs1863005	9.22e-05	-3.28	0.224	451	451	susie	0.0019	0.13	2.61184	0.00901
Epilepsy	STMP1	7	135662495	135662496	0.150674	rs292631	-3.09	rs3110823	0.143	-10.05	-1.795	459	459	susie	0.16	4.9e-28	2.02177	0.0432
Epilepsy	RP11-634H22.1	7	139359510	139359511	0.057915	rs4732386	-3.57	rs11772771	0.015	4.12	1.487	352	17	enet	0.026	1.5e-05	2.43584	0.01486
Epilepsy	TRBV7-3	7	142384328	142384329	0.22007	rs2734113	-2.53	rs2734103	0.251	-13.06	-2.067	437	1	top1	0.25	4.9e-44	2.067	0.03873
Epilepsy	TRBV9	7	142391890	142391891	0.046034	rs2734113	-2.53	rs2855911	0.0166	-5.4	-2.458	436	2	lasso	0.028	7.3e-06	2.35726	0.01841
Epilepsy	TRPV6	7	142885761	142885762	0.054529	rs4236482	2.62	rs35866634	0.0247	4.32	1.976	354	1	top1	0.025	2.6e-05	1.976	0.04815
Epilepsy	RN7SL481P	7	143298515	143298516	0.000211	rs2242601	-3.05	rs9640378	0.00131	3.64	-2.121	322	1	lasso	0.0023	0.11	-2.121	0.03392
Epilepsy	FAM131B	7	143362751	143362752	0.152484	rs2242601	-3.05	rs13232480	0.0389	5.4	1.112	287	16	enet	0.041	8.5e-08	2.08706	0.03688
Epilepsy	EPHA1-AS1	7	143407812	143407813	0.598223	rs2242601	-3.05	rs11771145	0.325	15.58	-1.971	278	15	enet	0.46	1.1e-91	-2.78398	0.00537
Epilepsy	TAS2R60	7	143443452	143443453	0.39349	rs2242601	-3.05	rs11771145	0.188	12.26	-1.971	277	277	susie	0.28	3.8e-50	-2.9203	0.0035
Epilepsy	TCAF2	7	143620949	143620950	0.13714	rs2242601	-3.05	rs4640977	0.0859	7.73	-2.712	293	1	top1	0.086	6e-15	-2.712	0.00669
Epilepsy	RP11-298A10.3	7	143624397	143624398	0.420716	rs2242601	-3.05	rs7811904	0.0576	8.86	-2.541	294	45	enet	0.22	4.3e-39	-2.16511	0.03038
Epilepsy	RP11-61L23.2	7	143836932	143836933	0.090763	rs2242601	-3.05	rs7811904	0.0287	-5.05	-2.541	257	257	susie	0.031	2.8e-06	2.74049	0.00613
Epilepsy	TCAF1	7	143902197	143902198	0.094553	rs4640977	-2.71	rs7776595	0.0288	4.84	-0.411	229	13	enet	0.03	3.7e-06	-1.98835	0.04677
Epilepsy	ARHGEF34P	7	144286965	144286966	0.167412	rs17171050	-2.19	rs1612590	0.086	-7.84	-2.072	321	321	susie	0.093	4e-16	2.19336	0.02828
Epilepsy	NOM1	7	156949722	156949723	-0.00707	rs1541506	-3.31	rs17571054	0.00386	-3.25	2.18	411	1	lasso	0.0048	0.039	-2.18	0.02926
Epilepsy	RP11-419I17.1	8	12665587	12665588	0.153597	rs10099814	-2.99	rs13272288	0.0415	-6.21	-2.021	310	1	top1	0.042	6.1e-08	2.021	0.04328
Epilepsy	RP11-156K13.3	8	17905755	17905756	0.083433	rs2106035	3.81	rs440182	0.0353	-6.01	2.066	857	3	lasso	0.036	5.2e-07	-2.2951	0.021728
Epilepsy	INTS10	8	19817139	19817140	0.111536	rs11777389	2.62	rs10090638	0.069	7.19	-2.323	666	666	susie	0.069	2.7e-12	-2.00318	0.045158
Epilepsy	POLB	8	42338453	42338454	0.039353	rs8178716	2.57	rs8178872	-0.000544	-3.05	2.025	258	1	lasso	0.0027	0.094	-2.025	0.042867
Epilepsy	RNF170	8	42897289	42897290	0.03455	rs11990369	2.96	rs11992567	-0.00142	-2.99	2.94	202	202	susie	-0.00015	0.34	-3.52906	0.000417
Epilepsy	NSMAF	8	58659843	58659844	0.062504	rs17272151	2.43	rs7825739	0.0415	5.85	1.884	520	520	susie	0.042	5.5e-08	2.02907	0.042452
Epilepsy	SNORD87	8	66922554	66922555	0.00417	rs7001334	2.45	rs7812859	-0.00137	-2.78	-1.967	195	2	lasso	0.011	0.0044	1.967	0.049183
Epilepsy	ARFGEF1-DT	8	67343974	67343975	0.018829	rs11779485	-2.72	rs924742	0.000153	3.35	-2.108	285	1	top1	0.00015	0.29	-2.108	0.035031
Epilepsy	SBSPON	8	73124087	73124088	0.002008	rs2981088	3.12	rs2291219	0.00135	3.28	2.359	575	1	lasso	0.0024	0.11	2.359	0.018324
Epilepsy	E2F5	8	85177224	85177225	0.040691	rs16913375	-2.5	rs16913598	0.00514	3.4	2.161	256	1	top1	0.0051	0.035	2.161	0.030695
Epilepsy	NA	8	94429887	94429888	0.090512	rs3019280	3.31	rs1372048	0.00589	4.53	3.241	466	14	enet	0.032	1.6e-06	3.43216	0.000599
Epilepsy	RP11-267M23.4	8	94553721	94553722	0.026027	rs3019280	3.31	rs1055800	0.00972	4.2	3.179	447	3	lasso	0.016	0.00069	3.10575	0.001898
Epilepsy	RP11-347C18.3	8	94950036	94950037	0.042772	rs12541408	3.29	rs1453377	0.0221	4.9	-2.62	498	498	susie	0.028	6.9e-06	-2.64937	0.008064
Epilepsy	RPL30	8	98046468	98046469	0.017599	rs13278732	2.93	rs10955137	0.00116	-3.63	1.98	502	1	lasso	0.0012	0.18	-1.98	0.047704
Epilepsy	RNF19A	8	100336217	100336218	0.050481	rs15989	-2.37	rs10107200	0.00846	3.96	-1.998	389	1	top1	0.0085	0.0098	-1.998	0.045717
Epilepsy	MAILR	8	102864910	102864911	0.068096	rs678839	3.75	rs601088	0.0552	-6.44	3.035	513	1	top1	0.055	4.5e-10	-3.035	0.002405
Epilepsy	OXR1	8	106359475	106359476	0.035583	rs6999688	3.17	rs3101531	0.00106	-3.53	2	415	415	susie	0.0023	0.11	-1.96593	0.049306
Epilepsy	TAF2	8	119832862	119832863	0.121247	rs11782840	-2.69	rs16893214	0.0647	-7.41	-2.583	461	461	susie	0.086	4.9e-15	2.65425	0.007949
Epilepsy	PVT1	8	127794532	127794533	0.185364	rs2648883	2.84	rs16902510	0.102	8.79	-1.962	615	3	lasso	0.11	1.2e-18	-2.25667	0.024029
Epilepsy	LRRC6	8	132675616	132675617	0.646715	rs10090950	2.89	rs1048490	0.452	-17.42	-1.959	600	600	susie	0.52	1.3e-109	2.13692	0.032605
Epilepsy	AF230666.2	8	132843087	132843088	-0.000617	rs10090950	2.89	rs2069548	0.00399	-3.95	-2.085	656	1	top1	0.004	0.055	2.085	0.037069
Epilepsy	MIR7848	8	133046580	133046581	-0.003237	rs10090950	2.89	rs10956691	0.00618	-2.55	-2.034	684	1	top1	0.0062	0.023	2.034	0.041952
Epilepsy	LY6D	8	142786591	142786592	-0.004305	rs2717611	-3.35	rs2585184	-0.00138	2.94	2.591	404	1	lasso	-0.00056	0.43	2.591	0.00957
Epilepsy	PUF60	8	143829858	143829859	0.014661	rs2242089	2.71	rs13250507	-0.00079	-2.95	2.22	265	2	lasso	0.0058	0.027	-2.5492	0.010797
Epilepsy	CYHR1	8	144465676	144465677	0.030785	rs7000385	-2.51	rs13276862	0.0193	3.85	1.99	219	1	top1	0.019	0.00018	1.99	0.046591
Epilepsy	ZNF252P	8	145000537	145000538	0.09647	rs7824213	-2.67	rs2294042	0.00459	4.68	-2.575	141	6	enet	0.021	8.5e-05	-3.27412	0.00106
Epilepsy	ZNF252P-AS1	8	145002810	145002811	0.050907	rs7824213	-2.67	rs13270948	0.0143	-4.07	1.526	140	140	susie	0.018	0.00032	-2.04554	0.040801
Epilepsy	MLANA	9	5890801	5890802	0.030762	rs13291323	2.8	rs13291323	-0.000729	2.99	2.8	437	1	top1	-0.00073	0.47	2.8	0.00511
Epilepsy	BNC2	9	16870842	16870843	0.029329	rs12375507	2.908	rs2153271	0.017	-4.82	2.105	503	1	top1	0.017	0.00042	-2.105	0.03529
Epilepsy	RP11-363E7.4	9	19453208	19453209	0.013876	rs16937827	3.248	rs7020745	0.00214	3.54	-2.764	500	1	top1	0.0021	0.12	-2.764	0.00571
Epilepsy	NA	9	32567126	32567127	0.11182	rs10970997	-2.712	rs626214	0.0405	-6.9	2.383	515	515	susie	0.05	3.4e-09	-2.42634	0.01525
Epilepsy	NDUFB6	9	32573183	32573184	0.045234	rs10970997	-2.712	rs653790	0.0211	4.15	2.01	511	1	top1	0.021	9.3e-05	2.01	0.04443
Epilepsy	NFX1	9	33290510	33290511	0.137017	rs2777753	2.735	rs706120	0.105	9.07	-2.082	455	455	susie	0.11	1.8e-18	-2.08122	0.03741
Epilepsy	NOL6	9	33473929	33473930	0.296501	rs2777753	2.735	rs3758280	0.165	10.6	-2.712	404	4	lasso	0.16	3.2e-28	-2.80819	0.00498
Epilepsy	UBAP1	9	34179004	34179005	0.068587	rs35331204	-4.249	rs1041251	0.0543	6.91	-2.808	321	15	enet	0.072	1.2e-12	-2.90121	0.00372
Epilepsy	CCL27	9	34664047	34664048	0.010966	rs35331204	-4.249	rs4879804	-0.000901	3.11	2.137	356	1	top1	-0.0009	0.53	2.137	0.0326
Epilepsy	CCL19	9	34691276	34691277	0.001246	rs35331204	-4.249	rs3793472	9.71e-07	2.58	1.992	360	1	top1	9.7e-07	0.32	1.992	0.04637
Epilepsy	PAICSP1	9	37878115	37878116	0.027814	rs2296555	3.355	rs4621903	0.000166	-3.24	-0.838	513	10	enet	0.0033	0.074	2.26908	0.02326
Epilepsy	TMX2P1	9	37885682	37885683	0.024793	rs2296555	3.355	rs10973607	0.0197	4.09	2.231	517	1	top1	0.02	0.00016	2.231	0.02568
Epilepsy	SHB	9	38069210	38069211	0.067918	rs2296555	3.355	rs1928232	0.0278	4.65	3.023	496	1	top1	0.028	8.5e-06	3.023	0.0025
Epilepsy	SECISBP2	9	89318505	89318506	0.177323	rs11265845	2.601	rs3211650	0.0804	7.48	1.98	500	500	susie	0.085	9.8e-15	1.9993	0.04558
Epilepsy	NOL8	9	92325482	92325483	0.113305	rs2025388	-2.391	rs1447114	0.0545	-6.21	-2.309	405	1	top1	0.055	5.7e-10	2.309	0.02094
Epilepsy	CENPP	9	92325636	92325637	0.15328	rs2025388	-2.391	rs10992350	0.116	8.97	-1.967	405	1	top1	0.12	6.7e-20	-1.967	0.04918
Epilepsy	NUTM2G	9	96928309	96928310	0.068604	rs4379561	2.659	rs2289649	0.000302	4.09	-2.006	231	231	susie	0.0096	0.0064	-1.96867	0.04899
Epilepsy	CCDC180	9	97307360	97307361	0.101771	rs2406184	2.475	rs2795368	0.00301	-5.02	0.228	316	20	enet	0.04	9.6e-08	-1.97222	0.04858
Epilepsy	ABCA1	9	104928236	104928237	0.025748	rs724069	-3.432	rs12336968	0.000516	-3.36	-2.029	585	1	top1	0.00052	0.25	2.029	0.04246
Epilepsy	ZNF483	9	111525158	111525159	0.013097	rs10114705	-3.146	rs315712	-0.000346	3.35	-2.263	493	1	top1	-0.00035	0.38	-2.263	0.02364
Epilepsy	PTGR1	9	111599854	111599855	0.140965	rs10114705	-3.146	rs12342716	0.0505	-7.22	-1.88	497	16	enet	0.083	1.5e-14	2.44991	0.01429
Epilepsy	C9orf147	9	112487203	112487204	-0.011429	rs2645986	2.995	rs13283782	0.00126	2.75	-2.18	492	1	top1	0.0013	0.17	-2.18	0.02926
Epilepsy	PRPF4	9	113275342	113275343	0.167841	rs7864770	2.866	rs3087548	0.148	10.13	1.995	609	609	susie	0.15	1.5e-25	1.9838	0.04728
Epilepsy	WHRN	9	114505449	114505450	0.236468	rs7868842	-2.901	rs10982244	0.103	8.83	-2.029	662	662	susie	0.13	7.7e-22	-2.2176	0.02658
Epilepsy	RBM18	9	122261507	122261508	0.082548	rs913935	3.261	rs1060586	0.0442	5.71	-2.07	514	10	enet	0.05	3.3e-09	-2.79511	0.00519
Epilepsy	NEK6	9	124257605	124257606	0.216483	rs2282086	2.813	rs16927294	0.0747	-8.3	1.519	393	6	lasso	0.12	3.5e-21	-2.31244	0.02075
Epilepsy	MVB12B	9	126326848	126326849	0.136198	rs887653	2.541	rs10122788	0.0703	6.94	-1.575	490	49	enet	0.074	4.9e-13	-2.79276	0.00523
Epilepsy	ASB6	9	129642168	129642169	0.015429	rs2542249	-2.319	rs918166	0.00352	-3.51	2.063	467	2	lasso	0.01	0.0051	-2.10533	0.03526
Epilepsy	DDX31	9	132670033	132670034	0.187547	rs744133	-2.233	rs11243850	0.124	9.29	-2.146	527	527	susie	0.13	4.8e-22	-2.12733	0.03339
Epilepsy	GTF3C4	9	132670401	132670402	-0.001542	rs744133	-2.233	rs10901179	0.00827	2.33	-2.035	526	1	top1	0.0083	0.011	-2.035	0.04185
Epilepsy	GBGT1	9	133163944	133163945	0.013095	rs28569945	-3.151	rs17407084	0.000287	-2.77	0.012	547	547	susie	0.0018	0.14	-2.0565	0.03973
Epilepsy	SLC2A6	9	133479136	133479137	0.005637	rs2023664	3.507	rs10901235	-0.000773	3.11	0.821	596	596	susie	0.00096	0.2	-2.5686	0.01021
Epilepsy	VAV2	9	133992603	133992604	0.144086	rs2023664	3.507	rs2106373	0.0578	6.6	2.952	566	566	susie	0.064	1.6e-11	2.5554	0.01061
Epilepsy	QSOX2	9	136245840	136245841	0.047925	rs17040586	2.563	rs3780190	0.00841	-4.13	-2.182	358	11	enet	0.011	0.0035	2.67115	0.00756
Epilepsy	PNPLA7	9	137550533	137550534	0.376713	rs4880215	-2.663	rs928046	0.183	-11.23	1.363	323	323	susie	0.28	3.6e-50	-2.08493	0.03708
Epilepsy	ZMYND19	9	137590489	137590490	-0.006584	rs4880215	-2.663	rs7037200	0.000921	-2.38	-2.279	321	1	top1	0.00092	0.2	2.279	0.02267
Ischemic_stroke	GPR153	1	6260974	6260975	0.031465	rs4845818	3.56	rs12740426	-0.000773	3.71	-2.47	435	1	lasso	0.019	0.0002	-2.47	0.0135
Ischemic_stroke	RP3-467L1.6	1	7776382	7776383	0.032054	rs1040395	3.79	rs17367289	0.0147	4.31	-2.656	453	1	top1	0.015	0.00098	-2.656	0.00791
Ischemic_stroke	PARK7	1	7954290	7954291	0.124586	rs1040395	3.79	rs3766606	0.109	8.63	-2.69	420	24	enet	0.12	1.9e-20	-2.631	0.00851
Ischemic_stroke	RERE-AS1	1	8424644	8424645	0.043133	rs4908724	-3.2	rs301819	0.0329	-5	-2.012	301	1	top1	0.033	1.4e-06	2.012	0.0442
Ischemic_stroke	RERE	1	8817642	8817643	0.284984	rs12164533	-3.61	rs301806	0.271	-13.52	-2.178	373	1	top1	0.27	4.7e-48	2.178	0.0294
Ischemic_stroke	ENO1	1	8879248	8879249	0.0124	rs12164533	-3.61	rs1922983	0.0154	3.66	-2.347	396	1	top1	0.015	0.00076	-2.347	0.0189
Ischemic_stroke	PIK3CD-AS2	1	9687554	9687555	0.012564	rs926247	2.46	rs4908851	-0.00146	2.94	-2.184	310	1	lasso	0.00071	0.22	-2.184	0.029
Ischemic_stroke	KIAA2013	1	11926427	11926428	0.222858	rs28551666	-3.04	rs2336384	0.227	12.45	2.406	455	13	enet	0.24	3.9e-41	2.35454	0.0185
Ischemic_stroke	PLOD1	1	11934204	11934205	0.299451	rs28551666	-3.04	rs2336384	0.252	14.31	2.406	450	20	enet	0.35	1.3e-65	2.02291	0.0431
Ischemic_stroke	MFN2	1	11980180	11980181	0.586064	rs28551666	-3.04	rs2336384	0.595	19.97	2.406	438	438	susie	0.67	2.7e-165	2.52217	0.0117
Ischemic_stroke	MIIP	1	12019465	12019466	0.304026	rs28551666	-3.04	rs2336384	0.292	14.06	2.406	435	10	enet	0.3	5.7e-53	2.39849	0.0165
Ischemic_stroke	FHAD1	1	15247271	15247272	0.0912	rs12057512	-3.67	rs1104686	0.0163	-4.92	-2.184	550	550	susie	0.031	2.4e-06	2.46325	0.0138
Ischemic_stroke	RCC2	1	17439723	17439724	0.10667	rs2256500	2.85	rs12078935	0.0809	7.57	-2.127	538	538	susie	0.085	9.4e-15	-2.13111	0.0331
Ischemic_stroke	MRTO4	1	19251552	19251553	0.07931	rs12133034	-3.4	rs10917277	0.0607	-6.62	-2.38	506	5	lasso	0.061	5.4e-11	2.3822	0.0172
Ischemic_stroke	CDC42	1	22052626	22052627	0.168534	rs4655071	3.68	rs2501299	0.166	10.6	-2.419	514	1	top1	0.17	2.2e-28	-2.419	0.0156
Ischemic_stroke	RP11-70P17.1	1	25581477	25581478	0.002074	rs2275950	-3.25	rs2982292	-0.00138	-2.72	-1.132	295	12	enet	-0.00026	0.36	2.75591	0.00585
Ischemic_stroke	MTFR1L	1	25820797	25820798	0.003551	rs6676527	3.55	rs3767891	0.00262	-3.46	1.93	351	3	lasso	0.0078	0.013	-2.08316	0.0372
Ischemic_stroke	AUNIP	1	25859457	25859458	0.005836	rs6676527	3.55	rs2066995	0.000299	-3.23	2.265	376	1	lasso	0.0038	0.06	-2.265	0.0235
Ischemic_stroke	CD52	1	26317956	26317957	0.253682	rs6676527	3.55	rs3795684	0.274	-13.87	3.18	392	30	enet	0.3	2e-53	-2.73787	0.00618
Ischemic_stroke	UBXN11	1	26318362	26318363	0.090401	rs6676527	3.55	rs6676630	0.0733	7.33	3.139	391	3	lasso	0.081	3.9e-14	3.19523	0.0014
Ischemic_stroke	ZNF683	1	26374521	26374522	0.047296	rs6676527	3.55	rs10794532	0.0295	-5.45	2.538	375	7	lasso	0.036	4.4e-07	-2.63095	0.00851
Ischemic_stroke	EPB41	1	28887090	28887091	0.054734	rs957634	2.93	rs570187	0.0373	5.49	2.895	311	311	susie	0.038	2.3e-07	2.73021	0.00633
Ischemic_stroke	MATN1	1	30723586	30723587	0.06232	rs2488233	-2.45	rs1065755	0.0155	-5.05	1.359	545	545	susie	0.024	3e-05	-1.97036	0.0488
Ischemic_stroke	ZNF362	1	33256544	33256545	0.098256	rs10914671	-2.64	rs6425813	0.0661	-6.89	-2.116	404	1	top1	0.066	8.5e-12	2.116	0.0343
Ischemic_stroke	RP11-415J8.3	1	33313323	33313324	0.029248	rs10914671	-2.64	rs4641276	-0.000918	3.25	-1.94	427	2	lasso	0.00031	0.27	-2.05988	0.0394
Ischemic_stroke	SF3A3	1	37990920	37990921	0.599304	rs11485595	2.64	rs4634868	0.243	12.86	-2.37	469	8	lasso	0.43	5.5e-83	-2.89267	0.00382
Ischemic_stroke	FHL3	1	38005605	38005606	0.67023	rs11485595	2.64	rs4634868	0.439	17.17	-2.37	465	8	lasso	0.5	9.6e-103	-2.64664	0.00813
Ischemic_stroke	UTP11	1	38009257	38009258	0.096293	rs11485595	2.64	rs12138115	0.0471	6.28	-1.547	463	6	lasso	0.048	7e-09	-2.20129	0.0277
Ischemic_stroke	B4GALT2	1	43978942	43978943	0.047695	rs1978195	3.24	rs751442	-0.00139	-2.79	-2.519	401	36	enet	-0.00083	0.5	2.99887	0.00271
Ischemic_stroke	RP5-1198O20.4	1	44030442	44030443	0.017686	rs1978195	3.24	rs2485993	0.00142	-3.36	-2.582	407	12	enet	0.0018	0.14	2.19777	0.028
Ischemic_stroke	DMAP1	1	44213454	44213455	0.068159	rs1978195	3.24	rs2120823	-0.00058	-3.34	0.356	423	32	enet	0.0059	0.026	3.05544	0.00225
Ischemic_stroke	CMPK1	1	47333796	47333797	0.008293	rs7523973	-2.8	rs12085966	-0.000555	-3.01	2.136	422	1	top1	-0.00055	0.43	-2.136	0.0327
Ischemic_stroke	CC2D1B	1	52366192	52366193	0.2634	rs4272565	-2.4	rs17372640	0.242	13.21	-2.111	223	19	enet	0.25	1e-44	-2.34101	0.0192
Ischemic_stroke	TUT4	1	52553486	52553487	0.033182	rs4272565	-2.4	rs2762829	0.0104	4.43	-1.844	219	14	enet	0.024	3e-05	-2.20248	0.0276
Ischemic_stroke	LRRC42	1	53946076	53946077	-0.003332	rs12031794	2.88	rs618465	0.00538	-3.97	-1.956	475	4	enet	0.0064	0.022	1.98946	0.0467
Ischemic_stroke	SSBP3-AS1	1	54236439	54236440	0.043261	rs3766453	2.69	rs4061073	0.02	-5.08	-1.17	474	2	lasso	0.032	2.1e-06	2.05543	0.0398
Ischemic_stroke	FGGY	1	59296637	59296638	0.053166	rs12562305	4.95	rs835356	0.011	4.04	1.964	393	1	top1	0.011	0.0038	1.964	0.0495
Ischemic_stroke	PATJ	1	61742476	61742477	0.054956	rs4915593	-3.89	rs7551399	0.0359	5.06	2.181	483	1	top1	0.036	4.6e-07	2.181	0.0292
Ischemic_stroke	LEPROT	1	65420586	65420587	0.82759	rs4655586	-2.86	rs9436297	0.312	14.52	2.73	434	31	enet	0.43	3.1e-84	3.16469	0.00155
Ischemic_stroke	CTH	1	70411217	70411218	0.153451	rs2807907	2.49	rs4650044	0.0983	-8.34	2.06	433	6	enet	0.1	2e-17	-1.96845	0.049
Ischemic_stroke	ZRANB2	1	71081296	71081297	0.026837	rs12131309	3.07	rs12038830	0.00233	3.4	2.327	348	2	lasso	0.0087	0.009	2.12353	0.0337
Ischemic_stroke	NEXN-AS1	1	77889538	77889539	-0.005851	rs669764	-3.99	rs661630	0.00317	2.18	-3.885	364	1	top1	0.0032	0.077	-3.885	0.000102
Ischemic_stroke	PRKACB-DT	1	84077930	84077931	0.019713	rs4536023	2.82	rs634904	-0.00117	-3.63	1.569	488	19	enet	0.0012	0.18	-3.08797	0.00202
Ischemic_stroke	RBMXL1	1	88992959	88992960	0.082936	rs17435109	2.74	rs10801705	0.0479	5.76	-2.539	350	1	top1	0.048	6.2e-09	-2.539	0.0111
Ischemic_stroke	GBP3	1	89022893	89022894	0.460872	rs17435109	2.74	rs17433780	0.409	-16.58	1.901	337	14	enet	0.42	8.5e-81	-1.97704	0.048
Ischemic_stroke	RP11-57H12.3	1	95233981	95233982	0.065929	rs17409650	-3.39	rs12024306	0.0304	-5.1	-1.112	494	12	enet	0.037	3.7e-07	2.49158	0.0127
Ischemic_stroke	DBT	1	100249833	100249834	-0.012	rs2810424	2.61	rs6704294	0.00578	-2	-2.033	394	1	top1	0.0058	0.027	2.033	0.0421
Ischemic_stroke	RTCA-AS1	1	100266119	100266120	0.03148	rs2810424	2.61	rs10783127	0.0257	-4.36	2.191	400	1	top1	0.026	1.8e-05	-2.191	0.0285
Ischemic_stroke	GPR61	1	109539871	109539872	0.028427	rs12046010	4.2	rs12045311	-0.000999	-3.44	4.102	415	2	lasso	0.002	0.13	-3.70337	0.000213
Ischemic_stroke	RP5-1160K1.6	1	109629316	109629317	0.036751	rs12046010	4.2	rs585362	-0.0012	2.6	-0.991	442	442	susie	0.0012	0.18	-3.24375	0.00118
Ischemic_stroke	ATP5PB	1	111448891	111448892	0.024075	rs7532316	3.55	rs7532316	0.00315	-3.47	3.551	623	1	lasso	0.0088	0.0085	-3.551	0.000384
Ischemic_stroke	TMIGD3	1	111563961	111563962	0.528262	rs7532316	3.55	rs3393	0.202	11.7	-1.039	675	675	susie	0.28	1e-49	-2.0311	0.0422
Ischemic_stroke	CTTNBP2NL	1	112396180	112396181	0.038816	rs3790604	3.67	rs155668	-0.00129	2.84	1.117	447	447	susie	0.011	0.0039	2.24078	0.025
Ischemic_stroke	MOV10	1	112673140	112673141	0.004104	rs3790604	3.67	rs6537741	-2.41e-05	-3.02	-2.322	325	2	lasso	0.0054	0.031	2.53849	0.0111
Ischemic_stroke	RHOC	1	112707433	112707434	0.02141	rs3790604	3.67	rs2279500	0.0175	-4.44	-2.17	316	1	top1	0.017	0.00035	2.17	0.03
Ischemic_stroke	SLC16A1-AS1	1	112956414	112956415	0.093412	rs3790604	3.67	rs2996295	0.0328	6.6	-2.025	329	329	susie	0.085	8.5e-15	-2.76407	0.00571
Ischemic_stroke	ATP1A1-AS1	1	116418621	116418622	0.014696	rs4839534	3.58	rs850617	0.00403	3.38	-2.038	306	1	lasso	0.0052	0.034	-2.038	0.0415
Ischemic_stroke	MAN1A2	1	117367448	117367449	0.013181	rs1808806	3.25	rs3795657	-0.000147	2.95	2.037	470	1	lasso	0.0056	0.03	2.037	0.0417
Ischemic_stroke	TBX15	1	118989555	118989556	0.007255	rs984225	-3.32	rs6676647	-0.00142	2.84	2.345	412	2	lasso	4.3e-05	0.31	2.18994	0.0285
Ischemic_stroke	WARS2	1	119140394	119140395	0.135785	rs984225	-3.32	rs12086	0.0506	-6.49	2.235	401	401	susie	0.055	5.1e-10	-2.29102	0.022
Ischemic_stroke	WARS2-AS1	1	119140458	119140459	0.145526	rs984225	-3.32	rs10923754	0.133	-9.59	2.325	401	1	top1	0.13	9.4e-23	-2.325	0.0201
Ischemic_stroke	ZNF697	1	119647772	119647773	0.072383	rs523395	-3.47	rs12139088	0.0309	-4.73	2.939	353	1	top1	0.031	2.8e-06	-2.939	0.00329
Ischemic_stroke	HMGCS2	1	119768904	119768905	-0.013947	rs523395	-3.47	rs3828090	0.00201	-2.81	3.188	311	1	lasso	0.0038	0.061	-3.188	0.00143
Ischemic_stroke	ITGA10	1	145910188	145910189	-0.004667	rs9245	3.09	rs9245	0.000898	2.49	3.092	106	1	lasso	0.0051	0.035	3.092	0.00199
Ischemic_stroke	ANKRD34A	1	145964581	145964582	0.048233	rs9245	3.09	rs704986	0.00526	-3.32	0.95	106	6	enet	0.0084	0.01	-2.39182	0.0168
Ischemic_stroke	NBPF10	1	146144803	146144804	0.585396	rs9245	3.09	rs16827043	0.339	15.19	2.775	106	5	lasso	0.34	9.3e-63	2.92433	0.00345
Ischemic_stroke	FMO5	1	147243049	147243050	0.091969	rs11807878	2.91	rs2031481	0.0101	3.98	-1.572	400	400	susie	0.026	1.4e-05	-2.37449	0.0176
Ischemic_stroke	IL6R-AS1	1	154406563	154406564	-0.012897	rs7514452	3.79	rs7518199	0.00141	-3.12	-2.198	402	1	top1	0.0014	0.16	2.198	0.0279
Ischemic_stroke	FAM189B	1	155255482	155255483	0.028676	rs12035356	-3.09	rs11465205	0.0197	3.87	2.119	298	1	top1	0.02	0.00016	2.119	0.0341
Ischemic_stroke	PMF1	1	156212992	156212993	0.053862	rs2251847	-5.76	rs2842868	0.0211	-4.88	-4.863	364	6	enet	0.027	1.2e-05	4.38561	1.16e-05
Ischemic_stroke	BGLAP	1	156241961	156241962	0.028355	rs2251847	-5.76	rs2241109	0.00158	-3.67	-4.514	374	3	lasso	0.0068	0.018	4.06342	4.84e-05
Ischemic_stroke	ARHGEF11	1	157045369	157045370	0.041387	rs9628664	-2.98	rs12136088	0.0171	4.08	2.229	493	1	top1	0.017	0.00041	2.229	0.0258
Ischemic_stroke	FCRL3	1	157700856	157700857	0.199056	rs10908596	2.95	rs3761959	0.256	13.13	2.326	534	1	top1	0.26	5e-45	2.326	0.02
Ischemic_stroke	FCRL2	1	157777131	157777132	0.045447	rs10908596	2.95	rs6689427	0.0136	-4.32	2.64	519	519	susie	0.017	0.00049	-2.79867	0.00513
Ischemic_stroke	FCRL1	1	157820104	157820105	0.140288	rs10908596	2.95	rs6689427	0.114	-8.89	2.64	497	4	lasso	0.12	3.2e-21	-2.01434	0.044
Ischemic_stroke	APCS	1	159587824	159587825	-0.004581	rs1319080	3.23	rs3026946	-0.00116	3	-2.12	483	1	lasso	-5e-05	0.33	-2.12	0.034
Ischemic_stroke	RP11-190A12.9	1	159910553	159910554	-0.00063	rs1319080	3.23	rs2789422	0.0266	-4.61	-2.203	517	1	top1	0.027	1.3e-05	2.203	0.0276
Ischemic_stroke	HSD17B7	1	162790701	162790702	0.111674	rs4492593	-2.79	rs1780019	0.0704	7.19	-2.217	587	587	susie	0.083	1.8e-14	-2.02604	0.0428
Ischemic_stroke	MPC2	1	167937039	167937040	0.017919	rs1618879	-3.27	rs16860108	0.0143	-3.53	-2.286	533	1	top1	0.014	0.0011	2.286	0.0223
Ischemic_stroke	FMO3	1	171090876	171090877	0.00775	rs16864515	3.73	rs12066968	0.00141	-2.78	-1.068	527	16	enet	0.0029	0.086	2.45432	0.0141
Ischemic_stroke	RABGAP1L-DT	1	174160003	174160004	0.055862	rs12077529	2.74	rs7535987	0.0622	6.66	2.125	255	255	susie	0.063	2.4e-11	2.27018	0.0232
Ischemic_stroke	RP11-492I21.1	1	176017276	176017277	0.017736	rs1916052	2.8	rs16849826	-0.000785	3.04	1.494	378	378	susie	0.00046	0.25	2.33503	0.0195
Ischemic_stroke	RP11-533E19.7	1	179882040	179882041	0.020613	rs4424451	2.68	rs10913918	0.00349	-3.5	-2.155	516	1	top1	0.0035	0.068	2.155	0.0312
Ischemic_stroke	LAMC1	1	183023459	183023460	0.160094	rs2811563	-3.25	rs12739316	0.205	-11.83	2.15	433	15	enet	0.22	9.2e-39	-2.34886	0.0188
Ischemic_stroke	EDEM3	1	184754912	184754913	0.046627	rs861588	3.26	rs3736757	0.0257	-5.16	1.463	419	419	susie	0.032	2.2e-06	-1.99308	0.0463
Ischemic_stroke	SWT1	1	185157079	185157080	0.001646	rs861588	3.26	rs861574	0.00157	-2.99	2.441	420	1	top1	0.0016	0.15	-2.441	0.0146
Ischemic_stroke	GPR37L1	1	202122857	202122858	0.005193	rs3767421	2.87	rs16849691	-0.000802	-3.14	1.026	402	402	susie	-0.00061	0.44	-2.57021	0.0102
Ischemic_stroke	PTPRVP	1	202168050	202168051	0.271435	rs3767421	2.87	rs12401678	0.125	9.22	-0.987	399	399	susie	0.17	5.8e-30	-2.0903	0.0366
Ischemic_stroke	PPFIA4	1	203026497	203026498	0.277065	rs4950915	3.87	rs2275354	0.155	-10.47	2.816	513	41	enet	0.24	9.7e-43	-1.99794	0.0457
Ischemic_stroke	ATP2B4	1	203626560	203626561	-0.018194	rs10128007	2.95	rs17532442	0.00102	2.93	2.109	486	1	top1	0.001	0.2	2.109	0.0349
Ischemic_stroke	LAX1	1	203765175	203765176	0.104666	rs10128007	2.95	rs7540760	0.0649	-7.31	-2.549	477	29	enet	0.076	2.4e-13	2.00228	0.0453
Ischemic_stroke	PLEKHA6	1	204377664	204377665	0.088523	rs4619033	3.02	rs17333822	0.0568	6.36	2.83	538	1	top1	0.057	2.5e-10	2.83	0.00465
Ischemic_stroke	CDK18	1	205504594	205504595	0.005664	rs11240503	4.3	rs12561888	0.000241	3.18	3.114	533	1	lasso	0.007	0.017	3.114	0.00185
Ischemic_stroke	RAB7B	1	206003460	206003461	-0.017844	rs11240503	4.3	rs10900498	0.00599	-2.63	-2.271	352	1	top1	0.006	0.025	2.271	0.0231
Ischemic_stroke	RP11-534L20.4	1	206528914	206528915	0.027491	rs12405921	2.73	rs12405921	0.0102	4.77	2.73	344	1	top1	0.01	0.0052	2.73	0.00633
Ischemic_stroke	CR1	1	207496146	207496147	0.035433	rs1074327	-3.19	rs2796249	0.00208	3.44	-1.662	381	381	susie	0.011	0.0035	-2.00293	0.0452
Ischemic_stroke	IRF6	1	209806174	209806175	0.287137	rs17015250	3.82	rs2236906	0.219	12.31	-1.912	510	16	enet	0.28	1.6e-50	-2.34629	0.019
Ischemic_stroke	BPNT1	1	220090461	220090462	-0.007524	rs884127	3.09	rs2053250	-7.52e-05	2.82	2.733	399	1	lasso	0.01	0.0053	2.733	0.00628
Ischemic_stroke	NA	1	222815021	222815022	0.016867	rs34764163	2.7	rs28362013	0.00243	3.43	2.482	354	2	lasso	0.0037	0.062	2.10439	0.0353
Ischemic_stroke	RP11-285F7.2	1	225841186	225841187	0.040666	rs7555023	2.72	rs184853	0.0238	4.14	-2.009	388	1	top1	0.024	3.6e-05	-2.009	0.0445
Ischemic_stroke	RP11-520H14.7	1	228121522	228121523	0.000281	rs6426479	2.31	rs6426479	0.00458	-3.16	2.312	327	1	top1	0.0046	0.044	-2.312	0.0208
Ischemic_stroke	GUK1	1	228139961	228139962	0.012425	rs6426479	2.31	rs708118	-0.000737	3.58	1.974	322	1	lasso	0.0021	0.12	1.974	0.0484
Ischemic_stroke	COG2	1	230642491	230642492	0.052624	rs2493144	3.36	rs3761945	0.0333	5.03	-2.131	689	1	top1	0.033	1.2e-06	-2.131	0.0331
Ischemic_stroke	CHRM3-AS2	1	239730464	239730465	0.424642	rs10926135	-3.11	rs12028626	0.339	-15.31	1.888	522	522	susie	0.36	1.3e-67	-2.06725	0.0387
Ischemic_stroke	HNRNPU	1	244864559	244864560	0.016976	rs6694326	2.49	rs12146095	0.00164	-3.34	1.952	409	2	lasso	0.0021	0.12	-2.32265	0.0202
Ischemic_stroke	PFKP	10	3066332	3066333	0.501561	rs2053889	-3.37	rs2388595	0.266	13.39	-1.591	717	42	enet	0.33	4e-61	-2.34062	0.0193
Ischemic_stroke	RBM17	10	6088986	6088987	0.001901	rs7914915	2.8	rs7914915	0.00218	-3.21	2.798	723	1	top1	0.0022	0.12	-2.798	0.00514
Ischemic_stroke	PROSER2	10	11823338	11823339	0.145321	rs7093150	-3.05	rs10906027	0.125	9.23	2.756	428	1	top1	0.13	2e-21	2.756	0.00585
Ischemic_stroke	NUDT5	10	12195963	12195964	0.040869	rs7093150	-3.05	rs4478891	0.0252	5.08	-2.035	517	2	lasso	0.033	1.1e-06	-1.98013	0.0477
Ischemic_stroke	RP11-186N15.3	10	12247844	12247845	0.079631	rs7093150	-3.05	rs4478891	0.0607	6.83	-2.035	512	1	top1	0.061	6.1e-11	-2.035	0.0419
Ischemic_stroke	SEPHS1	10	13348297	13348298	0.038114	rs7097221	3.29	rs17531080	-0.00124	3.31	-0.4869	679	679	susie	0.0046	0.043	-2.03248	0.0421
Ischemic_stroke	WAC	10	28532743	28532744	0.078654	rs1411189	2.45	rs12414852	0.0388	5.71	2.166	578	578	susie	0.045	1.6e-08	1.97967	0.0477
Ischemic_stroke	SVIL-AS1	10	29409401	29409402	0.207192	rs4237392	-3.34	rs2274493	0.169	10.79	-2.645	719	719	susie	0.17	1.4e-29	-2.64259	0.00823
Ischemic_stroke	JCAD	10	30115493	30115494	0.04121	rs2487928	2.84	rs9337951	6.24e-05	3.81	2.749	590	4	enet	0.001	0.19	3.29825	0.000973
Ischemic_stroke	ITGB1	10	33005791	33005792	0.016619	rs11009362	2.79	rs9633635	0.0169	-3.62	2.717	474	1	top1	0.017	0.00043	-2.717	0.00659
Ischemic_stroke	ZNF25	10	37976632	37976633	0.060935	rs11598237	3.21	rs1208571	0.0438	6.34	2.493	281	281	susie	0.062	3.4e-11	2.27	0.0232
Ischemic_stroke	ZNF487	10	43436840	43436841	0.017283	rs2435381	3.64	rs17158508	0.00034	3.39	2.41	446	1	top1	0.00034	0.27	2.41	0.016
Ischemic_stroke	NA	10	52755408	52755409	0.019686	rs7083967	3.26	rs17678511	-0.000683	3.35	2.546	578	1	top1	-0.00068	0.46	2.546	0.0109
Ischemic_stroke	IPMK	10	58267933	58267934	0.146118	rs1819658	2.87	rs1416763	0.181	-11.23	2.392	426	30	enet	0.19	1.9e-33	-2.20516	0.0274
Ischemic_stroke	ADO	10	62804856	62804857	0.059582	rs10761703	2.63	rs224050	0.0345	5.6	-1.525	467	4	lasso	0.036	4.7e-07	-2.17845	0.0294
Ischemic_stroke	RP11-57G10.8	10	67849524	67849525	0.032606	rs2673799	-3.39	rs7091132	-0.00147	3.29	2.178	356	13	enet	0.0025	0.1	2.53547	0.0112
Ischemic_stroke	SIRT1	10	67884668	67884669	0.1736	rs2673799	-3.39	rs3758391	0.24	12.9	2.254	356	5	lasso	0.24	8.8e-43	2.25567	0.0241
Ischemic_stroke	TYSND1	10	70146675	70146676	0.072791	rs16927356	3.46	rs7908356	0.00375	-4.54	-2.36	717	1	top1	0.0038	0.061	2.36	0.0183
Ischemic_stroke	RP11-104F15.9	10	70434828	70434829	0.049277	rs16927356	3.46	rs7918386	0.0541	-6.3	-2.394	659	1	top1	0.054	6.7e-10	2.394	0.0167
Ischemic_stroke	ANAPC16	10	72220053	72220054	0.057164	rs12770570	2.96	rs12770570	-0.00113	3.42	2.964	406	33	enet	0.00092	0.2	2.76001	0.00578
Ischemic_stroke	MSS51	10	73433560	73433561	-0.001677	rs7095447	3.3	rs7095447	0.00661	1.86	3.296	231	1	top1	0.0066	0.02	3.296	0.000981
Ischemic_stroke	ZSWIM8	10	73785581	73785582	0.006403	rs7095447	3.3	rs10824077	0.000246	-2.27	0.951	238	238	susie	0.00061	0.24	-2.69537	0.00703
Ischemic_stroke	KCNMA1	10	77638368	77638369	0.424128	rs1949352	3.33	rs816867	0.372	15.81	-2.196	527	527	susie	0.42	1.8e-80	-1.98267	0.0474
Ischemic_stroke	PPIF	10	79347468	79347469	0.058274	rs10885307	-3.03	rs1250557	0.0371	-5.09	-2.431	393	1	top1	0.037	3e-07	2.431	0.0151
Ischemic_stroke	RP11-506M13.3	10	79660890	79660891	0.223514	rs3748242	3.85	rs10885307	0.11	-9.35	-3.031	334	4	enet	0.12	2.8e-21	3.16569	0.00155
Ischemic_stroke	RP11-119F19.5	10	79682995	79682996	0.03508	rs3748242	3.85	rs10885307	0.0339	-5.66	-3.031	331	1	top1	0.034	9.5e-07	3.031	0.00244
Ischemic_stroke	BEND3P3	10	79684094	79684095	0.100617	rs3748242	3.85	rs10885307	0.0307	-6.2	-3.031	331	27	enet	0.072	1.1e-12	2.70526	0.00683
Ischemic_stroke	NUTM2B	10	79703226	79703227	0.324269	rs3748242	3.85	rs10885307	0.204	-11.88	-3.031	323	24	enet	0.21	1.7e-35	2.59512	0.00946
Ischemic_stroke	RP11-182L21.6	10	79825901	79825902	0.151773	rs3748242	3.85	rs1650198	0.083	7.92	-2.943	318	318	susie	0.085	7.3e-15	-2.97985	0.00288
Ischemic_stroke	NUTM2E	10	79841357	79841358	0.561174	rs3748242	3.85	rs10885307	0.212	12.01	-3.031	316	316	susie	0.31	5.4e-57	-2.49305	0.0127
Ischemic_stroke	MMRN2	10	86957862	86957863	0.014879	rs17106945	3.15	rs12251655	-0.000984	-3.17	-2.387	255	1	top1	-0.00098	0.56	2.387	0.017
Ischemic_stroke	MINPP1	10	87504874	87504875	0.009798	rs12414218	-2.36	rs4933443	0.00599	3.6	-1.567	254	7	enet	0.0097	0.0062	-1.98399	0.0473
Ischemic_stroke	RPL11P3	10	87945501	87945502	0.006677	rs12220927	2.7	rs3781189	-0.000277	-3.05	-2.007	443	1	lasso	-0.0001	0.33	2.007	0.0447
Ischemic_stroke	LIPA	10	89414556	89414557	0.53779	rs2243548	-3.49	rs1412444	0.343	15.18	2.856	558	37	enet	0.4	8.3e-77	3.35064	0.000806
Ischemic_stroke	KIF20B	10	89701609	89701610	0.000639	rs2243548	-3.49	rs1332327	-0.000342	-2.93	2.668	509	1	top1	-0.00034	0.38	-2.668	0.00763
Ischemic_stroke	HTR7	10	90857697	90857698	0.006278	rs7089856	3.4	rs10881900	0.0017	-2.58	2.095	441	1	top1	0.0017	0.14	-2.095	0.0362
Ischemic_stroke	ENTPD1	10	95711778	95711779	0.035089	rs7085831	3.12	rs10748642	0.00611	-4.11	-2.506	520	1	top1	0.0061	0.024	2.506	0.0122
Ischemic_stroke	BLOC1S2	10	100286711	100286712	0.141083	rs3829160	3.13	rs12784396	0.0553	6.8	-2.11	388	36	enet	0.088	2.6e-15	-3.07017	0.00214
Ischemic_stroke	SEC31B	10	100519863	100519864	0.325582	rs3829160	3.13	rs11190551	0.457	-17.86	2.15	406	9	lasso	0.49	9.3e-100	-2.15816	0.0309
Ischemic_stroke	NDUFB8	10	100529999	100530000	0.086805	rs3829160	3.13	rs3750627	0.07	-7.18	2.056	410	1	top1	0.07	2.1e-12	-2.056	0.0398
Ischemic_stroke	PDZD7	10	101031156	101031157	0.013319	rs4075098	-2.46	rs11190802	0.0268	4.96	-1.794	407	6	enet	0.042	6e-08	-2.52559	0.0116
Ischemic_stroke	FGF8	10	101780368	101780369	-0.006831	rs12776515	2.33	rs11595968	0.0127	3.26	2.165	258	1	top1	0.013	0.002	2.165	0.0304
Ischemic_stroke	ARL3	10	102714406	102714407	0.043191	rs11191606	4.17	rs12764388	0.0225	4.15	3.489	365	1	top1	0.023	5.7e-05	3.489	0.000485
Ischemic_stroke	WBP1L	10	102743969	102743970	0.082318	rs11191606	4.17	rs11598702	0.0129	-4.79	-1.94	358	14	enet	0.031	3e-06	2.10814	0.035
Ischemic_stroke	CNNM2	10	102918292	102918293	0.273132	rs11191606	4.17	rs11598702	0.123	9.19	-1.94	342	25	enet	0.14	2.1e-23	-3.3165	0.000912
Ischemic_stroke	SH3PXD2A	10	103855542	103855543	0.100941	rs6584579	-4.38	rs10786772	0.00561	-4.57	-3.793	420	6	lasso	0.0099	0.0057	2.22532	0.0261
Ischemic_stroke	RP11-541N10.3	10	103879760	103879761	0.037846	rs6584579	-4.38	rs6584579	-0.000764	-4.03	-4.385	417	1	lasso	0.024	3.5e-05	4.385	1.16e-05
Ischemic_stroke	STN1	10	103918204	103918205	0.103521	rs6584579	-4.38	rs7100920	0.0805	-7.52	-3.159	425	1	top1	0.08	4.4e-14	3.159	0.00158
Ischemic_stroke	COL17A1	10	104086001	104086002	0.161806	rs6584579	-4.38	rs805688	0.132	9.59	2.974	425	1	top1	0.13	1.4e-22	2.974	0.00294
Ischemic_stroke	GSTO1	10	104235355	104235356	0.095539	rs6584579	-4.38	rs2147269	-0.000304	3.34	2.366	421	1	top1	-0.0003	0.37	2.366	0.018
Ischemic_stroke	GSTO2	10	104268872	104268873	0.090538	rs6584579	-4.38	rs17823862	0.0433	5.84	-2.06	419	1	top1	0.043	3.2e-08	-2.06	0.0394
Ischemic_stroke	ITPRIP	10	104338403	104338404	-0.005725	rs6584579	-4.38	rs17823772	0.00288	-3.57	1.194	427	3	enet	0.0044	0.047	-2.02386	0.043
Ischemic_stroke	PDCD4	10	110871794	110871795	0.025266	rs12572685	-3.44	rs12414939	-0.00134	-3.36	-0.911	502	502	susie	-0.00014	0.34	2.53389	0.0113
Ischemic_stroke	RPS15AP30	10	112987475	112987476	0.01548	rs7076475	3.29	rs6585185	0.000766	-3.35	2.784	473	2	enet	0.0081	0.011	-2.7837	0.00537
Ischemic_stroke	ADRB1	10	114044055	114044056	0.094906	rs758586	-3	rs7915120	0.0327	5.78	2.103	554	5	lasso	0.04	1.1e-07	2.91255	0.00358
Ischemic_stroke	FAM160B1	10	114821743	114821744	0.130776	rs968848	-3.2	rs17095662	0.0804	-8.36	-1.762	370	16	enet	0.11	3.1e-18	2.04866	0.0405
Ischemic_stroke	PRDX3	10	119178832	119178833	0.04268	rs10886430	3.79	rs3377	0.0166	4.73	-2.604	488	12	enet	0.034	1e-06	-2.32141	0.0203
Ischemic_stroke	MCMBP	10	119892555	119892556	0.069208	rs11199297	-3.6	rs1467785	0.0239	-5.32	-1.509	485	485	susie	0.03	3.3e-06	2.15292	0.0313
Ischemic_stroke	PLEKHA1	10	122374695	122374696	0.107981	rs2284665	-4.76	rs10082476	0.0539	6.89	3.162	614	614	susie	0.063	2.6e-11	2.31472	0.0206
Ischemic_stroke	HTRA1	10	122461524	122461525	0.037389	rs2284665	-4.76	rs10490924	0.00287	3.75	-4.487	614	1	lasso	0.0037	0.063	-4.487	7.22e-06
Ischemic_stroke	IKZF5	10	123008816	123008817	0.013644	rs17653131	3.51	rs10902934	-0.000977	-3.56	2.301	583	3	lasso	0.00057	0.24	-2.31719	0.0205
Ischemic_stroke	UROS	10	125823247	125823248	0.116829	rs2149019	-3.1	rs10901446	0.0572	-6.37	-2.984	582	1	top1	0.057	2.1e-10	2.984	0.00285
Ischemic_stroke	DHX32	10	125896435	125896436	0.155672	rs2149019	-3.1	rs10794036	0.185	-11.54	-2.475	593	593	susie	0.2	3.6e-34	2.57922	0.0099
Ischemic_stroke	MGMT	10	129467183	129467184	0.370196	rs10829585	3.04	rs11016853	0.218	-13.03	1.917	583	58	enet	0.36	6.1e-66	-2.07927	0.0376
Ischemic_stroke	C10orf143	10	130110816	130110817	-0.007736	rs1177699	2.95	rs1334010	0.00114	3.28	2.001	625	1	top1	0.0011	0.18	2.001	0.0454
Ischemic_stroke	SCART1	10	133453945	133453946	0.048631	rs761777	-2.38	rs10776668	-4.95e-05	2.87	-1.838	283	3	lasso	0.0027	0.093	-2.18784	0.0287
Ischemic_stroke	NA	11	326293	326294	0.665978	rs11748	-2.33	rs9704354	0.413	16.68	-2.041	332	55	enet	0.44	6.7e-86	-2.30341	0.021256
Ischemic_stroke	PKP3	11	392613	392614	0.006926	rs11748	-2.33	rs11748	-0.00064	3.11	-2.327	365	1	top1	-0.00064	0.45	-2.327	0.019965
Ischemic_stroke	AC068580.5	11	1763748	1763749	0.007261	rs10833655	2.86	rs3781956	-0.000105	3.18	1.959	402	2	lasso	0.0037	0.061	2.01442	0.043966
Ischemic_stroke	LSP1	11	1852969	1852970	0.114994	rs10833655	2.86	rs9667035	0.0414	6.04	-1.955	425	13	enet	0.054	7e-10	-2.1742	0.02969
Ischemic_stroke	CD81-AS1	11	2377991	2377992	0.022504	rs756915	2.61	rs4930081	-0.00141	3.53	2.413	431	2	lasso	0.0077	0.013	2.30716	0.021046
Ischemic_stroke	OSBPL5	11	3165769	3165770	0.234964	rs1056819	2.47	rs4758540	0.065	-7.58	-2.223	447	447	susie	0.13	3.7e-22	2.31005	0.020885
Ischemic_stroke	OLFML1	11	7485387	7485388	-0.014624	rs12223997	-3.24	rs7943470	0.0169	-3.76	-2.351	654	1	top1	0.017	0.00044	2.351	0.018723
Ischemic_stroke	CTD-2516F10.2	11	7512514	7512515	0.200668	rs12223997	-3.24	rs7943470	0.0902	7.89	-2.351	654	654	susie	0.12	3.4e-20	-2.40461	0.01619
Ischemic_stroke	RPL27A	11	8682410	8682411	0.095101	rs4910441	-3.07	rs10840111	0.0138	-4.68	2.615	489	37	enet	0.03	3.4e-06	-2.32525	0.020059
Ischemic_stroke	SCUBE2	11	9138113	9138114	0.033101	rs10840202	3.82	rs4910038	-0.000927	-3.7	-3.526	366	7	enet	0.00098	0.2	2.31815	0.020441
Ischemic_stroke	DENND5A	11	9265389	9265390	0.028185	rs10840202	3.82	rs11042282	0.000914	-3.82	-3.712	375	4	enet	0.0068	0.018	2.20937	0.027149
Ischemic_stroke	SBF2	11	10294206	10294207	0.076512	rs11601940	-4.13	rs11042686	0.0234	5.15	-1.86	488	488	susie	0.024	3.8e-05	-2.02978	0.042379
Ischemic_stroke	RNF141	11	10541229	10541230	0.04299	rs7123414	3.5	rs12576547	-0.000883	3.69	1.329	524	4	lasso	0.002	0.12	2.9248	0.003447
Ischemic_stroke	EIF4G2	11	10809109	10809110	0.046049	rs7123414	3.5	rs1496292	0.0109	4.13	0.915	695	26	enet	0.012	0.0029	2.66625	0.00767
Ischemic_stroke	NUCB2	11	17208152	17208153	0.100841	rs5215	3.69	rs214082	0.112	8.83	-2.302	538	9	enet	0.11	1.6e-19	-2.27181	0.023098
Ischemic_stroke	KCNJ11	11	17389330	17389331	0.011469	rs5215	3.69	rs2074311	0.00224	3.27	3.612	524	1	lasso	0.0082	0.011	3.612	0.000304
Ischemic_stroke	DEPDC7	11	33015863	33015864	0.081209	rs2023571	-3.17	rs4756561	0.0596	6.45	2.271	307	4	lasso	0.067	5.7e-12	1.99452	0.046096
Ischemic_stroke	TCP11L1	11	33039416	33039417	0.324117	rs2023571	-3.17	rs10767985	0.346	15.54	2.367	303	303	susie	0.36	6.2e-66	2.34271	0.019144
Ischemic_stroke	PIGCP1	11	33076147	33076148	0.132268	rs2023571	-3.17	rs10767985	0.129	9.63	2.367	302	302	susie	0.15	6.1e-25	2.2805	0.022578
Ischemic_stroke	LINC00294	11	33076460	33076461	0.401017	rs2023571	-3.17	rs10767985	0.436	17.53	2.367	302	7	lasso	0.47	1.7e-94	2.20224	0.027648
Ischemic_stroke	HSD17B12	11	43680679	43680680	0.459027	rs10400343	4.23	rs1061810	0.572	-19.6	3.81	496	496	susie	0.57	3.1e-126	-3.81628	0.000135
Ischemic_stroke	RP11-613D13.10	11	43856403	43856404	0.189236	rs10400343	4.23	rs1061810	0.226	-12.73	3.81	515	26	enet	0.23	2.3e-40	-3.83516	0.000125
Ischemic_stroke	CD82	11	44564426	44564427	0.070442	rs3816790	3.5	rs10838312	0.00282	4.33	0.778	600	19	enet	0.012	0.0025	2.27765	0.022747
Ischemic_stroke	DGKZ	11	46332904	46332905	0.018329	rs7925678	3.46	rs876701	0.0126	3.95	2.6	231	1	top1	0.013	0.0021	2.6	0.009322
Ischemic_stroke	ATG13	11	46617526	46617527	0.038504	rs7925678	3.46	rs7112229	0.0138	-4.15	2.665	232	6	lasso	0.024	3.7e-05	-1.97954	0.047755
Ischemic_stroke	HARBI1	11	46617908	46617909	0.017155	rs7925678	3.46	rs34406563	-0.000398	2.65	2.403	232	1	top1	-0.0004	0.39	2.403	0.016261
Ischemic_stroke	ARHGAP1	11	46700598	46700599	0.023213	rs7925678	3.46	rs10501319	0.000939	-3.5	1.562	236	236	susie	0.015	0.00092	-2.25949	0.023853
Ischemic_stroke	ZNF408	11	46700817	46700818	0.004253	rs7925678	3.46	rs10769205	-0.00146	-2.48	2.26	236	2	lasso	0.0071	0.016	-2.25985	0.023831
Ischemic_stroke	F2	11	46719179	46719180	0.006975	rs7925678	3.46	rs10769205	-0.00136	-2.76	2.26	237	2	lasso	0.0024	0.11	-2.25985	0.023831
Ischemic_stroke	C11orf49	11	46936688	46936689	0.033819	rs2293576	-3.67	rs1352307	0.00185	-3.25	2.339	281	1	top1	0.0018	0.14	-2.339	0.019335
Ischemic_stroke	ARFGAP2	11	47177124	47177125	0.031262	rs12361415	-4.1	rs17790342	0.000682	3.41	1.051	291	15	enet	0.0061	0.024	2.52907	0.011437
Ischemic_stroke	MTCH2	11	47642622	47642623	0.004468	rs12361415	-4.1	rs3740690	-0.0015	2.84	-2.681	280	2	enet	0.00021	0.29	-2.92988	0.003391
Ischemic_stroke	FNBP4	11	47767442	47767443	0.029039	rs12361415	-4.1	rs4752796	0.011	-4.59	-2.278	274	4	lasso	0.016	0.00055	2.51023	0.012065
Ischemic_stroke	PTPRJ	11	47980557	47980558	0.062403	rs7118178	-3.84	rs747782	0.0661	6.94	1.918	229	5	lasso	0.07	2.1e-12	2.26311	0.023629
Ischemic_stroke	MYRF	11	61752648	61752649	0.149268	rs174577	-2.73	rs198462	0.154	-10.28	2.015	367	1	top1	0.15	2.2e-26	-2.015	0.043905
Ischemic_stroke	ASRGL1	11	62337447	62337448	0.160268	rs2513749	3.16	rs2463836	0.146	10.11	3.022	410	3	lasso	0.15	1.8e-26	3.10793	0.001884
Ischemic_stroke	AHNAK	11	62556234	62556235	0.047967	rs2513749	3.16	rs2509963	0.00802	4.24	-2.194	365	11	enet	0.017	0.00037	-2.60534	0.009178
Ischemic_stroke	C11orf98	11	62665216	62665217	0.00989	rs2513749	3.16	rs2509963	0.00129	2.84	-2.194	350	1	top1	0.0013	0.17	-2.194	0.028235
Ischemic_stroke	UQCC3	11	62671774	62671775	0.023198	rs2513749	3.16	rs2509963	-0.00145	3.04	-2.194	347	347	susie	0.007	0.017	-2.0011	0.045382
Ischemic_stroke	HNRNPUL2	11	62727348	62727349	0.020224	rs2513749	3.16	rs11231073	0.00129	3.47	2.254	333	1	lasso	0.015	0.00092	2.254	0.024196
Ischemic_stroke	LGALS12	11	63506083	63506084	0.304706	rs1404504	2.29	rs1404504	0.163	-10.58	2.291	288	288	susie	0.16	4.8e-28	-2.282	0.022489
Ischemic_stroke	PLAAT4	11	63536808	63536809	0.012853	rs1404504	2.29	rs1404504	-0.00143	-3.06	2.291	285	1	lasso	1.1e-05	0.32	-2.291	0.021963
Ischemic_stroke	ATG2A	11	64917247	64917248	0.030972	rs11601686	-3.02	rs563536	-0.00117	-3.31	1.972	327	1	top1	-0.0012	0.64	-1.972	0.04861
Ischemic_stroke	SAC3D1	11	65040900	65040901	0.043434	rs1626021	3.15	rs550771	0.0105	-3.87	2.139	315	1	top1	0.01	0.0046	-2.139	0.032436
Ischemic_stroke	NAALADL1	11	65058548	65058549	0.084029	rs1626021	3.15	rs527039	0.0744	-7.22	2.538	319	1	top1	0.074	4e-13	-2.538	0.011149
Ischemic_stroke	TM7SF2	11	65111860	65111861	0.063296	rs1626021	3.15	rs527039	0.0262	4.92	2.538	321	321	susie	0.028	8.1e-06	2.55425	0.010642
Ischemic_stroke	SPDYC	11	65170153	65170154	0.611279	rs1626021	3.15	rs17743381	0.331	14.93	-1.782	323	30	enet	0.48	4.6e-96	-3.02204	0.002511
Ischemic_stroke	CAPN1	11	65181193	65181194	0.223407	rs1626021	3.15	rs3953797	0.181	11.09	-1.161	320	19	enet	0.19	1.8e-33	-2.27393	0.02297
Ischemic_stroke	SLC22A20P	11	65213839	65213840	0.118036	rs1626021	3.15	rs487989	0.0364	-6.69	1.98	328	35	enet	0.084	1.1e-14	-2.76386	0.005712
Ischemic_stroke	POLA2	11	65261761	65261762	0.114263	rs1626021	3.15	rs2904967	0.096	-8.15	2.313	329	1	top1	0.096	1.4e-16	-2.313	0.020723
Ischemic_stroke	DPF2	11	65333753	65333754	0.03919	rs1626021	3.15	rs1144926	0.00387	-3.78	0.662	341	11	enet	0.013	0.0016	-2.23996	0.025093
Ischemic_stroke	TIGD3	11	65354766	65354767	0.065683	rs1626021	3.15	rs2904980	0.0229	4.99	2.447	341	341	susie	0.025	2.5e-05	3.00921	0.002619
Ischemic_stroke	RP11-867O8.5	11	65367437	65367438	-0.008913	rs1626021	3.15	rs12801636	0.000267	-2.86	-2.384	350	1	lasso	0.0037	0.063	2.384	0.017126
Ischemic_stroke	FRMD8	11	65386598	65386599	0.018834	rs1626021	3.15	rs3200401	-0.000441	-3.37	2.582	356	1	top1	-0.00044	0.4	-2.582	0.009823
Ischemic_stroke	CMB9-22P13.1	11	65455257	65455258	0.045917	rs1626021	3.15	rs1626021	0.0304	5.52	3.149	354	354	susie	0.034	1e-06	2.92197	0.003478
Ischemic_stroke	LTBP3	11	65558929	65558930	0.109483	rs1626021	3.15	rs17146964	0.0561	7.36	2.223	360	17	enet	0.074	5.6e-13	2.71799	0.006568
Ischemic_stroke	ZNRD2-AS1	11	65570422	65570423	0.10123	rs1626021	3.15	rs1194076	0.0384	5.55	2.229	354	1	top1	0.038	1.9e-07	2.229	0.025814
Ischemic_stroke	EHBP1L1	11	65576037	65576038	0.066059	rs1626021	3.15	rs12360896	0.0415	-5.72	2.299	349	1	top1	0.042	6.2e-08	-2.299	0.021505
Ischemic_stroke	SIPA1	11	65638096	65638097	0.129682	rs1626021	3.15	rs12801636	0.0245	-5.28	-2.384	333	18	enet	0.048	6.5e-09	2.85297	0.004331
Ischemic_stroke	KAT5	11	65711995	65711996	0.04459	rs1626021	3.15	rs4930304	0.0429	5.74	2.012	328	1	top1	0.043	3.8e-08	2.012	0.04422
Ischemic_stroke	RNASEH2C	11	65720946	65720947	0.142421	rs1626021	3.15	rs3372	0.105	-8.66	1.817	324	4	lasso	0.11	2.9e-18	-2.195	0.028163
Ischemic_stroke	SNX32	11	65833640	65833641	0.145894	rs1626021	3.15	rs11227332	0.125	9.81	1.843	346	23	enet	0.14	2e-23	2.48183	0.013071
Ischemic_stroke	MUS81	11	65860061	65860062	0.056734	rs1626021	3.15	rs10791830	0.0266	-5.3	2.551	347	19	enet	0.034	9.5e-07	-2.16329	0.030519
Ischemic_stroke	CTSW	11	65879808	65879809	0.486905	rs1626021	3.15	rs601863	0.36	-15.79	2.481	345	44	enet	0.38	2.6e-72	-2.19688	0.028029
Ischemic_stroke	FIBP	11	65888538	65888539	0.046126	rs1626021	3.15	rs687672	0.00379	4.88	2.488	343	4	lasso	0.013	0.0015	2.47638	0.013272
Ischemic_stroke	CTSF	11	66568840	66568841	0.214574	rs2242663	-2.71	rs2242663	0.212	12	-2.705	258	20	enet	0.26	1.5e-45	-2.54994	0.010774
Ischemic_stroke	RPS6KB2	11	67428482	67428483	0.025124	rs7929569	-3.35	rs2256154	-0.00109	-3.33	2.14	206	1	lasso	0.0017	0.14	-2.14	0.032355
Ischemic_stroke	CORO1B	11	67443820	67443821	0.00691	rs7929569	-3.35	rs2256154	0.0041	-2.57	2.14	207	1	top1	0.0041	0.053	-2.14	0.032355
Ischemic_stroke	TESMIN	11	68751563	68751564	0.095012	rs1939734	3.46	rs10896363	0.0842	-7.89	2.288	412	412	susie	0.088	3.1e-15	-2.14974	0.031576
Ischemic_stroke	PDE2A	11	72674590	72674591	0.041296	rs12576058	2.59	rs341053	0.0371	5.26	2.175	313	1	top1	0.037	3.1e-07	2.175	0.02963
Ischemic_stroke	STARD10	11	72794167	72794168	0.248053	rs2511241	2.68	rs7946861	0.149	11.3	1.941	340	32	enet	0.27	1.3e-47	2.08353	0.037203
Ischemic_stroke	AP000577.2	11	74204868	74204869	0.00074	rs10899035	-3.63	rs7930356	0.00833	3.35	-2.157	413	1	top1	0.0083	0.01	-2.157	0.031006
Ischemic_stroke	KLHL35	11	75430628	75430629	0.26698	rs540269	2.92	rs2508619	0.209	-12.03	2.382	450	450	susie	0.21	1.5e-36	-2.42005	0.015518
Ischemic_stroke	AP001189.4	11	76657055	76657056	0.532437	rs1320644	-3.61	rs1320645	0.333	14.98	-3.508	469	59	enet	0.44	3.1e-85	-2.74949	0.005969
Ischemic_stroke	KCTD21	11	78188810	78188811	0.065457	rs10899434	-2.46	rs550458	0.0117	-4.23	1.774	342	2	lasso	0.019	0.00017	-2.48405	0.01299
Ischemic_stroke	RP11-685N10.1	11	94473569	94473570	0.138008	rs550255	2.5	rs535801	0.165	10.62	2.44	417	1	top1	0.16	3.2e-28	2.44	0.014687
Ischemic_stroke	SRSF8	11	95067196	95067197	0.078624	rs11021083	-3.42	rs1056986	0.0363	5.6	-2.125	508	508	susie	0.042	6.2e-08	-2.12621	0.033486
Ischemic_stroke	RP11-712B9.2	11	95150538	95150539	0.007516	rs11021083	-3.42	rs569612	0.00586	-2.72	0.697	498	498	susie	0.0095	0.0066	-2.17467	0.029655
Ischemic_stroke	PDGFD	11	104164378	104164379	0.00123	rs7105612	3.07	rs17331117	-0.00149	-3.01	2.243	436	2	lasso	0.0023	0.11	-2.38366	0.017141
Ischemic_stroke	RP11-819C21.1	11	107316270	107316271	0.073093	rs12224337	3.63	rs3758911	0.0151	-5.39	1.61	466	11	enet	0.02	0.00016	-2.70581	0.006814
Ischemic_stroke	CWF19L2	11	107457843	107457844	0.138332	rs12224337	3.63	rs12224337	0.0998	8.57	3.629	462	462	susie	0.11	1.9e-19	3.05831	0.002226
Ischemic_stroke	DDX10	11	108665024	108665025	0.035245	rs989595	2.98	rs2615760	0.00298	3.78	-2.43	347	4	lasso	0.0073	0.015	-2.28334	0.022411
Ischemic_stroke	CBL	11	119206275	119206276	0.021037	rs1893033	3.57	rs11243	0.0253	-4.58	2.084	380	5	lasso	0.03	3.7e-06	-2.39148	0.016781
Ischemic_stroke	ROBO3	11	124865385	124865386	0.373724	rs1939214	4.42	rs11219821	0.115	9.27	1.142	489	489	susie	0.26	3.8e-46	2.24295	0.0249
Ischemic_stroke	CCDC15	11	124954120	124954121	0.222531	rs1939214	4.42	rs3802806	0.172	10.86	1.861	499	49	enet	0.19	6.3e-32	2.19445	0.028203
Ischemic_stroke	ACAD8	11	134253494	134253495	0.25334	rs4936226	2.77	rs1551183	0.211	12.26	2.425	580	580	susie	0.22	1.8e-37	2.42073	0.01549
Ischemic_stroke	WNT5B	12	1529890	1529891	-0.002518	rs10437823	-3.19	rs12811969	0.00531	-3.39	-2.266	449	1	top1	0.0053	0.033	2.266	0.0235
Ischemic_stroke	USP5	12	6852127	6852128	-0.002771	rs7953404	-4.39	rs7953404	-0.00137	-2.84	-4.395	221	1	lasso	0.0032	0.078	4.395	1.11e-05
Ischemic_stroke	TPI1	12	6867118	6867119	-0.004821	rs7953404	-4.39	rs7973914	0.00279	-2.85	-2.192	215	1	top1	0.0028	0.091	2.192	0.0284
Ischemic_stroke	PTMAP9	12	12111162	12111163	-0.006393	rs2213176	4.14	rs732868	0.00628	3.94	2.701	555	2	lasso	0.0091	0.0077	2.69933	0.00695
Ischemic_stroke	RP11-180M15.6	12	12648938	12648939	0.044048	rs6488552	2.39	rs17375215	-0.000422	-3.57	-1.769	475	475	susie	0.0091	0.0078	2.09044	0.0366
Ischemic_stroke	ATF7IP	12	14365631	14365632	0.021341	rs4764077	-3.35	rs4764084	0.00124	-3.75	-2.109	323	4	lasso	0.003	0.082	2.01373	0.044
Ischemic_stroke	ETNK1	12	22625074	22625075	0.00253	rs11046751	2.79	rs10505888	0.026	4.4	2.271	444	1	top1	0.026	1.7e-05	2.271	0.0231
Ischemic_stroke	ALG10B	12	38316577	38316578	0.060141	rs11168983	2.65	rs7138977	0.0391	5.9	-2.013	192	1	top1	0.039	1.5e-07	-2.013	0.0441
Ischemic_stroke	SCAF11	12	45992119	45992120	0.027224	rs12830362	-2.58	rs7316454	-0.00134	-3.11	-1.624	357	357	susie	0.0042	0.052	2.02441	0.0429
Ischemic_stroke	IFITM3P6	12	47138369	47138370	0.111373	rs7311824	3.2	rs732523	0.0487	5.9	-2.469	443	4	lasso	0.052	1.3e-09	-2.42951	0.0151
Ischemic_stroke	DIP2B	12	50505106	50505107	0.319345	rs7315690	2.23	rs1047912	0.193	11.41	1.953	280	4	lasso	0.19	2.1e-33	2.01787	0.0436
Ischemic_stroke	KRT80	12	52191999	52192000	0.044355	rs2360648	3.77	rs1574409	0.0456	-6.06	2.339	703	1	top1	0.046	1.4e-08	-2.339	0.0193
Ischemic_stroke	CBX5	12	54280132	54280133	0.01307	rs10876531	-4.53	rs17110109	0.0023	3.26	-3.259	431	1	top1	0.0023	0.11	-3.259	0.00112
Ischemic_stroke	HNRNPA1	12	54280192	54280193	0.076863	rs10876531	-4.53	rs10506328	0.0126	3.85	3.108	431	42	enet	0.062	3.5e-11	2.58414	0.00976
Ischemic_stroke	NFE2	12	54301120	54301121	0.075994	rs10876531	-4.53	rs10506328	0.00224	-3.5	3.108	430	35	enet	0.11	3.6e-19	-3.03263	0.00242
Ischemic_stroke	IL23A	12	56334173	56334174	0.003644	rs705703	2.52	rs11171746	0.000257	2.63	1.985	258	8	enet	0.0016	0.15	2.02788	0.0426
Ischemic_stroke	TAC3	12	57028882	57028883	0.033506	rs28365862	4.24	rs324015	0.000192	3.56	-2.402	327	4	lasso	0.0054	0.032	-1.97648	0.0481
Ischemic_stroke	TBK1	12	64455839	64455840	0.045184	rs6581551	-2.46	rs11837890	0.0266	-5.03	-2.429	315	2	lasso	0.042	5.2e-08	2.21697	0.0266
Ischemic_stroke	LLPH-DT	12	66130768	66130769	0.514042	rs10878361	-2.77	rs1168765	0.515	-18.61	2.17	470	23	enet	0.54	1.3e-114	-2.00137	0.0454
Ischemic_stroke	ZDHHC17	12	76763587	76763588	0.108796	rs876026	2.92	rs11115281	0.00418	-4.59	1.223	453	34	enet	0.034	1.1e-06	-2.46252	0.0138
Ischemic_stroke	POC1B-AS1	12	89525653	89525654	0.03236	rs11105439	4.53	rs4842653	-0.0015	3.22	0.712	355	355	susie	0.0017	0.15	2.91612	0.00354
Ischemic_stroke	ATP2B1	12	89708830	89708831	0.000995	rs11105439	4.53	rs10858925	-0.000103	2.48	-2.602	348	1	top1	-0.0001	0.33	-2.602	0.00927
Ischemic_stroke	LINC02397	12	92466450	92466451	0.075994	rs12426486	3.26	rs791223	0.0483	5.91	-2.183	464	9	enet	0.055	5.1e-10	-2.15696	0.031
Ischemic_stroke	VEZT	12	95217745	95217746	0.05566	rs7296742	3.32	rs6538624	0.0321	4.78	2.07	609	1	top1	0.032	1.8e-06	2.07	0.0385
Ischemic_stroke	NEDD1	12	96907222	96907223	0.398106	rs7972631	3.72	rs7977313	0.496	-18.44	2.276	567	3	lasso	0.51	1.9e-106	-2.24892	0.0245
Ischemic_stroke	ST13P3	12	106015896	106015897	0.007618	rs10778417	-3.65	rs7959392	-0.000416	-3.06	2.612	592	1	lasso	0.0076	0.013	-2.612	0.009
Ischemic_stroke	RP11-837J7.4	12	109948846	109948847	-0.011178	rs4766635	3.38	rs41437847	-0.00149	2.47	-2.595	322	1	top1	-0.0015	0.94	-2.595	0.00946
Ischemic_stroke	PHETA1	12	111369120	111369121	0.011296	rs3184504	7.71	rs3847953	0.00398	3.32	-4.653	224	1	top1	0.004	0.056	-4.653	3.27e-06
Ischemic_stroke	LINC02356	12	111369281	111369282	0.00852	rs3184504	7.71	rs3742004	0.000839	2.97	-3.923	224	1	top1	0.00084	0.21	-3.923	8.75e-05
Ischemic_stroke	SH2B3	12	111405947	111405948	0.0147	rs3184504	7.71	rs4766453	-0.00149	-3.11	-2.699	232	232	susie	0.0019	0.13	5.98685	2.14e-09
Ischemic_stroke	ALDH2	12	111766886	111766887	0.240877	rs3184504	7.71	rs2238151	0.0127	5.04	-6.119	221	221	susie	0.035	6.2e-07	-4.46638	7.96e-06
Ischemic_stroke	MAPKAPK5-AS1	12	111842901	111842902	0.064296	rs3184504	7.71	rs7314870	0.0668	7.14	-4.221	202	202	susie	0.072	8.6e-13	-4.37319	1.22e-05
Ischemic_stroke	MAPKAPK5	12	111843102	111843103	0.034524	rs3184504	7.71	rs12580246	0.00564	-3.46	-2.67	202	202	susie	0.0078	0.013	3.15989	0.00158
Ischemic_stroke	ADAM1B	12	111927017	111927018	0.059729	rs3184504	7.71	rs7314870	0.012	4.49	-4.221	187	1	top1	0.012	0.0026	-4.221	2.43e-05
Ischemic_stroke	TMEM116	12	112013184	112013185	0.108451	rs11066188	7.47	rs7959011	0.106	8.58	-2.809	192	1	top1	0.11	2.7e-18	-2.809	0.00497
Ischemic_stroke	ERP29	12	112013315	112013316	0.010449	rs11066188	7.47	rs11610922	-0.00118	-2.76	-0.478	192	192	susie	-0.00019	0.35	4.56157	5.08e-06
Ischemic_stroke	NAA25	12	112109021	112109022	0.018373	rs11066188	7.47	rs12580246	0.0169	3.88	-2.67	199	1	top1	0.017	0.00044	-2.67	0.00759
Ischemic_stroke	PTPN11	12	112418350	112418351	0.029745	rs11066188	7.47	rs4357753	0.00619	3.3	-2.983	278	1	top1	0.0062	0.023	-2.983	0.00285
Ischemic_stroke	OAS3	12	112938351	112938352	0.080445	rs11066320	6.88	rs10735079	0.0473	-5.83	-2.277	421	1	top1	0.047	7.7e-09	2.277	0.0228
Ischemic_stroke	OAS2	12	112978394	112978395	0.002778	rs12580178	-4.68	rs11066323	0.0066	3.26	-2.326	422	1	top1	0.0066	0.02	-2.326	0.02
Ischemic_stroke	TBX3	12	114684163	114684164	0.038145	rs35426	3.39	rs11067280	-0.000669	-3.15	2.206	567	1	lasso	0.00018	0.29	-2.206	0.0274
Ischemic_stroke	BICDL1	12	119989868	119989869	0.024442	rs2269940	-3.59	rs7300023	0.0221	4.39	-3.003	380	1	top1	0.022	6.7e-05	-3.003	0.00267
Ischemic_stroke	GCN1	12	120194709	120194710	0.063285	rs2269940	-3.59	rs6490286	0.0316	-5.45	1.332	375	12	enet	0.041	6.9e-08	-2.14739	0.0318
Ischemic_stroke	RPLP0	12	120201234	120201235	0.03112	rs2269940	-3.59	rs2074540	0.000582	3.43	-3.441	378	378	susie	0.0043	0.049	-3.27044	0.00107
Ischemic_stroke	PXN	12	120265770	120265771	0.016758	rs2269940	-3.59	rs12581892	0.000771	-3.01	-2.431	382	3	enet	0.0026	0.099	2.4611	0.0139
Ischemic_stroke	RHOF	12	121800676	121800677	0.058926	rs2707058	3.08	rs921286	0.000624	-3.62	-0.796	334	334	susie	0.0087	0.0088	2.5949	0.00946
Ischemic_stroke	DIABLO	12	122227533	122227534	-0.005291	rs2707058	3.08	rs7957335	0.00269	-3.12	-2.255	327	1	lasso	0.0033	0.074	2.255	0.0241
Ischemic_stroke	MPHOSPH9	12	123244013	123244014	0.067319	rs4930708	2.71	rs6488878	0.0206	3.97	0.059	344	53	enet	0.03	4.1e-06	-2.00755	0.0447
Ischemic_stroke	SBNO1	12	123350440	123350441	0.018306	rs4930708	2.71	rs28531860	0.00876	-3.55	2.258	337	1	top1	0.0088	0.0087	-2.258	0.0239
Ischemic_stroke	KMT5A	12	123383772	123383773	0.107699	rs4930708	2.71	rs28533432	0.0693	7.29	-2.113	343	1	top1	0.069	2.6e-12	-2.113	0.0346
Ischemic_stroke	TCTN2	12	123671112	123671113	0.089741	rs4930708	2.71	rs7298440	0.0426	5.88	1.998	387	32	enet	0.062	4.1e-11	2.01923	0.0435
Ischemic_stroke	ATP6V0A2	12	123712317	123712318	0.120437	rs4930708	2.71	rs7958693	0.118	9.19	2.183	393	1	top1	0.12	3.1e-20	2.183	0.029
Ischemic_stroke	RFLNA	12	124149594	124149595	0.006713	rs11057532	-3.22	rs1110904	0.00168	2.79	-2.04	472	1	top1	0.0017	0.15	-2.04	0.0414
Ischemic_stroke	LINC00943	12	126726269	126726270	0.050102	rs2191187	-2.72	rs12318156	0.00175	3.71	-2.665	563	12	enet	0.0094	0.007	-2.15837	0.0309
Ischemic_stroke	ZNF140	12	133079837	133079838	0.015902	rs11614654	3.61	rs12422899	0.00477	-3.31	-3.512	178	1	top1	0.0048	0.041	3.512	0.000445
Ischemic_stroke	ZNF891	12	133130472	133130473	0.023508	rs11614654	3.61	rs11147284	0.0253	-4.66	-2.785	162	1	top1	0.025	2.1e-05	2.785	0.00535
Ischemic_stroke	ZNF268	12	133181408	133181409	0.013761	rs11614654	3.61	rs7314723	-0.000961	-3.22	-3.512	128	128	susie	0.0061	0.024	3.60952	0.000307
Ischemic_stroke	LATS2	13	21061546	21061547	0.032732	rs12585904	-2.61	rs1199734	0.00665	4.29	2.247	426	1	top1	0.0067	0.02	2.247	0.0246
Ischemic_stroke	SLC46A3	13	28718969	28718970	-0.008939	rs7324547	2.69	rs7332714	-0.00144	-3.15	-2.533	483	1	lasso	-0.00087	0.52	2.533	0.0113
Ischemic_stroke	RXFP2	13	31739541	31739542	0.074484	rs12584338	-3.22	rs7994415	0.0613	-6.91	1.59	508	17	enet	0.062	4.5e-11	-2.2452	0.0248
Ischemic_stroke	NAA16	13	41311204	41311205	0.003609	rs12857754	2.19	rs12857754	-0.00112	2.9	2.185	333	1	lasso	0.00021	0.29	2.185	0.0289
Ischemic_stroke	TSC22D1-AS1	13	44577041	44577042	0.003591	rs9595218	-3.31	rs4942311	-0.00133	-2.65	-0.295	429	429	susie	-0.0012	0.67	2.4827	0.013
Ischemic_stroke	LRCH1	13	46553167	46553168	0.085343	rs1570620	-5.54	rs1570621	0.0334	6.01	-3.742	560	19	enet	0.056	3.9e-10	-4.7891	1.68e-06
Ischemic_stroke	ESD	13	46797231	46797232	0.04844	rs1570620	-5.54	rs4941573	-0.00149	-3.19	0.15	540	540	susie	0.0036	0.066	-2.5236	0.0116
Ischemic_stroke	PPP1R26P1	13	48320474	48320475	0.000502	rs551034	-2.76	rs7981621	-0.00105	2.95	-2.578	346	1	lasso	0.0013	0.18	-2.578	0.00994
Ischemic_stroke	DLEU1	13	50082170	50082171	0.056198	rs2066617	3.54	rs149874	0.0011	-3.64	-0.012	382	382	susie	0.0089	0.0082	2.0119	0.0442
Ischemic_stroke	RPS4XP16	13	51460557	51460558	0.036787	rs4943044	3.46	rs9535701	0.0231	-4.33	-2.702	488	1	top1	0.023	4.6e-05	2.702	0.00689
Ischemic_stroke	WDFY2	13	51584454	51584455	0.031061	rs4943044	3.46	rs12868151	0.00689	3.8	2	464	1	top1	0.0069	0.018	2	0.0455
Ischemic_stroke	ALG11	13	52012397	52012398	0.011572	rs4286007	4.56	rs9535832	0.00341	3.41	2.322	351	1	top1	0.0034	0.07	2.322	0.0202
Ischemic_stroke	UTP14C	13	52029664	52029665	0.037339	rs4286007	4.56	rs9535832	-0.000928	3.34	2.322	345	345	susie	0.011	0.0036	2.2991	0.0215
Ischemic_stroke	VPS36	13	52450621	52450622	0.175939	rs4286007	4.56	rs9536040	0.11	9.19	0.913	364	364	susie	0.14	1.8e-23	2.2782	0.0227
Ischemic_stroke	CKAP2	13	52455428	52455429	0.196207	rs4286007	4.56	rs4286007	0.191	11.97	4.558	360	23	enet	0.22	1.2e-37	3.9672	7.27e-05
Ischemic_stroke	HNRNPA1L2	13	52640785	52640786	0.0414	rs4286007	4.56	rs1057478	0.00392	-3.89	-2.244	406	406	susie	0.016	0.00052	1.9726	0.0485
Ischemic_stroke	SUGT1-DT	13	52652278	52652279	-0.010738	rs4286007	4.56	rs6561705	0.00445	2.7	2.714	403	1	top1	0.0045	0.046	2.714	0.00665
Ischemic_stroke	H2AZP3	13	99215757	99215758	0.006122	rs9513647	2.98	rs17576658	0.00209	3.36	-2.091	509	1	top1	0.0021	0.12	-2.091	0.0365
Ischemic_stroke	MYO16-AS1	13	109201482	109201483	0.17278	rs332311	3.05	rs9583352	0.0439	-6.9	-1.991	623	35	enet	0.07	2.2e-12	2.1485	0.0317
Ischemic_stroke	PROZ	13	113158653	113158654	0.192882	rs555212	3.03	rs4907593	0.14	-9.91	-2.271	434	4	lasso	0.14	3.4e-24	2.2176	0.0266
Ischemic_stroke	RP11-230F18.6	13	113511746	113511747	0.086646	rs555212	3.03	rs2257460	0.0377	-5.37	-1.72	380	20	enet	0.046	1.1e-08	2.7196	0.00654
Ischemic_stroke	RASA3	13	114132610	114132611	0.058769	rs9590405	3.04	rs7982373	-0.000938	3.6	2.845	251	251	susie	0.014	0.0015	2.9804	0.00288
Ischemic_stroke	CDC16	13	114234886	114234887	0.35885	rs9590405	3.04	rs7994556	0.505	18.5	2.763	235	24	enet	0.52	1.5e-107	2.8952	0.00379
Ischemic_stroke	UPF3A	13	114281583	114281584	0.162656	rs9590405	3.04	rs7320104	0.116	8.95	1.809	218	218	susie	0.15	1.1e-25	2.2661	0.0234
Ischemic_stroke	RP11-203M5.7	14	20451584	20451585	0.085568	rs1713460	3.46	rs1760944	0.0415	-5.52	-2.309	647	1	top1	0.041	6.3e-08	2.309	0.020944
Ischemic_stroke	OSGEP	14	20455104	20455105	0.177635	rs1713460	3.46	rs1760944	0.083	-7.59	-2.309	649	10	enet	0.096	1.4e-16	2.13137	0.033058
Ischemic_stroke	PNP	14	20468953	20468954	0.129953	rs1713460	3.46	rs1049562	0.0576	-7.11	2.93	651	651	susie	0.065	1.3e-11	-2.83859	0.004531
Ischemic_stroke	RP11-203M5.8	14	20475060	20475061	0.054211	rs1713460	3.46	rs1713420	0.0205	-4.68	2.612	652	1	top1	0.02	0.00012	-2.612	0.009001
Ischemic_stroke	SUPT16H	14	21384265	21384266	0.049876	rs994827	-2.52	rs994827	-0.00149	-3.24	-2.518	499	499	susie	-0.00037	0.39	2.13882	0.03245
Ischemic_stroke	TRAV26-2	14	22202582	22202583	0.128692	rs12894150	3.39	rs2242542	0.101	-8.46	-2.135	726	1	top1	0.1	1.8e-17	2.135	0.032761
Ischemic_stroke	RNF31	14	24147378	24147379	0.019119	rs1957525	2.49	rs10139382	0.00314	3.71	2.036	479	2	lasso	0.0052	0.034	2.07112	0.038347
Ischemic_stroke	CMA1	14	24507505	24507506	0.034312	rs1241636	3.15	rs2065137	0.0195	-4.21	2.106	568	1	top1	0.02	0.00017	-2.106	0.035204
Ischemic_stroke	TRAPPC6B	14	39170429	39170430	0.017145	rs958160	-2.39	rs2038280	-8.34e-05	3.34	-1.458	369	369	susie	0.0014	0.17	-1.96784	0.049087
Ischemic_stroke	LINC01588	14	50092642	50092643	0.205547	rs13379416	2.59	rs8012757	0.0693	-7.05	-1.354	343	35	enet	0.11	1.9e-18	2.51581	0.011876
Ischemic_stroke	PTGDR	14	52267712	52267713	0.124934	rs1390376	2.81	rs10129786	0.12	-9.07	-2.367	565	1	top1	0.12	1.3e-20	2.367	0.017933
Ischemic_stroke	KTN1-AS1	14	55580109	55580110	0.013904	rs34096981	3.78	rs10142497	0.0195	-3.86	-2.568	496	1	top1	0.02	0.00017	2.568	0.010229
Ischemic_stroke	KTN1	14	55580209	55580210	0.045135	rs34096981	3.78	rs17685078	0.0024	3.99	-2.546	496	496	susie	0.013	0.0019	-2.33261	0.019669
Ischemic_stroke	MTHFD1	14	64388030	64388031	0.014489	rs11158552	-3.66	rs8011839	-0.00148	-2.94	-0.409	495	495	susie	0.0041	0.052	2.53197	0.011342
Ischemic_stroke	CTD-2555O16.4	14	64442237	64442238	0.001816	rs11158552	-3.66	rs7143124	0.000355	2.87	-2.04	489	1	top1	0.00035	0.27	-2.04	0.04135
Ischemic_stroke	CTD-2540L5.6	14	70641297	70641298	0.006719	rs12878094	2.63	rs36556	-0.00106	-3.13	2.295	432	1	lasso	5.2e-06	0.32	-2.295	0.021733
Ischemic_stroke	DCAF4	14	72926331	72926332	0.398192	rs12372882	3.05	rs11629006	0.147	10.3	0.859	460	13	lasso	0.28	7.9e-51	1.99619	0.045913
Ischemic_stroke	ZFYVE1	14	73027211	73027212	0.056631	rs12372882	3.05	rs12886066	0.00897	4.5	3.01	439	439	susie	0.014	0.0013	2.8819	0.003953
Ischemic_stroke	RIOX1	14	73490963	73490964	0.02896	rs28550643	3.09	rs8012627	0.00676	-4.57	-1.658	363	6	lasso	0.014	0.0013	2.05849	0.039543
Ischemic_stroke	ACOT1	14	73537113	73537114	0.436293	rs28550643	3.09	rs8015976	0.25	-13.16	-1.925	353	353	susie	0.3	1.8e-54	2.02494	0.042874
Ischemic_stroke	PNMA1	14	73714371	73714372	0.07463	rs28550643	3.09	rs887507	0.00719	-4.42	-2.438	401	401	susie	0.0086	0.0094	2.39799	0.016485
Ischemic_stroke	MIDEAS	14	73790284	73790285	0.049572	rs28550643	3.09	rs2075025	0.0034	-4.05	1.093	386	6	enet	0.011	0.0035	-2.35202	0.018672
Ischemic_stroke	CTD-2547L24.3	14	91242758	91242759	0.102638	rs1286131	3.4	rs12882555	-8.76e-05	3.63	2.788	384	38	enet	0.02	0.00014	2.55844	0.010514
Ischemic_stroke	RP11-747H7.3	14	91759797	91759798	0.098583	rs2244643	3.37	rs2052204	0.0389	6.32	3.143	447	5	lasso	0.045	1.7e-08	2.51735	0.011824
Ischemic_stroke	TRIP11	14	92033252	92033253	0.090669	rs2244643	3.37	rs3742719	0.0443	-5.67	2.946	498	498	susie	0.048	6.3e-09	-3.05281	0.002267
Ischemic_stroke	RP11-349I1.2	14	94430632	94430633	0.085468	rs17826482	3.11	rs6575433	0.0344	5	-2.621	805	805	susie	0.036	4.6e-07	-2.56977	0.010177
Ischemic_stroke	CCNK	14	99481168	99481169	0.01587	rs807361	3.52	rs879305	0.00206	-3.89	2.885	529	1	lasso	0.014	0.0012	-2.885	0.003914
Ischemic_stroke	DEGS2	14	100160162	100160163	0.051008	rs12882934	-3.8	rs10140406	-0.000734	-3.64	3.494	400	5	enet	0.0038	0.06	-2.16218	0.030604
Ischemic_stroke	YY1	14	100238297	100238298	0.038033	rs12882934	-3.8	rs941927	0.00131	3.64	-3.457	412	412	susie	0.014	0.0013	-2.67221	0.007535
Ischemic_stroke	SLC25A47	14	100323336	100323337	0.03572	rs12882934	-3.8	rs2224585	-0.000984	3.09	-2.828	407	407	susie	0.0036	0.064	-3.09111	0.001994
Ischemic_stroke	RP11-638I2.8	14	100353869	100353870	0.178402	rs12882934	-3.8	rs1570305	0.133	10.44	-3.62	423	48	enet	0.16	7.4e-27	-3.20399	0.001355
Ischemic_stroke	RP11-638I2.10	14	100366627	100366628	0.071618	rs12882934	-3.8	rs3742384	0.052	6.34	-3.21	427	8	enet	0.056	3.1e-10	-2.77326	0.00555
Ischemic_stroke	WARS1	14	100376804	100376805	0.334788	rs12882934	-3.8	rs941931	0.332	15.45	-3.306	423	36	enet	0.38	1.9e-70	-3.46974	0.000521
Ischemic_stroke	LINC02285	14	101120855	101120856	0.163794	rs3825569	-3.59	rs884151	0.128	-9.39	-2.878	512	13	enet	0.15	1.4e-25	2.03523	0.041827
Ischemic_stroke	RP11-1017G21.6	14	101952415	101952416	0.107815	rs1889364	3.11	rs2448241	0.0729	7.14	2.565	325	1	top1	0.073	6.9e-13	2.565	0.010318
Ischemic_stroke	TECPR2	14	102362962	102362963	0.002982	rs9324049	3.16	rs3993391	0.000851	2.78	2.503	328	1	lasso	0.0042	0.051	2.503	0.012315
Ischemic_stroke	RCOR1	14	102592660	102592661	0.169978	rs12435483	3.56	rs4906255	0.0665	8.26	1.653	306	15	enet	0.11	3.4e-18	2.525	0.01157
Ischemic_stroke	AMN	14	102922655	102922656	0.008229	rs8004470	-3.56	rs1956161	0.012	-3.54	-2.275	329	1	top1	0.012	0.0026	2.275	0.022906
Ischemic_stroke	BAG5	14	103562830	103562831	0.036108	rs8004470	-3.56	rs34026011	0.0523	6.03	2.379	349	1	top1	0.052	1.3e-09	2.379	0.01736
Ischemic_stroke	RP11-894P9.1	14	103684014	103684015	0.001287	rs1547350	-2.72	rs12884809	-0.000333	3.03	2.127	340	1	top1	-0.00033	0.38	2.127	0.03342
Ischemic_stroke	TDRD9	14	103928461	103928462	0.406921	rs1547350	-2.72	rs1187448	0.291	13.99	-2.211	334	23	enet	0.35	6.9e-64	-2.48273	0.013038
Ischemic_stroke	RN7SL634P	14	104013641	104013642	0.105461	rs1547350	-2.72	rs1187448	0.0199	5.14	-2.211	330	4	lasso	0.03	3.6e-06	-2.04173	0.041178
Ischemic_stroke	NA	14	104681145	104681146	0.043565	rs3809455	3.12	rs3809455	0.0199	4.79	3.122	347	12	enet	0.06	9.1e-11	2.09592	0.036089
Ischemic_stroke	CLBA1	14	104985774	104985775	0.02962	rs3809455	3.12	rs2582574	0.00795	4.08	2.739	300	1	lasso	0.0087	0.0088	2.739	0.006163
Ischemic_stroke	NUDT14	14	105181311	105181312	0.160205	rs3809455	3.12	rs11625865	0.0858	-8.03	-2.047	245	4	lasso	0.09	1.4e-15	2.09578	0.036102
Ischemic_stroke	IGHV1-46	14	106511855	106511856	0.068269	rs12587347	1.86	rs12587347	0.0197	-3.97	1.8598	57	12	enet	0.036	4e-07	-2.17753	0.029441
Ischemic_stroke	SCG5	15	32641675	32641676	-0.000774	rs8037112	-2.75	rs17229055	0.000255	-2.47	-2.435	418	1	top1	0.00026	0.28	2.435	0.01489
Ischemic_stroke	CCDC9B	15	40340966	40340967	0.057589	rs936216	-2.64	rs7165012	-0.000908	-3.49	2.286	392	4	lasso	0.0029	0.085	-2.31905	0.02039
Ischemic_stroke	RMDN3	15	40755850	40755851	0.045493	rs936216	-2.64	rs7165012	0.00514	3.75	2.286	308	1	top1	0.0051	0.035	2.286	0.02225
Ischemic_stroke	RTF1	15	41408407	41408408	0.051603	rs28631111	2.85	rs9302109	0.0425	6.28	2.164	301	301	susie	0.051	2.3e-09	2.02505	0.04286
Ischemic_stroke	LTK	15	41513886	41513887	0.012285	rs12439430	-2.9	rs16971454	-0.000276	2.44	2.268	340	1	top1	-0.00028	0.37	2.268	0.02333
Ischemic_stroke	WDR76	15	43826962	43826963	-0.003394	rs4924729	2.48	rs2733221	8.04e-05	-1.71	2.238	220	1	top1	8e-05	0.31	-2.238	0.02522
Ischemic_stroke	CTD-2306A12.1	15	45702639	45702640	0.459759	rs16945097	3.06	rs6493169	0.379	-16.02	2.235	350	350	susie	0.38	1.5e-71	-2.21692	0.02663
Ischemic_stroke	GALK2	15	49155661	49155662	0.07682	rs7162178	-3.96	rs10851475	0.0955	-8.37	1.366	331	331	susie	0.12	3.3e-21	-2.06829	0.03861
Ischemic_stroke	GABPB1	15	50354957	50354958	0.053059	rs12909202	-3.33	rs677143	0.0433	5.51	-2.725	424	1	top1	0.043	3.3e-08	-2.725	0.00643
Ischemic_stroke	GABPB1-AS1	15	50355408	50355409	0.738942	rs12909202	-3.33	rs2414049	0.658	21	-2.662	423	37	enet	0.68	1e-169	-3.12806	0.00176
Ischemic_stroke	SKOR1	15	67819703	67819704	0.035133	rs1026732	-3.69	rs4776990	0.00456	-3.95	-1.521	342	342	susie	0.011	0.0044	2.78467	0.00536
Ischemic_stroke	FEM1B	15	68277802	68277803	0.027497	rs1026732	-3.69	rs7174574	0.0268	-4.43	2.086	459	1	top1	0.027	1.2e-05	-2.086	0.03698
Ischemic_stroke	TMEM202-AS1	15	72475167	72475168	-0.002284	rs2959930	-2.06	rs2959930	-0.00039	-1.99	-2.061	228	1	top1	-0.00039	0.39	2.061	0.0393
Ischemic_stroke	CSK	15	74782056	74782057	0.024227	rs6495122	3.04	rs4886655	0.00646	-3.9	-2.28	313	313	susie	0.0068	0.018	2.95658	0.00311
Ischemic_stroke	LMAN1L	15	74812715	74812716	0.038737	rs6495122	3.04	rs7162232	-0.00101	-3.04	2.606	291	3	lasso	0.0011	0.19	-2.4163	0.01568
Ischemic_stroke	CPLX3	15	74826546	74826547	0.130352	rs6495122	3.04	rs9210	0.0139	-4.18	2.581	290	290	susie	0.016	0.00054	-2.41653	0.01567
Ischemic_stroke	ULK3	15	74843196	74843197	0.209129	rs6495122	3.04	rs4886615	0.247	12.91	2.88	280	280	susie	0.25	9.2e-44	2.52741	0.01149
Ischemic_stroke	SCAMP2	15	74873364	74873365	0.264315	rs6495122	3.04	rs11072511	0.182	-11.24	2.554	274	274	susie	0.21	3.6e-36	-2.41349	0.0158
Ischemic_stroke	MPI	15	74890004	74890005	0.106667	rs6495122	3.04	rs8031937	0.115	-9.45	2.135	266	13	enet	0.15	3.5e-25	-2.46422	0.01373
Ischemic_stroke	SCAMP5	15	74957464	74957465	0.182339	rs6495122	3.04	rs3910748	0.0241	4.49	1.898	257	8	lasso	0.025	2.1e-05	2.18576	0.02883
Ischemic_stroke	RP11-69H7.2	15	75234013	75234014	0.02952	rs6495122	3.04	rs7173833	0.00157	3.07	1.749	267	267	susie	0.0039	0.056	3.02441	0.00249
Ischemic_stroke	FBXO22	15	75903858	75903859	0.026549	rs34611707	-2.58	rs34608804	0.00225	3.47	-0.599	289	289	susie	0.0088	0.0086	-2.0074	0.04471
Ischemic_stroke	TBC1D2B	15	78077723	78077724	0.168181	rs4886564	4.15	rs1837913	0.116	-9.14	3.271	409	1	top1	0.12	6.9e-20	-3.271	0.00107
Ischemic_stroke	CEMIP	15	80779342	80779343	0.001826	rs7173751	3.09	rs17329068	-0.000794	-3.25	1.762	500	2	lasso	0.013	0.0018	-2.79308	0.00522
Ischemic_stroke	ADAMTS7P1	15	82298552	82298553	0.040131	rs9972386	-3.44	rs4778672	0.034	5.44	-1.343	320	2	enet	0.05	2.6e-09	-2.99443	0.00275
Ischemic_stroke	SNHG21	15	82750563	82750564	0.003996	rs12438371	-3.37	rs12910606	-0.00148	2.45	-0.467	256	256	susie	-0.0015	0.92	-2.56078	0.01044
Ischemic_stroke	RAMAC	15	82986206	82986207	0.144035	rs12438371	-3.37	rs8031595	0.0542	-6.2	-1.945	309	8	enet	0.057	2.1e-10	1.97549	0.04821
Ischemic_stroke	RP11-382A20.6	15	83022570	83022571	0.04045	rs12438371	-3.37	rs8043020	0.0124	4.42	-2.877	326	3	lasso	0.016	0.00053	-3.00186	0.00268
Ischemic_stroke	BTBD1	15	83067333	83067334	0.010589	rs12438371	-3.37	rs6603046	0.0036	3.4	-2.329	339	1	top1	0.0036	0.065	-2.329	0.01986
Ischemic_stroke	GOLGA6L5P	15	84516813	84516814	0.082965	rs930716	3.69	rs2135551	0.0366	-6.22	2.547	315	315	susie	0.08	5.7e-14	-2.08815	0.03678
Ischemic_stroke	ZSCAN2	15	84600985	84600986	0.012592	rs289389	3.73	rs12910334	0.00564	3.42	2.505	326	1	top1	0.0056	0.029	2.505	0.01225
Ischemic_stroke	WDR73	15	84654342	84654343	0.013278	rs289389	3.73	rs7237	0.00999	-3.55	2.975	336	1	top1	0.01	0.0055	-2.975	0.00293
Ischemic_stroke	NMB	15	84658562	84658563	0.025544	rs289389	3.73	rs1051168	0.0309	-5.4	3.144	339	339	susie	0.034	8.4e-07	-3.19726	0.00139
Ischemic_stroke	SEC11A	15	84716715	84716716	0.032775	rs289389	3.73	rs2289138	0.0255	4.98	-2.467	350	350	susie	0.031	2.5e-06	-2.35892	0.01833
Ischemic_stroke	ZNF592	15	84748634	84748635	0.079531	rs289389	3.73	rs1820850	0.035	5.9	-0.939	350	350	susie	0.066	8.4e-12	-2.08137	0.0374
Ischemic_stroke	CIB1	15	90233702	90233703	0.48339	rs25651	4.08	rs9744242	0.406	-16.51	-2.194	388	25	enet	0.47	1.6e-94	2.92441	0.00345
Ischemic_stroke	GDPGP1	15	90233807	90233808	0.134409	rs25651	4.08	rs2073703	0.0678	-6.97	-2.333	388	388	susie	0.072	9e-13	2.30257	0.0213
Ischemic_stroke	TTLL13P	15	90249529	90249530	0.008529	rs25651	4.08	rs2601187	-0.0014	-2.87	-0.897	390	390	susie	-7.4e-05	0.33	2.35735	0.01841
Ischemic_stroke	CTD-3094K11.1	15	90839723	90839724	0.211431	rs4932370	4.98	rs2532101	0.0792	-7.38	3.157	488	17	enet	0.14	1e-23	-1.98235	0.04744
Ischemic_stroke	FES	15	90883694	90883695	0.235612	rs4932370	4.98	rs1573643	0.0519	-7.43	4.305	487	36	enet	0.096	1.4e-16	-3.03496	0.00241
Ischemic_stroke	VPS33B	15	91022602	91022603	0.209082	rs4932370	4.98	rs12595616	0.102	-9.31	-1.737	483	8	lasso	0.15	2.1e-26	2.1749	0.02964
Ischemic_stroke	LYSMD4	15	99733560	99733561	0.303353	rs7181871	3.11	rs8041078	0.134	10.36	1.509	496	496	susie	0.3	1.4e-54	2.64093	0.00827
Ischemic_stroke	MPG	16	77006	77007	0.04064	rs3785288	2.87	rs216600	-0.00149	-3.06	2.092	236	2	lasso	9.8e-06	0.32	-1.9962	0.045907
Ischemic_stroke	FAM234A	16	234545	234546	0.071001	rs3785288	2.87	rs3213508	0.0162	-5.07	-1.722	315	13	enet	0.031	2.9e-06	2.3268	0.019974
Ischemic_stroke	TSC2	16	2047866	2047867	0.028566	rs13332377	-2.53	rs258281	0.00209	-3.54	-2.005	390	1	top1	0.0021	0.12	2.005	0.044963
Ischemic_stroke	RAB26	16	2140802	2140803	-0.010194	rs13332377	-2.53	rs35693349	-0.00125	-3.22	-1.414	360	3	enet	0.0015	0.16	2.0174	0.043653
Ischemic_stroke	RP11-20I23.13	16	2555997	2555998	0.569156	rs3094774	2.58	rs4786303	0.347	15.27	2.305	289	30	enet	0.42	1.8e-80	2.0402	0.041332
Ischemic_stroke	PDPK2P	16	2643295	2643296	0.008654	rs3094774	2.58	rs11648529	0.00367	-4.07	2.413	306	2	lasso	0.019	0.00021	-2.4234	0.015377
Ischemic_stroke	ERVK13-1	16	2673443	2673444	0.430267	rs3094774	2.58	rs11648529	0.261	-13.36	2.413	305	8	lasso	0.27	3.4e-47	-2.3967	0.016545
Ischemic_stroke	PRSS33	16	2787947	2787948	0.007589	rs3094774	2.58	rs3112684	4.01e-05	-3.23	2.345	301	3	enet	0.0015	0.16	-2.3423	0.019167
Ischemic_stroke	DNASE1	16	3611727	3611728	0.059428	rs1228348	2.6	rs10852636	0.0132	-4.87	-1.312	359	10	enet	0.017	0.00039	1.9806	0.047631
Ischemic_stroke	ANKS3	16	4734270	4734271	0.025958	rs2290560	-2.56	rs841217	-0.000917	-3.45	-2.128	381	6	lasso	-0.00014	0.34	2.0866	0.036927
Ischemic_stroke	ZNF500	16	4767623	4767624	0.250816	rs2290560	-2.56	rs12599765	0.0815	7.73	-2.363	378	378	susie	0.15	2.1e-25	-2.2146	0.026786
Ischemic_stroke	SMIM22	16	4788521	4788522	0.178614	rs2290560	-2.56	rs7546	0.173	10.83	-2.19	379	379	susie	0.18	2.2e-30	-2.206	0.027387
Ischemic_stroke	RP11-876N24.3	16	10934004	10934005	0.042269	rs4781011	-2.65	rs393161	0.00414	-3.88	0.932	545	26	enet	0.014	0.0011	-2.2623	0.023677
Ischemic_stroke	RP11-396B14.2	16	11196176	11196177	0.033564	rs7204680	-2.75	rs12927046	-0.000729	3.87	-1.25	512	24	enet	-0.00036	0.38	-2.4006	0.016369
Ischemic_stroke	SOCS1	16	11256178	11256179	0.015579	rs7204680	-2.75	rs4780355	0.00068	3.43	-2.276	504	1	top1	0.00068	0.23	-2.276	0.022846
Ischemic_stroke	GSPT1	16	11916081	11916082	0.069823	rs7204680	-2.75	rs9927739	0.017	-4.69	2.314	458	1	top1	0.017	0.00043	-2.314	0.020668
Ischemic_stroke	NOMO3	16	16232494	16232495	0.533949	rs7404377	2.73	rs2856553	0.149	-10.07	1.947	347	35	enet	0.21	2.1e-36	-2.0282	0.04254
Ischemic_stroke	XYLT1	16	17470880	17470881	0.206986	rs9930322	3.47	rs12446161	0.0969	-8.14	2.364	466	20	enet	0.14	2.2e-24	-2.6268	0.00862
Ischemic_stroke	REXO5	16	20806676	20806677	0.026957	rs12386036	2.87	rs11642550	0.00292	3.54	1.295	387	19	enet	0.0051	0.036	2.1778	0.02942
Ischemic_stroke	TMEM159	16	21158376	21158377	0.104297	rs3091404	-2.88	rs7192830	0.00854	5.04	2.51	271	14	enet	0.028	8.3e-06	2.3409	0.019237
Ischemic_stroke	NPIPB3	16	21440718	21440719	0.068391	rs3091404	-2.88	rs16972760	-0.00127	-3.11	0.978	203	3	lasso	-0.00021	0.35	-2.3287	0.019875
Ischemic_stroke	METTL9	16	21597217	21597218	0.226588	rs3091404	-2.88	rs226005	0.197	11.59	2.54	175	7	lasso	0.21	3.1e-36	2.5333	0.0113
Ischemic_stroke	CTB-31N19.3	16	21626741	21626742	0.190709	rs3091404	-2.88	rs226005	0.174	11.36	2.54	167	4	lasso	0.2	2.2e-35	2.4305	0.01508
Ischemic_stroke	RNU6-1005P	16	21642053	21642054	0.012472	rs3091404	-2.88	rs226005	0.0102	3.85	2.54	165	1	top1	0.01	0.0051	2.54	0.011085
Ischemic_stroke	IGSF6	16	21652659	21652660	0.062564	rs3091404	-2.88	rs226005	-0.00138	3.95	2.54	162	4	lasso	0.013	0.0016	2.4366	0.014827
Ischemic_stroke	MOSMO	16	22008208	22008209	0.023658	rs3091404	-2.88	rs215903	-0.00135	3.08	1.966	137	137	susie	0.0017	0.14	2.6661	0.007674
Ischemic_stroke	NPIPB11	16	29404028	29404029	0.021859	rs4788188	-2.64	rs34286592	-0.00122	3.25	-2.042	155	155	susie	0.0011	0.19	-2.5087	0.012119
Ischemic_stroke	SMG1P6	16	29447025	29447026	0.014435	rs4788188	-2.64	rs747973	0.0019	-2.54	-2.136	158	1	top1	0.0019	0.13	2.136	0.032679
Ischemic_stroke	MVP	16	29820393	29820394	0.081201	rs4788188	-2.64	rs9938630	0.0571	6.5	-2.516	151	1	top1	0.057	2.3e-10	-2.516	0.01187
Ischemic_stroke	CDIPT	16	29863735	29863736	0.038876	rs4788188	-2.64	rs889695	0.0205	4.15	-2.44	156	1	top1	0.02	0.00012	-2.44	0.014687
Ischemic_stroke	CDIPTOSP	16	29863833	29863834	0.073759	rs4788188	-2.64	rs889695	0.0466	-5.87	-2.44	157	1	top1	0.047	9.8e-09	2.44	0.014687
Ischemic_stroke	RP11-452L6.1	16	31453492	31453493	-0.005411	rs9938765	-2.5	rs9938765	-0.000319	1.97	-2.5	276	1	top1	-0.00032	0.38	-2.5	0.012419
Ischemic_stroke	SLC5A2	16	31483001	31483002	0.012794	rs9938765	-2.5	rs1143683	-0.00107	-2.95	-0.753	263	263	susie	0.00062	0.23	2.3325	0.019675
Ischemic_stroke	ZNF720	16	31713228	31713229	0.015416	rs9938765	-2.5	rs1468159	0.0109	3.5	2.38	205	1	top1	0.011	0.004	2.38	0.017313
Ischemic_stroke	NUDT21	16	56452198	56452199	0.025184	rs4784690	3.05	rs8049693	0.00121	3.1	2.315	449	1	top1	0.0012	0.18	2.315	0.020613
Ischemic_stroke	MT1X	16	56682423	56682424	-0.011073	rs4784690	3.05	rs2011186	0.0139	4.15	2.081	526	1	top1	0.014	0.0013	2.081	0.037434
Ischemic_stroke	CNGB1	16	57971115	57971116	0.031454	rs4784877	-3.15	rs10852558	-0.00144	3.5	-2.658	529	12	enet	-0.00016	0.35	-2.4059	0.016131
Ischemic_stroke	USB1	16	58001372	58001373	0.066128	rs4784877	-3.15	rs3743554	0.00312	-4.04	1.442	531	15	enet	0.019	0.0002	-2.2055	0.02742
Ischemic_stroke	NDRG4	16	58462845	58462846	0.030936	rs4784877	-3.15	rs11076222	-0.00143	-3.08	2.145	472	1	lasso	0.0035	0.068	-2.145	0.031953
Ischemic_stroke	PDF	16	69330594	69330595	0.048016	rs8049057	-2.79	rs8049057	0.0353	-5.84	-2.785	297	297	susie	0.039	1.6e-07	2.2925	0.021879
Ischemic_stroke	COG8	16	69339428	69339429	0.049651	rs8049057	-2.79	rs7192863	0.0459	6.25	-2.128	299	299	susie	0.049	4.1e-09	-2.2159	0.026697
Ischemic_stroke	TERF2	16	69408570	69408571	0.016875	rs8049057	-2.79	rs153050	0.00275	3.57	1.959	303	303	susie	0.004	0.056	2.3262	0.020008
Ischemic_stroke	DHX38	16	72093869	72093870	0.019717	rs7198936	-3.78	rs17666927	0.0216	-4.3	-2.033	344	1	top1	0.022	7.8e-05	2.033	0.042053
Ischemic_stroke	RP5-991G20.1	16	72665169	72665170	0.024991	rs879324	4.32	rs9936642	-0.00135	-3.11	2.016	304	304	susie	-0.0011	0.63	-3.5296	0.000416
Ischemic_stroke	LDHD	16	75116770	75116771	0.033981	rs11646445	3.16	rs12924867	-0.00114	-2.88	-2.446	409	409	susie	7e-05	0.31	2.345	0.019029
Ischemic_stroke	ZFP1	16	75148491	75148492	0.160446	rs11646445	3.16	rs9939124	0.0792	-7.41	-2.317	418	1	top1	0.079	7e-14	2.317	0.020504
Ischemic_stroke	RP11-303E16.9	16	80984093	80984094	0.027959	rs10492892	-3.81	rs2966085	-0.00135	3.19	1.626	668	2	lasso	0.0003	0.27	2.0658	0.038851
Ischemic_stroke	CENPN	16	81006497	81006498	0.080052	rs10492892	-3.81	rs11866803	0.0477	6.39	2.284	665	5	lasso	0.058	1.6e-10	2.6011	0.009293
Ischemic_stroke	PPIAP51	16	81476518	81476519	0.102997	rs10492892	-3.81	rs10493891	0.0202	-5.49	-3.217	758	16	enet	0.033	1.3e-06	2.2821	0.022482
Ischemic_stroke	PLCG2	16	81779257	81779258	0.058022	rs2966122	3.59	rs7194131	0.000527	-4.18	0.079	685	32	enet	0.0021	0.12	-2.4197	0.015532
Ischemic_stroke	MLYCD	16	83899125	83899126	0.051616	rs11644769	2.98	rs9922459	0.00301	-4.35	-1.983	924	3	lasso	0.015	0.00075	2.0981	0.035893
Ischemic_stroke	RP11-505K9.5	16	84086589	84086590	-0.007254	rs401764	2.96	rs9933995	0.000795	2.89	2.713	983	1	top1	0.0008	0.22	2.713	0.006668
Ischemic_stroke	RP11-1228E12.2	17	118577	118578	0.001152	rs4985588	-3.22	rs17608366	0.00427	3.14	-2.038	178	1	top1	0.0043	0.05	-2.038	0.04155
Ischemic_stroke	RPH3AL	17	386253	386254	0.272809	rs4985588	-3.27	rs8066107	0.0359	5.68	-0.663	302	51	enet	0.12	2.6e-21	-2.03678	0.041672
Ischemic_stroke	RFLNB	17	445938	445939	0.20119	rs6420495	3.04	rs4968169	0.0637	7.18	2.919	347	26	enet	0.12	3.5e-20	2.3701	0.017783
Ischemic_stroke	VPS53	17	721716	721717	0.506099	rs7214033	3.02	rs12951098	0.323	-16.23	2.254	435	32	enet	0.62	6e-144	-2.13188	0.033017
Ischemic_stroke	TLCD3A	17	732411	732412	0.065921	rs7214033	3.02	rs7813	0.0103	3.97	-2.034	425	425	susie	0.016	0.00069	-2.18364	0.028989
Ischemic_stroke	RP11-676J12.4	17	765318	765319	0.029093	rs7214033	3.02	rs2295479	0.00261	-3.74	-2.446	403	1	lasso	0.0052	0.034	2.446	0.014445
Ischemic_stroke	NXN	17	979769	979770	0.139458	rs7214033	3.02	rs1703824	0.0279	-5.41	-0.51	425	17	enet	0.069	2.5e-12	2.38716	0.016979
Ischemic_stroke	TRARG1	17	1279662	1279663	0.02833	rs28370295	4.92	rs4790288	-0.00144	3.42	-1.452	448	448	susie	0.0015	0.16	-2.24317	0.024886
Ischemic_stroke	RILP	17	1650076	1650077	0.017695	rs28370295	4.92	rs11559309	-0.00144	-3.21	4.47	429	3	enet	-0.0002	0.35	-3.20726	0.00134
Ischemic_stroke	PRPF8	17	1684724	1684725	0.035123	rs28370295	4.92	rs4790733	0.000199	3.53	-1.965	430	1	top1	0.0002	0.29	-1.965	0.049414
Ischemic_stroke	ZZEF1	17	4143019	4143020	0.118049	rs7213487	3.4	rs9896963	0.0183	5.36	2.827	468	13	enet	0.034	8.1e-07	2.62888	0.008567
Ischemic_stroke	UBE2G1	17	4366627	4366628	0.004599	rs7213487	3.4	rs4995288	-0.00142	2.94	-0.654	462	462	susie	-0.00022	0.36	-2.46809	0.013584
Ischemic_stroke	RABEP1	17	5282264	5282265	0.151915	rs1806264	-3.09	rs1065483	0.183	11.17	-2.189	457	1	top1	0.18	1.8e-31	-2.189	0.028597
Ischemic_stroke	NUP88	17	5419639	5419640	0.071707	rs1806264	-3.09	rs1065482	0.0514	-6.4	-1.998	524	524	susie	0.053	1.1e-09	1.981	0.047592
Ischemic_stroke	PIMREG	17	6444414	6444415	0.052638	rs11078645	-3.32	rs7209678	0.0217	-4.94	-1.579	570	10	enet	0.027	1.1e-05	2.10473	0.035315
Ischemic_stroke	ALOX12	17	6996064	6996065	0.063821	rs11078645	-3.32	rs11571340	0.0144	4.57	1.451	487	10	enet	0.023	4.5e-05	2.2633	0.023617
Ischemic_stroke	ACADVL	17	7217715	7217716	0.143527	rs11078645	-3.32	rs390200	0.147	10.32	-1.876	464	6	lasso	0.16	6.2e-28	-2.17665	0.029507
Ischemic_stroke	DVL2	17	7234544	7234545	0.027261	rs6761	3.28	rs2017365	-0.0015	3.45	-1.754	469	469	susie	-0.001	0.57	-2.06844	0.038599
Ischemic_stroke	CTDNEP1	17	7252022	7252023	0.141547	rs6761	3.28	rs12601936	0.125	-9.83	-2.102	468	4	lasso	0.14	4.4e-24	2.31603	0.020557
Ischemic_stroke	ELP5	17	7252081	7252082	0.13606	rs6761	3.28	rs2074219	0.129	9.61	-2.128	468	19	enet	0.14	1.7e-23	-2.22038	0.026393
Ischemic_stroke	NLGN2	17	7404873	7404874	0.038864	rs6761	3.28	rs8075459	0.00257	-3.66	2.11	469	1	top1	0.0026	0.099	-2.11	0.034858
Ischemic_stroke	CHRNB1	17	7445060	7445061	0.142339	rs6761	3.28	rs9217	0.146	9.94	2.357	481	1	top1	0.15	6.3e-25	2.357	0.018423
Ischemic_stroke	TNFSF13	17	7558291	7558292	0.070864	rs6761	3.28	rs11552708	0.0255	-5.75	2.44	475	3	lasso	0.035	5.9e-07	-2.0989	0.035825
Ischemic_stroke	FXR2	17	7614870	7614871	0.050208	rs6761	3.28	rs7211847	0.0153	-4.4	-2.108	494	1	top1	0.015	0.00078	2.108	0.035031
Ischemic_stroke	ATP1B2	17	7646626	7646627	0.062283	rs6761	3.28	rs1642763	0.00701	4.63	2.781	495	10	lasso	0.0078	0.013	2.41595	0.015694
Ischemic_stroke	RPL13P12	17	17384011	17384012	-0.003766	rs4925118	3.31	rs1109859	-0.000429	-2.71	2.413	428	1	top1	-0.00043	0.4	-2.413	0.015822
Ischemic_stroke	MED9	17	17476985	17476986	0.023698	rs4925118	3.31	rs12942708	0.00169	3.48	-2.316	403	1	top1	0.0017	0.14	-2.316	0.020558
Ischemic_stroke	RP11-524F11.1	17	17507350	17507351	0.050623	rs4925118	3.31	rs1263507	0.0101	-3.88	2.517	395	1	top1	0.01	0.0052	-2.517	0.011836
Ischemic_stroke	PEMT	17	17591707	17591708	0.03722	rs4925118	3.31	rs4925125	0.00126	-3.78	1.669	402	402	susie	0.0062	0.023	-1.98314	0.047352
Ischemic_stroke	SREBF1	17	17837001	17837002	0.133466	rs4925118	3.31	rs9907246	0.133	-10.5	1.794	425	8	lasso	0.16	1.3e-27	-1.98548	0.047091
Ischemic_stroke	LGALS9B	17	20467538	20467539	0.265023	rs7222571	-3.15	rs12603372	0.15	10.27	-2.429	177	19	enet	0.18	1.7e-31	-2.34539	0.019007
Ischemic_stroke	ABHD17AP6	17	20814619	20814620	0.079589	rs7222571	-3.15	rs2993369	0.0232	5.03	1.668	193	193	susie	0.036	4.6e-07	2.43351	0.014953
Ischemic_stroke	PIGS	17	28571871	28571872	0.029548	rs7209257	3.45	rs17720826	0.0295	-4.62	2.423	284	1	top1	0.029	4.7e-06	-2.423	0.015393
Ischemic_stroke	ALDOC	17	28577263	28577264	-0.008465	rs7209257	3.45	rs652677	-0.000182	-3	2.015	284	1	top1	-0.00018	0.35	-2.015	0.043905
Ischemic_stroke	PIPOX	17	28950682	28950683	0.009286	rs7209257	3.45	rs16964930	-0.00114	-2.7	-1.239	315	315	susie	-0.00093	0.54	2.11511	0.03442
Ischemic_stroke	TIAF1	17	29078856	29078857	0.109545	rs7209257	3.45	rs1388175	0.042	5.5	2.007	323	323	susie	0.046	1.2e-08	2.09843	0.035867
Ischemic_stroke	BLMH	17	30292041	30292042	0.048412	rs2066713	3.01	rs2066713	0.00271	-4.28	3.007	302	302	susie	0.0095	0.0066	-2.24907	0.024508
Ischemic_stroke	DPRXP4	17	30975386	30975387	-0.000708	rs17246266	2.23	rs9915181	0.00304	2.26	2.167	262	1	top1	0.003	0.082	2.167	0.030235
Ischemic_stroke	ZNF830	17	34961529	34961530	0.02618	rs234815	3.38	rs1482103	0.0183	-4.17	-1.997	490	1	top1	0.018	0.00026	1.997	0.045825
Ischemic_stroke	SLFN11	17	35373700	35373701	0.084655	rs234815	3.38	rs1828836	0.034	5.52	2.633	367	1	top1	0.034	9.1e-07	2.633	0.008463
Ischemic_stroke	ZNHIT3	17	36486628	36486629	0.176577	rs17560870	3.39	rs4796224	0.213	-12.04	-2.301	352	1	top1	0.21	7e-37	2.301	0.021392
Ischemic_stroke	MYO19	17	36543434	36543435	0.085824	rs17560870	3.39	rs8070260	0.0839	8.55	-2.136	329	329	susie	0.095	2.1e-16	-2.22472	0.0261
Ischemic_stroke	GGNBP2	17	36544887	36544888	0.13003	rs17560870	3.39	rs1005552	0.128	10.17	3.383	329	14	enet	0.16	3.6e-27	2.7588	0.005801
Ischemic_stroke	CTB-75G16.1	17	36575324	36575325	0.0112	rs17560870	3.39	rs1874584	-0.00149	3.06	-0.077	323	323	susie	5.1e-05	0.31	-2.39867	0.016455
Ischemic_stroke	DHRS11	17	36591797	36591798	0.051796	rs17560870	3.39	rs11650008	0.0332	5.18	-1.969	318	2	lasso	0.038	2.2e-07	-2.01373	0.044038
Ischemic_stroke	LASP1	17	38869858	38869859	0.026577	rs115327	3.21	rs7207178	-0.00147	-3.12	1.29	359	2	lasso	-0.00052	0.42	-2.12483	0.0336
Ischemic_stroke	RP1-56K13.2	17	38904599	38904600	0.027639	rs115327	3.21	rs1130638	0.00145	-3.66	2.951	359	1	top1	0.0014	0.16	-2.951	0.003167
Ischemic_stroke	RP11-749I16.3	17	40115441	40115442	-0.008255	rs9909777	3.01	rs8078319	-0.00112	-3.01	2.545	305	1	lasso	0.0076	0.014	-2.545	0.010928
Ischemic_stroke	CASC3	17	40140322	40140323	0.077548	rs9909777	3.01	rs16965669	0.0138	-4.93	2.607	305	14	enet	0.048	5.6e-09	-2.29172	0.021922
Ischemic_stroke	WIPF2	17	40219303	40219304	0.045218	rs9909777	3.01	rs12103921	0.0215	-4.61	2.34	293	5	lasso	0.022	6.9e-05	-2.08396	0.037164
Ischemic_stroke	TOP2A	17	40417949	40417950	0.006585	rs9909777	3.01	rs4795424	-0.000111	2.65	2.94	364	1	top1	-0.00011	0.34	2.94	0.003282
Ischemic_stroke	FKBP10	17	41812679	41812680	-0.006637	rs2604953	-3.45	rs3785900	0.00213	2.11	2.013	415	1	top1	0.0021	0.12	2.013	0.044115
Ischemic_stroke	PTGES3L	17	42980432	42980433	0.00553	rs1463558	3.23	rs12601849	0.00588	3.11	-2.675	223	1	top1	0.0059	0.026	-2.675	0.007473
Ischemic_stroke	DHX8	17	43483864	43483865	0.014986	rs1317254	3.44	rs8064459	0.00795	-3.43	3.316	325	1	top1	0.0079	0.012	-3.316	0.000913
Ischemic_stroke	MYL4	17	47200445	47200446	0.013837	rs11874	4.11	rs16941382	0.00169	-3.11	3.657	337	1	top1	0.0017	0.14	-3.657	0.000255
Ischemic_stroke	OSBPL7	17	47821833	47821834	0.082963	rs2074185	3.25	rs11650536	0.0294	5.01	-1.339	387	17	enet	0.039	1.5e-07	-2.03909	0.041441
Ischemic_stroke	MRPL10	17	47831533	47831534	0.153003	rs2074185	3.25	rs17774272	0.0543	-6.22	-1.057	384	38	enet	0.079	6.9e-14	2.01422	0.043987
Ischemic_stroke	SCRN2	17	47841332	47841333	0.465359	rs2074185	3.25	rs7212099	0.276	-13.65	2.333	387	18	enet	0.35	1.1e-63	-2.82459	0.004734
Ischemic_stroke	RP11-6N17.3	17	47933105	47933106	0.021259	rs2074185	3.25	rs2228251	0.0191	-3.87	-1.259	376	6	lasso	0.02	0.00013	2.01486	0.043919
Ischemic_stroke	COPZ2	17	48038029	48038030	0.122051	rs2074185	3.25	rs7350950	0.0365	5.3	0.657	414	35	enet	0.063	2.8e-11	2.32726	0.019951
Ischemic_stroke	CALCOCO2	17	48830987	48830988	0.068008	rs632824	2.89	rs497270	0.0388	-5.57	2.413	394	394	susie	0.041	6.9e-08	-2.4162	0.015684
Ischemic_stroke	ABI3	17	49210226	49210227	0.019324	rs632824	2.89	rs4793612	-0.00134	3.05	2.186	374	1	lasso	0.0026	0.1	2.186	0.028816
Ischemic_stroke	ITGA3	17	50055967	50055968	0.037208	rs2278163	2.79	rs4794094	0.000306	-3.89	-2.096	422	3	lasso	0.016	0.00054	2.10158	0.03559
Ischemic_stroke	MPO	17	58280934	58280935	0.037503	rs4793588	4.23	rs12948186	0.00122	-3.23	-1.452	363	363	susie	0.01	0.0054	2.63113	0.00851
Ischemic_stroke	SEPTIN4	17	58540817	58540818	0.03799	rs4793588	4.23	rs9911753	-0.00137	3.55	-1.046	329	329	susie	0.0088	0.0088	-2.0222	0.043156
Ischemic_stroke	SKA2	17	59155268	59155269	0.013903	rs35952494	3.7	rs12936097	0.0182	3.78	-2.628	293	1	top1	0.018	0.00027	-2.628	0.008589
Ischemic_stroke	VMP1	17	59707191	59707192	0.010754	rs11656304	2.65	rs4374230	0.00021	3.1	2.259	291	1	top1	0.00021	0.29	2.259	0.023883
Ischemic_stroke	NDUFB8P2	17	59885014	59885015	0.039121	rs11490479	-3.05	rs11653576	0.0338	-5.44	2.103	247	1	top1	0.034	9.8e-07	-2.103	0.035466
Ischemic_stroke	RPL32P32	17	60245646	60245647	0.293126	rs11490479	-2.74	rs17592831	0.106	8.54	2.231	134	134	susie	0.11	2.9e-18	2.25274	0.024276
Ischemic_stroke	PPM1D	17	60600182	60600183	-0.000999	rs17592831	2.23	rs17592831	0.00655	2.47	2.231	46	1	top1	0.0065	0.02	2.231	0.025681
Ischemic_stroke	RP11-464D20.2	17	62516766	62516767	-0.003503	rs2429391	2.98	rs10512496	-0.00119	-2.72	-2.447	238	1	lasso	0.0043	0.049	2.447	0.014405
Ischemic_stroke	TANC2	17	63009555	63009556	0.111647	rs2429391	2.98	rs9916518	0.0559	6.32	-2.543	245	245	susie	0.058	1.5e-10	-2.12668	0.033447
Ischemic_stroke	CYB561	17	63446377	63446378	0.011984	rs6504146	-2.61	rs6504146	0.00683	-3.14	-2.607	255	1	top1	0.0068	0.018	2.607	0.009134
Ischemic_stroke	MIR635	17	68424547	68424548	0.011782	rs11653260	2.59	rs16972958	0.0164	-4.09	-1.504	416	7	enet	0.023	4.7e-05	2.08079	0.037453
Ischemic_stroke	ABCA10	17	69228859	69228860	0.026764	rs2715826	-3.28	rs11544715	0.0157	3.93	2.354	407	1	top1	0.016	0.00068	2.354	0.018573
Ischemic_stroke	MAP2K6	17	69414697	69414698	0.096832	rs2715826	-3.28	rs2251160	0.0635	-6.77	-2.674	343	1	top1	0.063	2.2e-11	2.674	0.007495
Ischemic_stroke	NA	17	69551357	69551358	0.080622	rs2715826	-3.28	rs2716197	0.0499	-6.31	-2.944	347	1	top1	0.05	3.1e-09	2.944	0.00324
Ischemic_stroke	KCNJ2	17	70169534	70169535	0.013053	rs236585	3.01	rs173135	0.013	-4.05	2.483	411	1	top1	0.013	0.0018	-2.483	0.013028
Ischemic_stroke	COG1	17	73192631	73192632	0.101528	rs9891292	-3.19	rs1037256	0.12	9.37	-1.979	551	12	enet	0.13	1.1e-22	-2.11762	0.034208
Ischemic_stroke	FAM104A	17	73232231	73232232	0.070141	rs9891292	-3.19	rs1037256	0.0197	-5.07	-1.979	567	567	susie	0.038	2.1e-07	2.12834	0.033309
Ischemic_stroke	C17orf80	17	73232394	73232395	0.176348	rs9891292	-3.19	rs3751925	0.176	-11.13	-2.14	567	2	lasso	0.18	2.7e-30	2.16573	0.030332
Ischemic_stroke	SLC16A5	17	75087726	75087727	0.058459	rs4789172	3.47	rs4538044	0.0212	4.45	-2.065	384	1	top1	0.021	9.2e-05	-2.065	0.038923
Ischemic_stroke	RP11-649A18.3	17	75130882	75130883	0.007362	rs4789172	3.47	rs12453556	-0.000762	2.66	2.057	377	1	top1	-0.00076	0.48	2.057	0.039686
Ischemic_stroke	SUMO2	17	75182982	75182983	0.050619	rs4789172	3.47	rs729405	0.0188	-5.41	2.541	367	5	enet	0.027	1.2e-05	-2.34497	0.019028
Ischemic_stroke	MIF4GD	17	75271226	75271227	0.174995	rs4789172	3.47	rs9944529	0.103	-8.64	2.301	357	15	enet	0.11	2.4e-18	-2.40804	0.016039
Ischemic_stroke	SLC25A19	17	75289509	75289510	0.021695	rs4789172	3.47	rs4542691	0.00353	-3.5	1.878	348	348	susie	0.0055	0.031	-2.30289	0.021285
Ischemic_stroke	GRB2	17	75405708	75405709	0.047203	rs4789172	3.47	rs9896052	0.00228	-4.29	2.414	329	329	susie	0.0084	0.0099	-2.36167	0.018193
Ischemic_stroke	MYO15B	17	75588057	75588058	0.809964	rs4789172	3.47	rs4788901	0.447	17.29	1.862	327	34	enet	0.52	1e-107	2.04525	0.04083
Ischemic_stroke	ACOX1	17	75979218	75979219	0.489836	rs6501847	3.23	rs8065144	0.165	-11.02	2.63	383	383	susie	0.29	1e-52	-2.08845	0.036757
Ischemic_stroke	MFSD11	17	76736548	76736549	0.085964	rs397784	3.81	rs685441	0.0401	-5.35	2.753	504	3	lasso	0.044	2.6e-08	-2.65661	0.007893
Ischemic_stroke	AC061992.2	17	78315728	78315729	-0.007679	rs3764383	-2.37	rs17642091	0.00574	2.34	-1.989	492	1	top1	0.0057	0.028	-1.989	0.046701
Ischemic_stroke	ENGASE	17	79074938	79074939	0.641909	rs7208724	3.23	rs3744189	0.14	10.54	0.754	581	581	susie	0.36	1e-67	2.66185	0.007771
Ischemic_stroke	CTD-2561B21.8	17	81003334	81003335	-0.016463	rs4969367	3.95	rs7219221	0.00062	3.45	1.196	436	8	enet	0.0058	0.027	2.32268	0.020196
Ischemic_stroke	L3MBTL4	18	6415236	6415237	0.043379	rs4797242	2.7	rs4797242	0.036	-5.16	2.701	539	1	top1	0.036	4.5e-07	-2.701	0.006913
Ischemic_stroke	NDUFV2	18	9102629	9102630	0.100684	rs9959700	-3.37	rs2279992	0.0633	-6.64	-2.493	526	3	enet	0.07	2.2e-12	2.1772	0.029464
Ischemic_stroke	RP11-888D10.4	18	9259387	9259388	-0.014667	rs9959700	-3.37	rs11081446	0.003	2.31	1.967	532	1	top1	0.003	0.083	1.967	0.049183
Ischemic_stroke	NAPG	18	10525904	10525905	0.170405	rs11080424	3.93	rs3916028	0.109	-9.22	2.224	675	7	lasso	0.11	1.2e-19	-2.2473	0.024621
Ischemic_stroke	RP11-883A18.3	18	10594589	10594590	0.019055	rs11080424	3.93	rs663830	0.00121	3.96	-0.356	667	7	enet	0.0075	0.014	-2.0309	0.042269
Ischemic_stroke	CEP192	18	12991361	12991362	0.332804	rs571002	-4.18	rs11663049	0.4	16.39	2.094	398	23	enet	0.4	1e-76	2.4154	0.015718
Ischemic_stroke	NA	18	13486461	13486462	0.14836	rs571002	-4.18	rs1785113	0.0647	7.39	1.519	492	4	lasso	0.092	5.1e-16	1.963	0.049643
Ischemic_stroke	FAM210A	18	13726658	13726659	0.044143	rs732034	2.69	rs1377813	0.00332	-3.86	-2.578	467	14	enet	0.0098	0.0059	2.2777	0.022742
Ischemic_stroke	ROCK1	18	21111850	21111851	0.044482	rs4800462	2.85	rs291784	0.00319	-3.27	-1.145	87	10	enet	0.0042	0.052	2.6303	0.00853
Ischemic_stroke	ESCO1	18	21600883	21600884	0.000573	rs4800462	2.85	rs11662721	0.00106	2.68	-2.121	208	1	top1	0.0011	0.19	-2.121	0.033922
Ischemic_stroke	RMC1	18	23503469	23503470	0.132118	rs303760	3.46	rs891389	0.0789	-7.35	3.175	344	1	top1	0.079	7.7e-14	-3.175	0.001498
Ischemic_stroke	TPGS2	18	36829215	36829216	0.171114	rs591873	4.17	rs2046471	0.0783	-8.58	2.558	430	430	susie	0.13	8.4e-23	-2.9816	0.002867
Ischemic_stroke	KIAA1328	18	36829239	36829240	0.057406	rs591873	4.17	rs12958534	0.0461	6.24	-2.582	430	430	susie	0.05	3.1e-09	-2.4245	0.01533
Ischemic_stroke	MTCO2P2	18	47853456	47853457	-0.023282	rs17744700	2.86	rs1113629	-0.000842	-3.25	2.171	484	1	lasso	0.01	0.0055	-2.171	0.029931
Ischemic_stroke	ACAA2	18	49813959	49813960	0.069383	rs17726716	3.48	rs1790479	0.00635	4.53	2.356	564	564	susie	0.015	0.00099	2.2522	0.02431
Ischemic_stroke	MBD2	18	54224787	54224788	0.016307	rs7245218	-3.51	rs8088921	-4.77e-05	-2.97	-2.065	376	1	top1	-4.8e-05	0.33	2.065	0.038923
Ischemic_stroke	RP11-35G9.3	18	57630301	57630302	0.074412	rs11659760	2.79	rs11152027	-0.00146	-3.37	-1.02	545	545	susie	0.0002	0.29	2.0119	0.044227
Ischemic_stroke	RNF152	18	61894246	61894247	0.020152	rs882918	-3.75	rs9951639	-9.27e-05	-3.4	2.1	534	1	lasso	0.0017	0.14	-2.1	0.035729
Ischemic_stroke	PIGN	18	62187117	62187118	0.198233	rs882918	-3.75	rs17069634	0.13	-9.41	1.941	506	506	susie	0.18	4.3e-31	-2.1399	0.032365
Ischemic_stroke	BCL2	18	63320127	63320128	0.013001	rs551944	-3.65	rs8094315	-0.00142	3.03	2.213	497	1	lasso	0.0044	0.047	2.213	0.026898
Ischemic_stroke	KDSR-DT	18	63367510	63367511	0.041584	rs551944	-3.65	rs8096380	0.00445	-3.96	1.446	504	19	enet	0.013	0.0019	-1.9705	0.048786
Ischemic_stroke	RP11-862L9.2	18	77006845	77006846	0.013232	rs10514234	-3.65	rs7232502	0.00777	3.56	2.199	683	1	top1	0.0078	0.013	2.199	0.027878
Ischemic_stroke	MBP	18	77133682	77133683	0.041374	rs10514234	-3.65	rs1667903	0.0131	3.84	3.413	693	1	top1	0.013	0.0017	3.413	0.000643
Ischemic_stroke	ARHGAP45	19	1065922	1065923	-0.021706	rs12327760	-2.58	rs2072102	-0.00147	2.86	2.048	458	1	top1	-0.0015	0.89	2.05	0.0406
Ischemic_stroke	POLR2E	19	1095379	1095380	0.286817	rs12327760	-2.58	rs1046040	0.122	-9.25	-2.005	442	50	enet	0.14	1.5e-24	2.43	0.015
Ischemic_stroke	CTB-25B13.5	19	1440838	1440839	0.026808	rs8108510	3.04	rs9282860	0.000362	3.17	1.655	399	2	lasso	0.002	0.12	2.41	0.0157
Ischemic_stroke	DOT1L	19	2164148	2164149	0.045972	rs8108510	3.04	rs12983678	0.0209	-4.5	-2.186	402	1	top1	0.021	0.0001	2.19	0.0288
Ischemic_stroke	SF3A2	19	2237793	2237794	0.039852	rs8108510	3.04	rs2240130	0.00741	-4.13	2.068	403	1	top1	0.0074	0.015	-2.07	0.0386
Ischemic_stroke	PEAK3	19	2282175	2282176	0.072223	rs2873409	-2.81	rs2523178	-0.000375	3.47	-1.48	416	17	enet	0.012	0.003	-2.47	0.0137
Ischemic_stroke	LINGO3	19	2292023	2292024	0.027455	rs2873409	-2.81	rs2873409	0.0128	4.34	-2.815	411	2	lasso	0.013	0.0015	-2.85	0.00433
Ischemic_stroke	ZNF555	19	2841434	2841435	0.101897	rs17674281	4.05	rs8107668	0.0199	4.45	-3.244	428	1	top1	0.02	0.00015	-3.24	0.00118
Ischemic_stroke	CTD-2622I13.3	19	4062748	4062749	0.003261	rs11085073	-3.46	rs243372	-0.00112	3.04	2.578	392	392	susie	-0.00079	0.49	2.08	0.0378
Ischemic_stroke	ZBTB7A	19	4066944	4066945	0.061077	rs11085073	-3.46	rs10414261	0.0332	5.65	-2.734	392	392	susie	0.038	2.3e-07	-2.7	0.00693
Ischemic_stroke	MAP2K2	19	4124128	4124129	0.019372	rs11085073	-3.46	rs350916	0.032	4.89	2.949	377	1	top1	0.032	1.9e-06	2.95	0.00319
Ischemic_stroke	SHD	19	4278600	4278601	-0.00612	rs11085073	-3.46	rs10417405	0.00951	3.64	2.106	370	1	top1	0.0095	0.0066	2.11	0.0352
Ischemic_stroke	MPND	19	4343526	4343527	0.099821	rs11085073	-3.46	rs243352	0.0393	-5.83	2.208	369	369	susie	0.043	3.5e-08	-2.43	0.0151
Ischemic_stroke	AC007292.6	19	4363878	4363879	0.114572	rs11085073	-3.46	rs34080966	0.0541	-7	-3.142	377	32	enet	0.074	5.3e-13	2.26	0.0236
Ischemic_stroke	CHAF1A	19	4402661	4402662	0.163006	rs11085073	-3.46	rs11085074	0.103	-8.63	-2.734	379	379	susie	0.14	1.6e-24	2.1	0.0356
Ischemic_stroke	CTB-50L17.8	19	4448809	4448810	0.028622	rs11085073	-3.46	rs760369	-0.00144	3.34	-2.946	390	1	lasso	-8.1e-05	0.33	-2.95	0.00322
Ischemic_stroke	CTB-50L17.9	19	4454793	4454794	0.340551	rs11085073	-3.46	rs34080966	0.351	-15.39	-3.142	392	392	susie	0.36	9.5e-68	3.11	0.00185
Ischemic_stroke	FEM1A	19	4791680	4791681	0.086399	rs11085073	-3.46	rs11878617	0.0348	5.91	1.949	427	4	lasso	0.058	1.7e-10	2.4	0.0163
Ischemic_stroke	HSD11B1L	19	5680896	5680897	0.055965	rs8107987	3.61	rs11666494	0.00659	3.79	2.425	393	393	susie	0.018	0.00025	2.28	0.0225
Ischemic_stroke	CTC-232P5.3	19	6067952	6067953	0.022508	rs8107987	3.61	rs2306969	0.00385	-2.79	-2.031	355	1	top1	0.0039	0.059	2.03	0.0423
Ischemic_stroke	RAB11B	19	8389980	8389981	0.038583	rs889180	-3.19	rs1044250	-0.00149	-3.56	-2.003	363	2	lasso	-2.6e-05	0.32	2.27	0.0232
Ischemic_stroke	MARCHF2	19	8413269	8413270	0.216605	rs889180	-3.19	rs17160489	0.179	11.82	2.06	361	23	enet	0.22	1.3e-37	2	0.0456
Ischemic_stroke	MYO1F	19	8577576	8577577	0.201816	rs889180	-3.19	rs11259989	0.0526	-6.56	2.998	415	6	lasso	0.092	6.2e-16	-2.18	0.0295
Ischemic_stroke	ZNF266	19	9435577	9435578	0.476349	rs6512130	-2.88	rs11880207	0.666	-21.14	1.821	386	386	susie	0.67	1.8e-164	-2.07	0.0381
Ischemic_stroke	ZNF561-AS1	19	9621502	9621503	0.027346	rs6512130	-2.88	rs7258907	-0.00101	3.17	1.89	353	353	susie	0.0015	0.16	2.54	0.0111
Ischemic_stroke	RPS4XP22	19	9684072	9684073	0.0078	rs6512130	-2.88	rs10745023	-0.000726	2.99	-2.066	341	1	lasso	0.0012	0.18	-2.07	0.0388
Ischemic_stroke	FBXL12	19	9827815	9827816	0.053888	rs6512130	-2.88	rs10411082	0.00556	-4.35	2.056	350	350	susie	0.0093	0.0071	-2	0.045
Ischemic_stroke	TYK2	19	10380675	10380676	0.189041	rs2742313	-5.13	rs280519	0.0546	-7.38	2.194	379	379	susie	0.12	4.5e-20	-3.4	0.000683
Ischemic_stroke	CTC-429L19.3	19	10490999	10491000	0.043277	rs2742313	-5.13	rs12978228	-0.000343	-3.44	0.88	374	374	susie	0.0056	0.03	-2.33	0.0198
Ischemic_stroke	ATG4D	19	10543894	10543895	0.063062	rs2742313	-5.13	rs11670254	0.023	5.15	-2	363	14	enet	0.028	9.2e-06	-2.44	0.0147
Ischemic_stroke	SLC44A2	19	10602456	10602457	0.237344	rs2742313	-5.13	rs8112355	0.0723	-8.58	-4.615	356	21	enet	0.17	2.3e-29	3.67	0.000243
Ischemic_stroke	ILF3-DT	19	10653843	10653844	0.12003	rs2742313	-5.13	rs10948	0.0562	-6.26	-3.608	369	18	enet	0.069	2.7e-12	1.96	0.0495
Ischemic_stroke	C19orf38	19	10836574	10836575	0.03043	rs2742313	-5.13	rs8099996	0.00114	2.49	-4.559	385	1	top1	0.0011	0.18	-4.56	5.14e-06
Ischemic_stroke	TIMM29	19	10928732	10928733	0.019089	rs2742313	-5.13	rs892085	0.00277	-3.63	-3.932	377	1	top1	0.0028	0.091	3.93	8.42e-05
Ischemic_stroke	SMARCA4	19	10961000	10961001	0.037961	rs2742313	-5.13	rs4804554	0.0171	-4.73	-2.578	387	6	enet	0.018	0.00033	2.9	0.00372
Ischemic_stroke	SPC24	19	11155807	11155808	0.125577	rs2742313	-5.13	rs2738456	0.0479	-6.12	0.204	370	29	enet	0.071	1.5e-12	2.22	0.0264
Ischemic_stroke	RGL3	19	11419341	11419342	0.120118	rs8104480	-4.74	rs317915	0.0411	6.15	2.319	381	4	lasso	0.051	1.9e-09	2.08	0.0372
Ischemic_stroke	ZNF653	19	11505914	11505915	0.008967	rs8104480	-4.74	rs12609589	0.00759	-2.83	2.141	379	1	top1	0.0076	0.014	-2.14	0.0323
Ischemic_stroke	ECSIT	19	11529173	11529174	0.033301	rs8104480	-4.74	rs2228671	-0.000379	3.41	-3.157	371	1	enet	0.0012	0.18	-3.16	0.00159
Ischemic_stroke	ZNF627	19	11559373	11559374	-0.008812	rs8099996	-4.56	rs4804633	-0.0015	3.17	2.491	364	4	enet	-0.00089	0.53	2.29	0.0219
Ischemic_stroke	ZNF443	19	12441111	12441112	0.077442	rs12460192	2.62	rs2902317	0.0508	-6.43	2.09	269	269	susie	0.053	9.3e-10	-2.31	0.0207
Ischemic_stroke	ZNF490	19	12640097	12640098	0.063517	rs12460192	2.62	rs4804664	0.000604	3.45	-0.725	281	29	enet	0.013	0.0016	-2.26	0.0236
Ischemic_stroke	SYCE2	19	12919275	12919276	0.014139	rs12460484	-2.91	rs8012	-0.00148	3.16	1.628	308	3	enet	-0.00082	0.5	2.17	0.0302
Ischemic_stroke	ADGRL1-AS1	19	14137178	14137179	0.148181	rs4926214	2.99	rs34415768	0.0657	-6.84	-1.662	297	8	lasso	0.083	1.6e-14	2	0.0457
Ischemic_stroke	ADGRL1	19	14206186	14206187	0.08085	rs4926214	2.99	rs3745462	0.0111	4.83	-1.617	310	23	enet	0.03	3.7e-06	-2.04	0.0413
Ischemic_stroke	DDX39A	19	14419382	14419383	-0.005785	rs4926214	2.99	rs12974686	0.00409	-3.47	2.033	366	1	top1	0.0041	0.053	-2.03	0.0421
Ischemic_stroke	RPL23AP2	19	15611909	15611910	0.014767	rs2079285	3.13	rs2189784	0.0114	3.73	2.387	547	1	top1	0.011	0.0033	2.39	0.017
Ischemic_stroke	RAB8A	19	16111628	16111629	0.058317	rs2079285	3.13	rs1043407	0.0121	-4.55	-1.386	562	21	enet	0.017	0.00036	2.25	0.0245
Ischemic_stroke	KLF2	19	16324816	16324817	0.029879	rs2885321	3.95	rs4808046	0.0357	5.38	2.255	400	1	top1	0.036	5.1e-07	2.25	0.0241
Ischemic_stroke	MED26	19	16629061	16629062	0.050456	rs2885321	3.95	rs1559202	0.0225	4.94	2.183	377	1	top1	0.022	5.8e-05	2.18	0.029
Ischemic_stroke	HAUS8	19	17075624	17075625	0.115207	rs2885321	3.95	rs2305756	0.0895	-7.93	2.365	403	16	enet	0.096	1.6e-16	-2	0.0455
Ischemic_stroke	MYO9B	19	17075780	17075781	0.070922	rs2885321	3.95	rs8106184	0.0376	-5.42	2.809	403	403	susie	0.047	9.5e-09	-2.57	0.0102
Ischemic_stroke	TMEM59L	19	18612850	18612851	0.014985	rs4808883	-2.72	rs4808883	0.00283	-2.95	-2.723	374	1	lasso	0.0034	0.071	2.72	0.00647
Ischemic_stroke	HOMER3-AS1	19	18946080	18946081	-0.012733	rs4808883	-2.72	rs4808884	-0.00102	-2.6	-2.022	328	1	top1	-0.001	0.57	2.02	0.0432
Ischemic_stroke	YJEFN3	19	19529363	19529364	0.083791	rs11668721	4.01	rs998732	0.0517	-6.95	2.266	348	348	susie	0.067	7e-12	-2.05	0.0408
Ischemic_stroke	LPAR2	19	19628929	19628930	0.194486	rs11668721	4.01	rs8113682	0.224	-12.28	1.705	341	18	enet	0.23	1e-39	-2.39	0.0168
Ischemic_stroke	ZNF101	19	19668795	19668796	0.040894	rs11668721	4.01	rs919778	0.0177	-4.27	3.127	327	1	top1	0.018	0.00033	-3.13	0.00177
Ischemic_stroke	ZNF14	19	19733096	19733097	0.10146	rs11668721	4.01	rs11665940	0.0332	-6.06	2.204	305	305	susie	0.045	1.5e-08	-2.1	0.0355
Ischemic_stroke	ZNF85	19	20923221	20923222	0.010075	rs12983125	-3.76	rs2547162	0.00637	3.41	2.589	257	1	top1	0.0064	0.022	2.59	0.00963
Ischemic_stroke	CTD-2017D11.2	19	24078480	24078481	0.113864	rs10423551	-3.48	rs11880244	0.111	8.91	-1.596	152	7	lasso	0.12	4.8e-20	-2.01	0.0443
Ischemic_stroke	CTC-459F4.3	19	27793462	27793463	0.115796	rs1116194	3.5	rs8108442	0.0771	-7.7	-2.83	289	1	top1	0.077	1.5e-13	2.83	0.00465
Ischemic_stroke	LINC00662	19	27793893	27793894	0.19525	rs1116194	3.5	rs12973865	0.261	-13.33	-1.75	289	289	susie	0.27	4.5e-48	1.99	0.0468
Ischemic_stroke	CTC-459F4.6	19	27803537	27803538	0.041812	rs1116194	3.5	rs4239564	0.0501	-6.18	-2.13	297	1	top1	0.05	2.9e-09	2.13	0.0332
Ischemic_stroke	TSHZ3	19	31349546	31349547	0.079168	rs12981027	3.41	rs10425645	0.00586	4.91	1.738	368	29	enet	0.038	2e-07	2.29	0.0222
Ischemic_stroke	LINC01531	19	35399510	35399511	0.15327	rs11084813	2.6	rs11084813	0.113	8.92	2.596	480	1	top1	0.11	2.2e-19	2.6	0.00943
Ischemic_stroke	AC002511.2	19	35424651	35424652	0.121949	rs11084813	2.6	rs11084813	0.107	8.97	2.596	482	3	lasso	0.11	1.1e-19	2.59	0.0096
Ischemic_stroke	ZNF566	19	36489647	36489648	0.084259	rs8105294	2.26	rs4806328	0.0603	-6.76	1.977	314	1	top1	0.06	7.1e-11	-1.98	0.048
Ischemic_stroke	ZNF527	19	37371060	37371061	0.006301	rs7245855	2.45	rs256744	0.00524	-2.84	1.974	292	1	top1	0.0052	0.034	-1.97	0.0484
Ischemic_stroke	SPRED3	19	38388420	38388421	0.050406	rs2232997	2.63	rs11672531	0.0367	5.92	-2.12	370	370	susie	0.04	1.1e-07	-2.05	0.0408
Ischemic_stroke	EIF3K	19	38619081	38619082	0.037522	rs2232997	2.63	rs2232997	0.0108	4.57	2.626	405	2	lasso	0.023	4.1e-05	2.56	0.0105
Ischemic_stroke	LLNLR-268E12.1	19	39813554	39813555	-0.002672	rs17709116	2.13	rs17709116	0.0104	-4.42	2.132	372	1	lasso	0.022	6.2e-05	-2.13	0.033
Ischemic_stroke	PRX	19	40413365	40413366	0.190507	rs8105009	2.94	rs7258698	0.0383	6.13	-2.085	353	7	lasso	0.076	2.5e-13	-1.98	0.0477
Ischemic_stroke	COQ8B	19	40716895	40716896	0.070989	rs8105009	2.94	rs11668501	0.053	-6.17	2.237	427	1	top1	0.053	9.8e-10	-2.24	0.0253
Ischemic_stroke	MIA	19	40771647	40771648	0.013613	rs8105009	2.94	rs2561530	-0.000886	3.22	2.852	432	2	lasso	-0.00072	0.47	2.97	0.00299
Ischemic_stroke	AC006129.3	19	41552273	41552274	-0.012985	rs2215324	2.95	rs6508987	-0.000891	-2.95	2.244	316	1	lasso	0.0069	0.018	-2.24	0.0248
Ischemic_stroke	IGSF23	19	44613629	44613630	0.008301	rs17714718	2.73	rs10409076	-0.000421	3.25	2.147	418	1	lasso	0.0069	0.018	2.15	0.0318
Ischemic_stroke	EML2-AS1	19	45641493	45641494	0.690061	rs11672738	-3.07	rs2286756	0.449	17.35	2.619	374	1	top1	0.45	1.2e-88	2.62	0.00882
Ischemic_stroke	GIPR	19	45668243	45668244	0.034325	rs11672738	-3.07	rs10415769	0.0133	-4.53	2.289	377	1	top1	0.013	0.0016	-2.29	0.0221
Ischemic_stroke	SNRPD2	19	45692388	45692389	0.035809	rs11672738	-3.07	rs7246757	0.0304	-5.07	2.198	374	1	top1	0.03	3.3e-06	-2.2	0.0279
Ischemic_stroke	QPCTL	19	45692482	45692483	-0.00045	rs11672738	-3.07	rs12975617	-0.00148	-2.91	-2.017	373	1	lasso	0.0091	0.0076	2.02	0.0437
Ischemic_stroke	PPP5C	19	46346993	46346994	0.537727	rs11672738	-3.07	rs4802307	0.424	-16.86	-2.349	409	19	enet	0.45	5.8e-89	2.04	0.0413
Ischemic_stroke	AC007193.9	19	46383168	46383169	0.07263	rs11672738	-3.07	rs4802307	0.0523	-6.47	-2.349	392	392	susie	0.055	4.5e-10	2.42	0.0157
Ischemic_stroke	KPTN	19	47484267	47484268	0.07693	rs2272294	-2.91	rs34206657	-0.0015	3.22	2.589	339	28	enet	0.0073	0.015	3.43	0.000606
Ischemic_stroke	BICRA	19	47609122	47609123	0.076788	rs2272294	-2.91	rs8106455	0.0287	5.42	2.533	405	15	enet	0.034	9.4e-07	2.18	0.0295
Ischemic_stroke	NTN5	19	48673080	48673081	0.175696	rs2302948	-2.83	rs516246	0.0505	6.15	2.198	457	37	enet	0.061	5.5e-11	2.16	0.0306
Ischemic_stroke	LHB	19	49017080	49017081	-0.012475	rs2302948	-2.83	rs3848542	0.0138	3.28	2.078	426	1	top1	0.014	0.0013	2.08	0.0377
Ischemic_stroke	ATF5	19	49929763	49929764	0.040119	rs10853813	3.86	rs1152237	0.0231	4.32	-2.328	338	1	top1	0.023	4.6e-05	-2.33	0.0199
Ischemic_stroke	NAPSB	19	50344760	50344761	0.526922	rs10853813	3.86	rs1274514	0.389	-16.54	2.237	399	33	enet	0.48	2.2e-98	-2.13	0.0334
Ischemic_stroke	NAPSA	19	50365829	50365830	0.069665	rs10853813	3.86	rs1274517	0.0234	-5.05	2.265	415	415	susie	0.026	1.7e-05	-2.17	0.0301
Ischemic_stroke	SIGLEC17P	19	51167327	51167328	0.015987	rs17660384	3.11	rs266863	-0.00132	-3.39	-1.791	622	6	enet	0.00054	0.24	1.99	0.0465
Ischemic_stroke	LIM2	19	51387959	51387960	0.022234	rs17660384	3.11	rs1993461	-0.00149	-3.16	-2.453	648	648	susie	-0.00059	0.44	2.52	0.0117
Ischemic_stroke	ZNF350-AS1	19	51949133	51949134	0.012646	rs17660384	3.11	rs17695651	0.00659	3.69	-2.493	620	1	top1	0.0066	0.02	-2.49	0.0127
Ischemic_stroke	ZNF880	19	52369916	52369917	0.114269	rs6509635	2.91	rs4802926	0.0804	7.68	-2.082	480	480	susie	0.082	2.8e-14	-2.27	0.0229
Ischemic_stroke	TMC4	19	54173249	54173250	0.450586	rs583569	-2.68	rs641738	0.39	-16.27	2.181	466	75	enet	0.44	1.2e-86	-2.26	0.0238
Ischemic_stroke	AC008984.7	19	54306025	54306026	0.086696	rs158196	2.67	rs1645784	0.0305	-5.78	-1.69	450	5	lasso	0.056	2.9e-10	2.28	0.0225
Ischemic_stroke	LILRA5	19	54313138	54313139	0.295023	rs158196	2.67	rs759818	0.136	10.1	0.539	448	18	enet	0.23	3e-40	2.01	0.0448
Ischemic_stroke	AC008746.5	19	54446829	54446830	0.037036	rs158196	2.67	rs36643	0.00172	-3.83	1.973	454	2	lasso	0.012	0.0026	-1.99	0.0463
Ischemic_stroke	KIR2DL1	19	54769810	54769811	0.098356	rs17699561	-2.51	rs3816051	0.0153	4.41	-2.049	479	479	susie	0.019	0.00017	-1.99	0.0466
Ischemic_stroke	PPP6R1	19	55258994	55258995	0.038138	rs3745450	3.43	rs4806656	0.0164	4.42	-2.261	456	8	enet	0.017	0.00037	-2.23	0.0255
Ischemic_stroke	HSPBP1	19	55280380	55280381	0.014748	rs3745450	3.43	rs10412187	-0.00144	-3.41	-2.271	458	2	lasso	-0.00037	0.39	2.21	0.0269
Ischemic_stroke	ZNF628	19	55476482	55476483	0.059055	rs2616940	3.52	rs4801677	0.00594	-3.99	2.186	581	1	top1	0.0059	0.026	-2.19	0.0288
Ischemic_stroke	ZNF581	19	55643546	55643547	0.022456	rs2616940	3.52	rs2902925	-0.00129	-3.16	2.353	578	1	lasso	0.0014	0.16	-2.35	0.0186
Ischemic_stroke	ZNF773	19	57499914	57499915	0.093713	rs8108432	-3.44	rs10221464	0.00983	-4.76	2.456	484	484	susie	0.057	2e-10	-3	0.00274
Ischemic_stroke	ZIK1	19	57578455	57578456	0.021674	rs2269817	2.61	rs10405036	-0.00133	-3.41	-2.22	475	2	lasso	0.0014	0.16	2.32	0.0203
Ischemic_stroke	CTD-2583A14.8	19	57867883	57867884	0.245686	rs2269817	2.61	rs2074081	0.0263	-4.95	-0.279	460	45	enet	0.1	3.3e-17	2.1	0.036
Ischemic_stroke	UBE2M	19	58558959	58558960	0.02025	rs10413586	3.73	rs3794964	0.0143	3.28	-1.965	241	1	top1	0.014	0.0011	-1.97	0.0494
Ischemic_stroke	MZF1-AS1	19	58559128	58559129	0.007757	rs10413586	3.73	rs11666790	-0.00149	-2.96	3.366	241	1	lasso	-0.001	0.57	-3.37	0.000763
Ischemic_stroke	MZF1	19	58572576	58572577	0.086616	rs10413586	3.73	rs2305119	0.0475	5.83	-1.929	232	3	lasso	0.049	4.7e-09	-2.23	0.0258
Ischemic_stroke	CENPBD1P1	19	58575444	58575445	0.041658	rs10413586	3.73	rs2305119	0.026	4.48	-1.929	232	18	enet	0.034	8.8e-07	-2.41	0.0161
Ischemic_stroke	RNASEH1-AS1	2	3558616	3558617	0.243804	rs6743352	2.9	rs4583476	0.167	-10.69	2.256	568	568	susie	0.17	8.1e-29	-2.24498	0.02477
Ischemic_stroke	E2F6	2	11466176	11466177	0.021693	rs10197275	3.43	rs6724463	0.0131	3.56	-2.033	449	1	top1	0.013	0.0018	-2.033	0.042053
Ischemic_stroke	DDX1	2	15591177	15591178	0.161813	rs4669015	3.24	rs10153729	0.0722	-7.45	2.612	480	1	top1	0.072	9.1e-13	-2.612	0.009001
Ischemic_stroke	KLHL29	2	23385216	23385217	0.004895	rs10188372	2.96	rs6745559	-2.16e-06	2.9	-2.209	533	533	susie	0.0038	0.06	-2.52484	0.011575
Ischemic_stroke	HADHA	2	26244725	26244726	0.010653	rs12474099	2.98	rs11677219	0.000139	-3.07	-0.252	345	345	susie	0.0009	0.21	1.97102	0.048722
Ischemic_stroke	OST4	2	27071772	27071773	0.003345	rs12474099	2.98	rs1275539	-0.000421	-2.7	-2.49	310	1	top1	-0.00042	0.4	2.49	0.012774
Ischemic_stroke	SLC5A6	2	27212864	27212865	0.102475	rs1275539	-2.49	rs11126918	0.079	-8.11	-1.836	304	11	enet	0.1	1.8e-17	2.20729	0.027294
Ischemic_stroke	RBKS	2	27891097	27891098	0.00916	rs13029274	-2.69	rs13414801	-0.00149	-2.93	1.857	309	3	lasso	0.0018	0.14	-2.17653	0.029516
Ischemic_stroke	LBH	2	30231530	30231531	0.119979	rs17009821	2.85	rs906864	0.0144	4.95	2.235	478	26	enet	0.038	2.5e-07	2.44583	0.014452
Ischemic_stroke	ZFP36L2	2	43226608	43226609	0.009147	rs7557989	-3.6	rs11886047	0.0074	-3.6	-2.625	495	2	lasso	0.0086	0.0093	2.5773	0.009958
Ischemic_stroke	AC010883.5	2	43229572	43229573	0.099838	rs7557989	-3.6	rs13407351	0.0181	5.32	-1.953	495	10	enet	0.035	7e-07	-2.01295	0.04412
Ischemic_stroke	DYNC2LI1	2	43774038	43774039	0.101224	rs41360247	-3.9	rs12468048	0.0103	-4.44	-1.651	472	7	enet	0.033	1.4e-06	2.0051	0.044952
Ischemic_stroke	CALM2	2	47176600	47176601	0.021507	rs17035808	3.77	rs2692219	0.000916	3.17	-2.261	547	1	lasso	0.0081	0.011	-2.261	0.023759
Ischemic_stroke	GPR75	2	53859988	53859989	0.024481	rs805341	-3.13	rs13414183	0.0181	-4.74	1.472	465	465	susie	0.019	0.00021	-1.99227	0.046341
Ischemic_stroke	ACYP2	2	53970840	53970841	0.07817	rs7607093	-3.36	rs1877908	0.0885	-7.81	2.85	455	8	lasso	0.089	2.1e-15	-2.78287	0.005388
Ischemic_stroke	VRK2	2	57907650	57907651	0.068203	rs6719889	-2.85	rs13424099	0.035	-5.75	-1.25	372	4	lasso	0.048	6.4e-09	2.02595	0.04277
Ischemic_stroke	BCL11A	2	60553566	60553567	0.010329	rs4672394	-2.92	rs4672393	0.00332	-3.2	-2.847	456	1	lasso	0.0049	0.038	2.847	0.004413
Ischemic_stroke	EHBP1	2	62673850	62673851	-0.001792	rs1123508	-2.76	rs6545935	0.00127	-3.33	-2.634	315	1	top1	0.0013	0.17	2.634	0.008439
Ischemic_stroke	ADD2	2	70768224	70768225	0.019405	rs11680093	-3.58	rs3755353	0.0106	-4.3	-2.053	553	553	susie	0.013	0.0021	2.05662	0.039723
Ischemic_stroke	DGUOK-AS1	2	73981440	73981441	0.015835	rs7561242	2.79	rs4852324	-0.000818	-3.49	-1.159	351	3	lasso	-0.00074	0.48	2.26374	0.02359
Ischemic_stroke	MTHFD2	2	74198561	74198562	0.107334	rs7561242	2.79	rs828860	0.0602	6.72	2.008	319	319	susie	0.064	2.1e-11	2.06879	0.038566
Ischemic_stroke	CCDC142	2	74483320	74483321	0.007172	rs965078	-3	rs1020485	-0.00143	-2.79	-2.135	337	1	lasso	0.00036	0.27	2.135	0.032761
Ischemic_stroke	TTC31	2	74483408	74483409	0.027004	rs965078	-3	rs828867	0.000472	-3.16	0.336	337	337	susie	0.0014	0.17	-2.895	0.003792
Ischemic_stroke	CD8B	2	86861923	86861924	0.048519	rs2367377	-2.87	rs2367377	0.0372	-5.39	-2.868	186	1	top1	0.037	2.9e-07	2.868	0.004131
Ischemic_stroke	ASTL	2	96138435	96138436	0.021614	rs6576973	2.87	rs893173	0.00127	3.65	2.112	143	1	top1	0.0013	0.17	2.112	0.034686
Ischemic_stroke	CNNM3	2	96816244	96816245	-0.007238	rs7608325	3.11	rs6723188	0.014	-1.78	2.588	170	1	top1	0.014	0.0013	-2.588	0.009653
Ischemic_stroke	C2orf15	2	99141572	99141573	0.039263	rs7582382	-2.36	rs12613624	0.0471	5.97	2.064	290	1	top1	0.047	8.2e-09	2.064	0.039018
Ischemic_stroke	TSGA10	2	99154953	99154954	0.138556	rs7582382	-2.36	rs11683188	0.198	-11.81	2.164	297	297	susie	0.2	1.2e-34	-2.00615	0.044841
Ischemic_stroke	CHST10	2	100417655	100417656	0.039568	rs17024409	-4.09	rs12467104	-0.00109	-3.72	0.809	461	461	susie	0.0073	0.015	-3.42414	0.000617
Ischemic_stroke	C2orf49-DT	2	105337357	105337358	0.151415	rs17030964	2.77	rs12476328	0.000625	4.94	2.167	572	30	enet	0.038	2e-07	2.45771	0.013983
Ischemic_stroke	IL1RN	2	113107213	113107214	0.023723	rs4251991	-3.08	rs452204	0.00781	4.29	-2.409	469	1	top1	0.0078	0.013	-2.409	0.015996
Ischemic_stroke	PSD4	2	113157324	113157325	0.686916	rs4251991	-3.08	rs12711765	0.419	17.17	-2.012	451	52	enet	0.51	3.2e-106	-2.00136	0.045353
Ischemic_stroke	DDX11L2	2	113601260	113601261	0.608892	rs4251991	-3.08	rs4849261	0.446	17.31	2.545	350	61	enet	0.5	3.2e-102	2.05668	0.039717
Ischemic_stroke	RPL23AP7	2	113627089	113627090	0.449442	rs3181052	-2.9	rs4849261	0.437	17.31	2.545	332	9	lasso	0.47	2.7e-93	2.20096	0.027739
Ischemic_stroke	AC017074.2	2	113704077	113704078	0.05623	rs4849261	2.54	rs2044686	0.0114	5.15	1.954	318	16	enet	0.023	4e-05	2.05819	0.039572
Ischemic_stroke	AC009404.2	2	117833936	117833937	0.051202	rs1025103	-4.17	rs17499330	0.00633	-4.21	-1.945	453	453	susie	0.011	0.0041	1.97923	0.047791
Ischemic_stroke	ERCC3	2	127294175	127294176	0.239318	rs334151	-3.33	rs4150436	0.0845	8.41	2.49	441	441	susie	0.19	4.8e-32	2.67469	0.00748
Ischemic_stroke	CCDC115	2	130342223	130342224	0.040503	rs6431154	2.6	rs11542416	0.0319	5.14	2.116	131	1	top1	0.032	2e-06	2.116	0.034345
Ischemic_stroke	IMP4	2	130342349	130342350	0.106097	rs6431154	2.6	rs12232961	0.0746	7.24	1.962	131	1	top1	0.075	3.8e-13	1.962	0.049762
Ischemic_stroke	STAM2	2	152175991	152175992	0.036276	rs1806702	-3.94	rs6747765	-0.00147	3.49	-1.277	415	415	susie	0.0041	0.053	-2.38717	0.016979
Ischemic_stroke	SP3	2	173965701	173965702	0.031486	rs6756828	3.58	rs4972426	0.0224	-4.7	-2.584	417	1	top1	0.022	6e-05	2.584	0.009766
Ischemic_stroke	RP11-483E17.1	2	174546334	174546335	0.007547	rs6756828	3.58	rs17317701	0.0131	3.47	-2.03	340	1	top1	0.013	0.0017	-2.03	0.042357
Ischemic_stroke	MTX2	2	176269394	176269395	0.034036	rs11694028	-2.68	rs16863769	0.00166	3.96	1.522	469	21	enet	0.0087	0.009	2.29563	0.021697
Ischemic_stroke	AC074286.1	2	177348474	177348475	0.031212	rs6723063	-2.69	rs3813259	0.00744	-4.77	-2.043	472	472	susie	0.0077	0.013	1.98256	0.047416
Ischemic_stroke	TTC30B	2	177553013	177553014	0.015288	rs6723063	-2.69	rs2178017	3.72e-05	3.23	-2.191	438	2	lasso	0.00027	0.28	-2.19101	0.028451
Ischemic_stroke	CWC22	2	180007112	180007113	0.214715	rs7576837	3.4	rs10497553	0.0394	-6.41	0.698	517	60	enet	0.14	4.2e-24	-2.09327	0.036325
Ischemic_stroke	CALCRL	2	187448459	187448460	0.047608	rs10203398	-3.99	rs7601254	0.0454	-6.11	-2.982	248	1	top1	0.045	1.6e-08	2.982	0.002864
Ischemic_stroke	FAM117B	2	202635187	202635188	0.314846	rs7579328	4.52	rs10189685	0.267	-13.42	-2.547	240	6	lasso	0.28	9.1e-50	2.46041	0.013878
Ischemic_stroke	CARF	2	202912226	202912227	0.026556	rs11678215	4.83	rs4675310	0.0219	-4.23	-3.205	242	1	top1	0.022	7.2e-05	3.205	0.001351
Ischemic_stroke	ABI2	2	203328218	203328219	0.021205	rs11678215	4.83	rs4675305	-0.00106	3.07	3.631	292	292	susie	-0.00071	0.47	2.37842	0.017387
Ischemic_stroke	FZD5	2	207769562	207769563	0.004697	rs13408952	2.98	rs10932236	-0.000835	3.34	2.752	396	1	lasso	0.002	0.13	2.752	0.005923
Ischemic_stroke	LINC01963	2	216217044	216217045	0.049972	rs9341130	2.65	rs1805382	0.0675	7.29	1.7	496	496	susie	0.074	4e-13	2.11863	0.034122
Ischemic_stroke	RUFY4	2	218034959	218034960	0.103341	rs10183449	-2.77	rs7606069	0.0277	-5.55	1.163	443	16	enet	0.055	4.4e-10	-2.03022	0.042334
Ischemic_stroke	CXCR2P1	2	218065728	218065729	0.137764	rs10183449	-2.77	rs4674245	0.0274	-6.11	-2.462	442	8	lasso	0.051	2.1e-09	2.99111	0.00278
Ischemic_stroke	AAMP	2	218270256	218270257	0.012838	rs10183449	-2.77	rs11677534	-0.00143	3	-2.106	432	2	lasso	0.01	0.0055	-2.10506	0.035286
Ischemic_stroke	GLB1L	2	219245453	219245454	0.472498	rs10932786	2.44	rs35328001	0.374	-15.84	2.037	375	1	top1	0.37	3.8e-70	-2.037	0.04165
Ischemic_stroke	SLC4A3	2	219627326	219627327	0.027817	rs4674441	3.2	rs17288923	0.00998	3.64	-2.032	480	1	top1	0.01	0.0055	-2.032	0.042154
Ischemic_stroke	ACSL3	2	222860933	222860934	0.055646	rs4673048	-2.84	rs747869	-0.0015	-2.93	-0.874	439	439	susie	0.0069	0.018	2.11137	0.03474
Ischemic_stroke	GPR55	2	230961065	230961066	0.045887	rs6436979	2.68	rs6753112	-0.00146	3.24	0.483	448	46	enet	0.0067	0.019	2.36148	0.018202
Ischemic_stroke	NMUR1	2	231530494	231530495	0.025509	rs10175445	2.58	rs7588259	0.0012	3.24	-2.208	349	1	top1	0.0012	0.18	-2.208	0.027244
Ischemic_stroke	COPS9	2	240136806	240136807	0.019595	rs6543586	3.26	rs6543586	-0.000308	3.09	3.262	563	1	lasso	0.00019	0.29	3.262	0.001106
Ischemic_stroke	PPP1R7	2	241149575	241149576	0.008124	rs6745662	3.15	rs6715941	0.00176	3.18	1.504	418	418	susie	0.0082	0.011	2.20333	0.027572
Ischemic_stroke	ING5	2	241687084	241687085	0.182296	rs6745662	3.15	rs6751972	0.0852	7.74	-2.081	237	1	top1	0.085	7.7e-15	-2.081	0.037434
Ischemic_stroke	FAM110A	20	833714	833715	0.190322	rs805883	-3.477	rs491100	0.104	8.48	-3.252	659	659	susie	0.11	2.9e-18	-3.40489	0.000662
Ischemic_stroke	RPS10P5	20	839976	839977	0.050143	rs805883	-3.477	rs805883	0.00844	4.23	-3.477	662	1	top1	0.0084	0.0099	-3.477	0.000507
Ischemic_stroke	C20orf202	20	1203453	1203454	0.031184	rs805883	-3.477	rs6514364	5.87e-05	-3.99	-2.454	706	22	enet	0.0022	0.11	2.24699	0.024641
Ischemic_stroke	UBOX5	20	3160195	3160196	0.112905	rs2740201	2.914	rs2422859	0.0713	7.03	1.861	413	413	susie	0.087	3.3e-15	2.21837	0.02653
Ischemic_stroke	DDRGK1	20	3204684	3204685	0.177435	rs2740201	2.914	rs11087571	0.0512	-6.96	-1.188	427	427	susie	0.11	5.4e-19	2.17307	0.029775
Ischemic_stroke	CDC25B	20	3786771	3786772	0.203042	rs6107420	-3.853	rs2281479	0.0778	7.32	2.679	509	19	enet	0.11	1e-18	3.00147	0.002687
Ischemic_stroke	LINC01730	20	3808356	3808357	0.757942	rs6107420	-3.853	rs2282128	0.587	-19.87	-2.745	517	24	lasso	0.6	2.3e-135	2.74115	0.006122
Ischemic_stroke	RPS4XP2	20	4630218	4630219	0.012997	rs6107420	-3.853	rs4815682	0.000599	-3.35	2.349	648	13	enet	0.0041	0.053	-2.03954	0.041396
Ischemic_stroke	RASSF2	20	4823644	4823645	0.104133	rs8114011	-3.679	rs7266763	0.0128	-4.22	2.565	645	1	top1	0.013	0.0019	-2.565	0.010318
Ischemic_stroke	BFSP1	20	17569219	17569220	0.055607	rs6075245	3.114	rs6080720	0.0205	4.79	-2.355	655	1	top1	0.02	0.00012	-2.355	0.018523
Ischemic_stroke	RP4-737E23.7	20	23187960	23187961	0.368057	rs4815205	3.359	rs6137866	0.187	11.26	-2.48	591	591	susie	0.19	3.3e-32	-2.54153	0.011037
Ischemic_stroke	RP5-1085F17.3	20	32856620	32856621	0.169745	rs242535	2.295	rs13037496	0.0909	-9.07	1.269	427	26	enet	0.15	1.5e-25	-2.18938	0.028569
Ischemic_stroke	NA	20	33991817	33991818	0.042449	rs6088353	-2.38	rs2050210	0.00988	4.02	-2.124	233	1	top1	0.0099	0.0058	-2.124	0.03367
Ischemic_stroke	TRPC4AP	20	35092870	35092871	0.308864	rs6060244	-3.432	rs17092215	0.126	-9.59	-3.291	338	338	susie	0.16	9.2e-28	2.07823	0.037688
Ischemic_stroke	ERGIC3	20	35542020	35542021	0.011763	rs6060244	-3.432	rs11543239	-0.00141	-2.56	-2.561	312	1	lasso	0.0089	0.0083	2.561	0.010437
Ischemic_stroke	FER1L4	20	35607561	35607562	0.059354	rs6060244	-3.432	rs6142475	0.0125	5.07	-2.421	306	306	susie	0.014	0.0013	-2.46448	0.013721
Ischemic_stroke	SPAG4	20	35615891	35615892	0.013285	rs11906318	-3.335	rs11543239	-0.00128	2.78	-2.561	304	1	top1	-0.0013	0.7	-2.561	0.010437
Ischemic_stroke	SCAND1	20	35959471	35959472	0.051562	rs882436	-2.827	rs6060676	0.051	-6.34	2.173	284	284	susie	0.052	1.4e-09	-2.22208	0.026278
Ischemic_stroke	TLDC2	20	36876120	36876121	0.065432	rs12481143	-2.935	rs4810362	0.042	5.89	2.057	229	1	top1	0.042	5.1e-08	2.057	0.039686
Ischemic_stroke	RPN2	20	37178409	37178410	0.015296	rs12481143	-2.935	rs1073768	0.00278	-2.68	-2.302	309	1	top1	0.0028	0.091	2.302	0.021335
Ischemic_stroke	RP11-425M5.7	20	37527059	37527060	0.011457	rs6067647	3.07	rs17194885	0.00283	-2.79	-2.243	384	384	susie	0.0068	0.019	2.43512	0.014887
Ischemic_stroke	CTNNBL1	20	37693954	37693955	0.006265	rs6067647	3.07	rs1884635	0.00615	-3.1	2.142	403	1	top1	0.0062	0.024	-2.142	0.032193
Ischemic_stroke	CTD-2308N23.2	20	38326535	38326536	0.034001	rs4592915	-3.975	rs6024905	0.0169	-4.3	-3.734	505	5	enet	0.021	8.5e-05	2.89913	0.003742
Ischemic_stroke	LBP	20	38346355	38346356	0.025546	rs4592915	-3.975	rs2022498	0.0119	3.73	1.96	498	1	top1	0.012	0.0027	1.96	0.049996
Ischemic_stroke	FITM2	20	44311168	44311169	0.009139	rs6073248	3.204	rs6073533	-0.00149	-3.02	-1.977	503	1	lasso	-0.00058	0.43	1.977	0.048042
Ischemic_stroke	STK4	20	44966473	44966474	0.072391	rs17322289	-3.049	rs6031944	0.032	5.64	-2.454	419	13	enet	0.053	8.4e-10	-2.29728	0.021603
Ischemic_stroke	MMP9	20	46008907	46008908	0.06955	rs12624433	3.391	rs2274755	-0.00125	3.31	-1.87	497	2	lasso	0.0072	0.016	-2.12061	0.033955
Ischemic_stroke	SLC12A5-AS1	20	46022072	46022073	0.062684	rs12624433	3.391	rs17576	0.000799	-3.73	-1.326	497	497	susie	0.0033	0.073	3.04158	0.002353
Ischemic_stroke	CD40	20	46118271	46118272	0.332841	rs12624433	3.391	rs745307	0.261	13.36	-1.879	499	499	susie	0.27	1e-48	-2.12557	0.033539
Ischemic_stroke	ZNFX1	20	49278176	49278177	0.162527	rs6122777	-2.82	rs237730	0.0931	-8.13	-1.989	423	2	lasso	0.094	2.7e-16	1.97292	0.048505
Ischemic_stroke	ADNP-AS1	20	50931371	50931372	0.004069	rs6021076	2.981	rs4396773	-0.000891	2.61	2.1	469	469	susie	0.00095	0.2	2.02424	0.042945
Ischemic_stroke	ZFP64	20	52204307	52204308	0.001788	rs724180	3.598	rs6021781	0.00488	-3.02	-2.107	457	1	lasso	0.011	0.0037	2.107	0.035118
Ischemic_stroke	SUMO1P1	20	53875556	53875557	0.028596	rs16998164	3.129	rs6023158	-0.00112	3.52	-0.76	588	588	susie	-0.0003	0.37	-1.98329	0.047335
Ischemic_stroke	CASS4	20	56412111	56412112	0.117636	rs464206	3.088	rs6064392	0.0794	-7.4	1.923	575	13	enet	0.083	2e-14	-2.17389	0.029713
Ischemic_stroke	NELFCD	20	58981207	58981208	0.350105	rs163790	3.679	rs6070684	0.205	-12.6	2.369	548	39	enet	0.28	7.7e-51	-2.15569	0.031108
Ischemic_stroke	FAM217B	20	59933763	59933764	0.009296	rs11698042	-3.236	rs6027514	-0.00148	-3.16	-2.603	603	1	lasso	0.0029	0.086	2.603	0.009241
Ischemic_stroke	RP5-908M14.9	20	62386969	62386970	0.124279	rs6142738	-3.003	rs6121558	0.0831	-7.59	-2.29	497	1	top1	0.083	1.6e-14	2.29	0.022021
Ischemic_stroke	MHENCR	20	63627226	63627227	0.08674	rs817361	2.949	rs432717	0.0584	-6.39	-2.256	416	1	top1	0.058	1.4e-10	2.256	0.024071
Ischemic_stroke	ARFRP1	20	63708024	63708025	0.093824	rs817361	2.949	rs2315007	0.0679	6.98	-1.932	424	424	susie	0.069	3.4e-12	-2.35459	0.018543
Ischemic_stroke	LIME1	20	63736282	63736283	0.097168	rs817361	2.949	rs4809330	0.0334	5.28	-1.981	425	1	top1	0.033	1.1e-06	-1.981	0.047591
Ischemic_stroke	NRIP1	21	15065935	15065936	0.056554	rs2403806	-3.1	rs2823165	0.000372	-4.02	1.98	494	1	top1	0.00037	0.26	-1.98	0.0477
Ischemic_stroke	RWDD2B	21	29019377	29019378	0.203106	rs2832149	2.99	rs2247809	0.097004	8.53	-1.62	420	420	susie	0.1	1e-17	-2.11642	0.03431
Ischemic_stroke	SOD1	21	31659621	31659622	0.061929	rs8128071	-3.2	rs2833487	0.009145	4.48	-2.291	510	510	susie	0.02	0.00016	-2.61325	0.00897
Ischemic_stroke	PAXBP1-AS1	21	32728114	32728115	-0.000271	rs2833745	-2.62	rs1475837	-0.000817	3.03	2.39	470	1	top1	-0.00082	0.5	2.39	0.01685
Ischemic_stroke	SON	21	33542892	33542893	0.060464	rs3746861	3.28	rs11702633	-0.000503	3.56	0.516	447	25	enet	-0.00048	0.41	2.01661	0.04374
Ischemic_stroke	DOP1B	21	36156781	36156782	0.081068	rs2212922	2.89	rs4817775	0.011406	4.64	-2.027	489	15	enet	0.024	3.2e-05	-2.29025	0.02201
Ischemic_stroke	CBR3-AS1	21	36175814	36175815	0.037778	rs2212922	2.89	rs881711	-0.000781	3.74	-1.286	488	9	enet	0.0041	0.052	-2.04078	0.04127
Ischemic_stroke	AP001434.2	21	38238200	38238201	0.056128	rs726924	2.83	rs2251360	0.007949	-3.83	-2.543	597	1	top1	0.0079	0.012	2.543	0.01099
Ischemic_stroke	KCNJ15	21	38256697	38256698	0.306754	rs726924	2.83	rs2836209	0.180241	-11.18	2.224	585	585	susie	0.23	2.2e-39	-2.53375	0.01129
Ischemic_stroke	BRWD1	21	39321558	39321559	0.176754	rs953748	2.8	rs2836939	0.058794	6.42	-1.393	672	672	susie	0.093	4.5e-16	-2.06013	0.03939
Ischemic_stroke	C2CD2	21	41953889	41953890	0.112795	rs6586336	3.58	rs3746906	0.058683	6.36	2.639	821	821	susie	0.06	6.9e-11	2.681	0.00734
Ischemic_stroke	RRP1B	21	43659547	43659548	0.038596	rs2838361	-2.72	rs2246602	0.028963	5.45	-2.375	278	1	top1	0.029	5.6e-06	-2.375	0.01755
Ischemic_stroke	SSR4P1	21	45074164	45074165	0.169918	rs11088978	2.9	rs2838769	0.068919	6.92	-1.993	592	1	top1	0.069	3e-12	-1.993	0.04626
Ischemic_stroke	ADARB1	21	45074568	45074569	0.04366	rs11088978	2.9	rs870145	0.006683	-3.85	-2.047	592	1	top1	0.0067	0.019	2.047	0.04066
Ischemic_stroke	LL21NC02-21A1.1	21	45404368	45404369	0.040618	rs11088978	2.9	rs1041458	-0.000563	3.01	2.201	473	1	lasso	0.0031	0.079	2.201	0.02774
Ischemic_stroke	AC000068.9	22	19454178	19454179	0.021769	rs12710560	3.33	rs8135222	-0.00108	3.49	-2.324	542	2	lasso	-0.00047	0.41	-2.4	0.016394
Ischemic_stroke	CCDC188	22	20151064	20151065	0.032735	rs2518829	3.02	rs1990277	0.00165	3.17	-2.134	567	1	top1	0.0016	0.15	-2.134	0.032843
Ischemic_stroke	SCARF2	22	20437825	20437826	-0.008228	rs2518829	3.02	rs1153427	0.0142	-3.78	1.981	530	1	top1	0.014	0.0012	-1.981	0.047591
Ischemic_stroke	XXbac-B135H6.18	22	20981754	20981755	0.012444	rs2073598	3.03	rs5761551	0.00747	2.3	2.013	371	1	top1	0.0075	0.014	2.013	0.044115
Ischemic_stroke	IGLV1-51	22	22322471	22322472	-0.020421	rs456455	2.57	rs9619852	0.00169	-3.21	-2.287	349	5	lasso	0.0073	0.015	2.4791	0.013171
Ischemic_stroke	IGLJ3	22	22904849	22904850	0.173424	rs436599	3.11	rs2854096	0.0555	-6.95	2.917	306	18	enet	0.078	1.2e-13	-2.8414	0.004491
Ischemic_stroke	ZNF70	22	23751091	23751092	0.009884	rs9612343	-3.52	rs13056375	0.0017	3.71	2.277	478	2	lasso	0.0071	0.017	1.9895	0.046649
Ischemic_stroke	VPREB3	22	23754467	23754468	0.035836	rs9612343	-3.52	rs131442	0.00428	4.34	-2.015	478	4	lasso	0.0087	0.0089	-2.168	0.030157
Ischemic_stroke	CHCHD10	22	23768442	23768443	0.045787	rs9612343	-3.52	rs4822410	0.000955	3.19	2.005	476	1	top1	0.00095	0.2	2.005	0.044963
Ischemic_stroke	GGT1	22	24594810	24594811	0.098181	rs6519519	3.69	rs5760492	0.0424	-5.52	3.4	389	1	top1	0.042	4.6e-08	-3.4	0.000674
Ischemic_stroke	ASPHD2	22	26429272	26429273	0.088607	rs17399844	-2.83	rs880421	0.066	-7.37	-1.648	740	7	enet	0.082	2.7e-14	2.2202	0.026404
Ischemic_stroke	HSCB	22	28742678	28742679	-0.006396	rs17412920	3.73	rs714191	-0.000662	-2.42	-2.724	307	1	top1	-0.00066	0.46	2.724	0.00645
Ischemic_stroke	ZNRF3	22	28883591	28883592	0.00967	rs17412920	3.73	rs5762936	-0.00107	-2.72	2.499	341	7	enet	0.0012	0.18	-2.2439	0.024842
Ischemic_stroke	CTA-984G1.5	22	29260888	29260889	0.004189	rs5762925	3.05	rs2281157	-0.00132	-2.68	0.219	421	421	susie	-0.00069	0.46	2.157	0.031008
Ischemic_stroke	NEFH	22	29480242	29480243	0.062346	rs17518058	2.96	rs165649	0.0229	4.82	-2.267	408	408	susie	0.025	2.2e-05	-2.2374	0.025259
Ischemic_stroke	RNF185	22	31160192	31160193	0.108048	rs5753639	2.98	rs5753632	0.147	10.32	2.698	359	25	enet	0.15	1.8e-26	2.5004	0.012404
Ischemic_stroke	RFPL2	22	32203476	32203477	0.043459	rs9606938	3.07	rs5998355	0.0156	-4.21	-2.023	544	1	top1	0.016	0.0007	2.023	0.043073
Ischemic_stroke	HMOX1	22	35380360	35380361	0.033043	rs5995096	3.04	rs4645824	0.000299	3.68	1.693	567	8	enet	0.0036	0.066	2.0267	0.042694
Ischemic_stroke	RBFOX2	22	36028424	36028425	0.035512	rs2073198	2.33	rs4820222	-0.00148	3.34	2.268	481	2	lasso	-0.00051	0.42	2.2777	0.022744
Ischemic_stroke	EIF3L	22	37849327	37849328	0.020612	rs2267369	-3.32	rs11913731	0.0104	4.06	0.69	404	3	enet	0.021	0.00011	2.4848	0.012963
Ischemic_stroke	DDX17	22	38507659	38507660	0.148273	rs2267369	-3.32	rs2267390	0.178	11.4	2.166	365	22	enet	0.19	5.2e-32	2.0244	0.042929
Ischemic_stroke	FAM83F	22	39994948	39994949	0.026664	rs139063	-3.74	rs137981	0.0151	-4.19	-2.253	309	1	top1	0.015	0.00085	2.253	0.024259
Ischemic_stroke	ADSL	22	40346499	40346500	0.034959	rs9611367	-4.16	rs2018393	0.000658	3.48	2.155	309	309	susie	0.011	0.0035	2.9055	0.003666
Ischemic_stroke	SGSM3	22	40370590	40370591	0.01684	rs9611367	-4.16	rs8138982	0.000797	2.91	1.854	315	315	susie	0.0021	0.12	2.8305	0.004647
Ischemic_stroke	RPL4P6	22	40588002	40588003	0.026206	rs9611367	-4.16	rs4507196	-0.00146	3.35	-3.552	280	8	enet	0.0079	0.012	-2.655	0.007931
Ischemic_stroke	MRTFA	22	40636701	40636702	0.035626	rs9611367	-4.16	rs138349	0.00832	3.97	-1.578	285	285	susie	0.019	0.00024	-3.1215	0.001799
Ischemic_stroke	MCHR1	22	40678749	40678750	0.07253	rs9611367	-4.16	rs6002107	0.0224	-5.4	1.271	295	24	enet	0.047	7.6e-09	-2.2859	0.022261
Ischemic_stroke	SNU13	22	41690503	41690504	0.038808	rs9607850	2.66	rs1052717	0.013	4.64	-2.434	298	1	top1	0.013	0.0018	-2.434	0.014933
Ischemic_stroke	CCDC134	22	41800678	41800679	0.1819	rs9607850	2.66	rs7285782	0.114	9.55	2.635	310	310	susie	0.16	8e-27	2.2806	0.022572
Ischemic_stroke	SREBF2	22	41866830	41866831	0.018532	rs9607850	2.66	rs10483213	0.00117	3.68	-2.362	321	3	lasso	0.02	0.00015	-2.569	0.0102
Ischemic_stroke	NDUFA6-DT	22	42090955	42090956	0.075714	rs9607850	2.66	rs742086	0.0209	4.68	-2.126	339	1	top1	0.021	0.0001	-2.126	0.033503
Ischemic_stroke	PARVG	22	44172955	44172956	0.115231	rs135426	-3.59	rs9614363	0.0172	-5.36	0.945	762	30	enet	0.046	1.1e-08	-2.2896	0.022044
Ischemic_stroke	RP4-671O14.5	22	44187738	44187739	0.096125	rs135426	-3.59	rs139222	0.00038	-3.95	1.568	759	12	enet	0.012	0.0027	-2.7318	0.006298
Ischemic_stroke	PANX2	22	50170730	50170731	0.059331	rs17001267	3.25	rs2294401	0.0161	4.83	1.69	429	19	enet	0.024	3.5e-05	2.6091	0.009078
Ischemic_stroke	SBF1	22	50475023	50475024	0.031758	rs9628283	-2.7	rs5770980	0.0312	4.78	2.04	337	1	top1	0.031	2.5e-06	2.04	0.04135
Ischemic_stroke	BHLHE40-AS1	3	4979960	4979961	0.0108	rs7640124	-3.16	rs12493413	-0.000813	3.17	2.062	620	2	lasso	0.00079	0.22	2.05027	0.0403
Ischemic_stroke	RPUSD3	3	9844601	9844602	0.036528	rs41520445	3.21	rs4686374	0.0308	-4.81	2.588	439	1	top1	0.031	2.9e-06	-2.588	0.00965
Ischemic_stroke	RP11-1020A11.2	3	9958716	9958717	0.028551	rs41520445	3.21	rs3755783	0.018	-4.45	2.628	496	1	top1	0.018	0.00029	-2.628	0.00859
Ischemic_stroke	CIDECP1	3	10026364	10026365	0.037196	rs41520445	3.21	rs7633769	0.0206	-4.21	2.77	525	1	top1	0.021	0.00011	-2.77	0.00561
Ischemic_stroke	FANCD2	3	10026413	10026414	0.066076	rs41520445	3.21	rs13319597	0.0397	-6.33	2.692	525	525	susie	0.046	1.4e-08	-2.8309	0.00464
Ischemic_stroke	BRK1	3	10115591	10115592	0.193036	rs41520445	3.21	rs41464050	0.176	-11	2.737	565	565	susie	0.18	3.5e-30	-2.74624	0.00603
Ischemic_stroke	VHL	3	10141007	10141008	0.063493	rs41520445	3.21	rs457414	0.00784	-4.94	2.201	584	584	susie	0.0081	0.011	-2.37546	0.0175
Ischemic_stroke	RP11-169K17.3	3	11611601	11611602	0.065471	rs12631353	2.9	rs4684787	0.0286	5.15	2.082	463	1	top1	0.029	6.5e-06	2.082	0.0373
Ischemic_stroke	LINC01267	3	14352567	14352568	0.027624	rs3731093	-2.57	rs1865884	0.0443	-5.86	-2.219	570	1	top1	0.044	2.3e-08	2.219	0.0265
Ischemic_stroke	COLQ	3	15521750	15521751	0.129571	rs905650	2.6	rs9883674	0.0479	6.39	1.69	377	377	susie	0.058	1.6e-10	2.10432	0.0354
Ischemic_stroke	RAB5A	3	19947078	19947079	0.050914	rs2365367	-4.24	rs2170341	0.0224	-5.25	1.464	375	8	enet	0.037	3e-07	-1.96735	0.0491
Ischemic_stroke	KAT2B	3	20040022	20040023	0.113209	rs2365367	-4.24	rs12636078	0.0382	6.86	0.965	414	24	enet	0.07	1.7e-12	2.06948	0.0385
Ischemic_stroke	LRRFIP2	3	37176531	37176532	0.067588	rs10849	-3.19	rs7639327	0.0976	-8.62	2.06	426	426	susie	0.1	5.8e-18	-1.96326	0.0496
Ischemic_stroke	RP11-285J16.1	3	37182106	37182107	0.023123	rs10849	-3.19	rs3774339	0.0185	-4.36	1.982	426	1	top1	0.018	0.00025	-1.982	0.0475
Ischemic_stroke	EIF1B-AS1	3	40309682	40309683	0.142831	rs10865893	-2.9	rs2278928	0.169	10.95	-2.148	353	353	susie	0.17	1.2e-29	-2.10886	0.035
Ischemic_stroke	ULK4	3	41962429	41962430	0.223907	rs9874975	-4.42	rs3934103	0.314	14.56	-3.294	369	29	enet	0.34	6e-62	-3.44797	0.000565
Ischemic_stroke	SS18L2	3	42581839	42581840	0.024696	rs2290976	3.32	rs6790204	0.0114	-3.75	2.795	464	1	top1	0.011	0.0032	-2.795	0.00519
Ischemic_stroke	RP4-613B23.1	3	42654387	42654388	0.105437	rs2290976	3.32	rs13093680	0.041	6.36	1.862	459	18	enet	0.061	4.9e-11	2.39164	0.0168
Ischemic_stroke	CCDC13-AS1	3	42732574	42732575	0.113478	rs2290976	3.32	rs13095730	0.0578	6.82	2.694	449	449	susie	0.06	8.8e-11	2.98006	0.00288
Ischemic_stroke	CCDC13	3	42773203	42773204	0.157449	rs2290976	3.32	rs7617368	0.0786	8	2.465	445	445	susie	0.088	2.8e-15	2.56242	0.0104
Ischemic_stroke	SNRK	3	43286511	43286512	0.009101	rs11129978	-3.04	rs565521	-0.00139	-3.17	-2.245	347	347	susie	-0.00048	0.41	2.00602	0.0449
Ischemic_stroke	LARS2	3	45388505	45388506	0.043685	rs2064061	-3.33	rs12630693	0.0456	-5.66	-1.978	499	1	top1	0.046	1.4e-08	1.978	0.0479
Ischemic_stroke	RN7SL145P	3	45742674	45742675	0.063555	rs17283264	3.47	rs1019129	0.0299	-5.08	2.386	455	20	enet	0.042	4.5e-08	-2.18802	0.0287
Ischemic_stroke	CCR9	3	45886503	45886504	0.053104	rs17283264	3.47	rs1072755	0.014	-4.38	-2.154	434	434	susie	0.02	0.00014	2.75258	0.00591
Ischemic_stroke	FLT1P1	3	46143676	46143677	0.158955	rs17283264	3.47	rs4490403	0.0604	-7.7	1.967	455	455	susie	0.077	1.8e-13	-2.12315	0.0337
Ischemic_stroke	CCR3	3	46163603	46163604	0.313648	rs17283264	3.47	rs7616215	0.144	-10.6	2.191	454	52	enet	0.27	2.3e-47	-3.94397	8.01e-05
Ischemic_stroke	CCR1	3	46208395	46208396	0.372993	rs17283264	3.47	rs3181077	0.224	13.01	2.921	461	28	enet	0.31	7.7e-56	3.21674	0.0013
Ischemic_stroke	CCRL2	3	46407162	46407163	0.065366	rs17283264	3.47	rs7616215	0.0241	-4.35	2.191	407	1	top1	0.024	3.2e-05	-2.191	0.0285
Ischemic_stroke	TMIE	3	46701332	46701333	0.041897	rs17283264	3.47	rs6806400	-0.000964	-3.86	-2.005	333	4	enet	0.0047	0.042	2.13705	0.0326
Ischemic_stroke	PTH1R	3	46877745	46877746	-0.007871	rs6441975	3.21	rs11711100	-0.00149	-2.69	-1.984	308	1	lasso	0.0039	0.058	1.984	0.0473
Ischemic_stroke	MYL3	3	46882168	46882169	0.003998	rs6441975	3.21	rs883739	-0.00145	3.01	-1.681	306	306	susie	-0.00074	0.48	-2.36671	0.0179
Ischemic_stroke	KIF9	3	47283450	47283451	0.016607	rs6768252	2.25	rs17783959	0.00104	3.42	1.641	154	8	enet	0.019	0.0002	2.24195	0.025
Ischemic_stroke	DAG1	3	49468702	49468703	0.040157	rs7629936	2.54	rs885592	-0.0013	-3.36	2.202	289	289	susie	0.0029	0.086	-2.21801	0.0266
Ischemic_stroke	MST1R	3	49903843	49903844	0.034876	rs2624821	3.65	rs7430334	0.0179	-5.09	2.954	327	327	susie	0.026	1.4e-05	-2.34219	0.0192
Ischemic_stroke	XXcos-LUCA16.1	3	50239617	50239618	0.021537	rs2624821	3.65	rs17657664	0.0105	-4	2.764	313	5	lasso	0.015	0.00076	-2.38334	0.0172
Ischemic_stroke	CHDH	3	53846389	53846390	0.029277	rs1037827	2.8	rs1380605	-0.000936	-3.36	-1.546	503	503	susie	0.0044	0.047	2.75299	0.00591
Ischemic_stroke	RP11-884K10.7	3	53861575	53861576	0.073167	rs1037827	2.8	rs999514	0.0569	7.24	1.688	504	2	lasso	0.068	3.6e-12	2.04582	0.0408
Ischemic_stroke	RYBP	3	72446620	72446621	0.434386	rs4076046	3.44	rs2118592	0.368	15.7	2.318	482	20	enet	0.37	9e-69	2.06977	0.0385
Ischemic_stroke	CAP1P1	3	76434017	76434018	0.00358	rs17013724	-2.9	rs9846932	0.0051	2.77	-1.816	398	7	enet	0.0086	0.0093	-2.22314	0.0262
Ischemic_stroke	PROS1	3	93974065	93974066	0.023904	rs7650230	2.91	rs12488200	0.0201	-4.61	2.42	167	1	top1	0.02	0.00014	-2.42	0.0155
Ischemic_stroke	PDLIM1P4	3	98782187	98782188	0.135764	rs2470885	-2.97	rs4425201	0.072	7.97	-2.588	388	388	susie	0.13	2.2e-21	-2.50544	0.0122
Ischemic_stroke	DCBLD2	3	98901688	98901689	0.026508	rs2470885	-2.97	rs2119187	0.00633	3.84	-2.863	386	386	susie	0.0087	0.009	-2.62559	0.00865
Ischemic_stroke	CMSS1	3	99817833	99817834	0.123376	rs793477	3.33	rs2449106	0.0689	-7.11	2.372	405	405	susie	0.079	8.4e-14	-2.08672	0.0369
Ischemic_stroke	NFKBIZ	3	101827990	101827991	0.017625	rs7625376	-3.29	rs1709393	0.00417	-3.41	-2.82	319	1	top1	0.0042	0.052	2.82	0.0048
Ischemic_stroke	CD96	3	111292718	111292719	0.088744	rs9836430	3.15	rs9836430	0.0168	4.65	3.149	316	28	enet	0.026	1.5e-05	2.05287	0.0401
Ischemic_stroke	PHLDB2	3	111859179	111859180	0.019671	rs9836430	3.15	rs9858544	-0.00132	2.94	2.256	515	1	top1	-0.0013	0.73	2.256	0.0241
Ischemic_stroke	QTRT2	3	114005962	114005963	0.012271	rs12152470	3.08	rs12152470	0.00313	-3.97	3.079	390	1	top1	0.0031	0.079	-3.079	0.00208
Ischemic_stroke	ZBTB20-AS1	3	114351878	114351879	0.10997	rs12152470	3.08	rs9881461	0.0594	-7.86	1.869	379	379	susie	0.065	1.2e-11	-2.07158	0.0383
Ischemic_stroke	ADPRH	3	119579650	119579651	0.294921	rs2199503	2.25	rs1485331	0.0423	-7.16	-2.159	506	52	enet	0.11	1.5e-19	2.05495	0.0399
Ischemic_stroke	GTF2E1	3	120749744	120749745	0.052909	rs1147695	2.95	rs11714216	0.00227	3.96	2.766	337	14	enet	0.015	0.00095	2.08475	0.0371
Ischemic_stroke	HSPBAP1	3	122793823	122793824	0.21106	rs17589	3.1	rs11719086	0.104	-8.43	-1.676	495	35	enet	0.16	1.7e-27	2.1844	0.0289
Ischemic_stroke	Y_RNA	3	125528348	125528349	-0.011832	rs1980080	-2.73	rs10804573	-0.0015	-2.48	-2.144	371	1	top1	-0.0015	0.99	2.144	0.032
Ischemic_stroke	MCM2	3	127598251	127598252	0.037187	rs608318	4.03	rs782431	0.0194	4.9	-2.862	465	1	top1	0.019	0.00018	-2.862	0.00421
Ischemic_stroke	PODXL2	3	127629180	127629181	0.210864	rs608318	4.03	rs782431	0.162	10.55	-2.862	441	441	susie	0.16	9.3e-28	-2.79722	0.00515
Ischemic_stroke	MGLL	3	127823249	127823250	0.045809	rs608318	4.03	rs664910	0.0206	-4.22	-2.126	396	1	top1	0.021	0.00011	2.126	0.0335
Ischemic_stroke	MARK2P8	3	128749488	128749489	-0.007091	rs789236	2.9	rs4857911	-0.00138	-2.16	2.855	327	1	top1	-0.0014	0.78	-2.855	0.0043
Ischemic_stroke	ALG1L2	3	130081830	130081831	0.270954	rs1497313	2.34	rs2587988	0.023	5.65	-1.482	295	31	enet	0.11	1.2e-19	-2.76215	0.00574
Ischemic_stroke	NME9	3	138329885	138329886	0.002987	rs774008	3.55	rs2306374	-0.00133	-2.63	0.708	300	300	susie	-0.0012	0.66	-2.00754	0.0447
Ischemic_stroke	RP11-372E1.1	3	142827727	142827728	-0.011384	rs6781552	3.13	rs9823492	0.0113	2.04	2.497	439	1	top1	0.011	0.0034	2.497	0.0125
Ischemic_stroke	DIPK2A	3	143971797	143971798	0.041042	rs12488097	2.7	rs838598	0.000276	-3.41	-1.481	420	420	susie	0.0086	0.0093	2.22238	0.0263
Ischemic_stroke	UBQLN4P1	3	148987667	148987668	-0.00431	rs6805170	-2.98	rs11713856	-0.00135	3.27	2.45	537	1	lasso	0.00068	0.23	2.45	0.0143
Ischemic_stroke	TMEM183B	3	149983307	149983308	0.095147	rs1522244	2.83	rs13315088	0.0569	-6.53	2.23	433	433	susie	0.061	5.5e-11	-2.22753	0.0259
Ischemic_stroke	P2RY1	3	152834692	152834693	0.027914	rs7620501	2.74	rs7642943	-0.00144	-3.28	-0.551	342	342	susie	0.00095	0.2	2.1672	0.0302
Ischemic_stroke	DHX36	3	154324496	154324497	0.030636	rs357495	-2.41	rs357504	0.0143	4.13	-2.3266	323	323	susie	0.015	0.00084	-2.26009	0.0238
Ischemic_stroke	RP11-170K4.2	3	158869897	158869898	0.119744	rs6781001	-3.86	rs6785502	0.0225	5.59	-2.441	410	410	susie	0.074	4.5e-13	-2.04456	0.0409
Ischemic_stroke	RPL22P1	3	169484079	169484080	0.011869	rs3817581	-3.02	rs2115959	0.000652	2.93	2.467	442	1	top1	0.00065	0.23	2.467	0.0136
Ischemic_stroke	RP11-362K14.6	3	169794961	169794962	-0.012611	rs3817581	-3.02	rs2111557	-0.00114	-2.34	2.395	414	1	top1	-0.0011	0.62	-2.395	0.0166
Ischemic_stroke	LAMP3	3	183163838	183163839	-0.008825	rs11719987	2.73	rs7630096	0.00111	2.95	-2.197	387	1	lasso	0.0056	0.03	-2.197	0.028
Ischemic_stroke	FAM131A	3	184335925	184335926	0.014196	rs17774396	3.07	rs10212515	-0.00037	3.24	2.106	508	1	top1	-0.00037	0.39	2.106	0.0352
Ischemic_stroke	SNORA63	3	186787299	186787300	0.010879	rs6781114	3.39	rs6764279	-0.00146	-3.29	-2.307	569	2	lasso	0.0073	0.015	1.99753	0.0458
Ischemic_stroke	ST6GAL1	3	186930484	186930485	0.036366	rs6781114	3.39	rs9810189	0.0108	4.2	2.665	574	10	enet	0.034	9.4e-07	2.51251	0.012
Ischemic_stroke	RPL39L	3	187180907	187180908	0.017932	rs6781114	3.39	rs3872724	-0.000575	3.55	-3.247	598	18	enet	0.00076	0.22	-2.32488	0.0201
Ischemic_stroke	BDH1	3	197573322	197573323	0.048972	rs1996119	3.63	rs1549830	0.0151	5.48	-2.6035	370	4	enet	0.021	9e-05	-2.60272	0.00925
Ischemic_stroke	CTBP1-AS	4	1210119	1210120	-0.013942	rs10004503	2.4	rs3755930	0.00195	-3.02	-2.122	385	1	top1	0.002	0.13	2.122	0.03384
Ischemic_stroke	SLBP	4	1712554	1712555	0.010006	rs1665360	-2.8	rs2402494	-0.00137	-2.79	-1.684	266	266	susie	-0.001	0.58	-2.2815	0.02252
Ischemic_stroke	HAUS3	4	2242163	2242164	0.023717	rs1183191	2.62	rs3733215	-0.0014	-2.92	-1.764	294	294	susie	0.0014	0.16	2.3618	0.01818
Ischemic_stroke	CFAP99	4	2418973	2418974	0.034128	rs1183191	2.62	rs961067	0.00126	-3.99	2.473	340	1	top1	0.0013	0.17	-2.473	0.0134
Ischemic_stroke	RP11-265O12.1	4	4321961	4321962	0.07861	rs6824295	3.01	rs2920217	0.0328	-6.28	2.016	390	8	enet	0.05	3.2e-09	-2.7668	0.00566
Ischemic_stroke	KIAA0232	4	6781374	6781375	0.004431	rs6831971	-4.11	rs4571410	0.00922	2.71	2.035	556	1	top1	0.0092	0.0074	2.035	0.04185
Ischemic_stroke	RP11-367J11.2	4	7046230	7046231	-0.007446	rs4689583	-3.36	rs6814125	-0.00147	-3.14	1.68	627	2	lasso	0.00095	0.2	-2.0798	0.03754
Ischemic_stroke	HS3ST1	4	11429764	11429765	0.055794	rs17491203	-3.34	rs224481	0.0181	4.82	-2.098	604	1	top1	0.018	0.00029	-2.098	0.03591
Ischemic_stroke	C1QTNF7-AS1	4	15263463	15263464	0.041202	rs13133213	-3.53	rs12508186	0.013	-4.4	2.493	499	1	top1	0.013	0.0018	-2.493	0.01267
Ischemic_stroke	CC2D2A	4	15469864	15469865	0.07075	rs13133213	-3.53	rs4270584	0.0725	7.7	-2.476	495	495	susie	0.08	5.7e-14	-2.6144	0.00894
Ischemic_stroke	RP11-799M12.2	4	15564252	15564253	0.32493	rs13133213	-3.53	rs12500587	0.32	14.65	-2.583	548	548	susie	0.36	7.1e-67	-2.113	0.0346
Ischemic_stroke	QDPR	4	17512233	17512234	0.663002	rs6842303	-2.99	rs7661303	0.419	-16.8	2.615	458	7	lasso	0.42	3.2e-81	-2.6556	0.00792
Ischemic_stroke	DCAF16	4	17810757	17810758	0.091732	rs6842303	-2.99	rs7667864	0.0452	5.9	-2.775	377	1	top1	0.045	1.7e-08	-2.775	0.00552
Ischemic_stroke	PACRGL	4	20696281	20696282	0.038959	rs16869667	-3.33	rs16869853	0.0177	4.42	3.163	477	1	top1	0.018	0.00033	3.163	0.00156
Ischemic_stroke	SEPSECS-AS1	4	25160640	25160641	0.553159	rs16876963	3.11	rs16876882	0.313	-14.57	2.376	541	13	lasso	0.34	3.8e-62	-2.1775	0.02944
Ischemic_stroke	TLR10	4	38782989	38782990	0.051375	rs4129009	-3.51	rs5743593	0.0234	-4.67	-2.71	517	517	susie	0.024	3.6e-05	2.6487	0.00808
Ischemic_stroke	FAM114A1	4	38867676	38867677	0.051139	rs4129009	-3.51	rs1873195	0.0325	5.55	-2.92	495	1	top1	0.033	1.6e-06	-2.92	0.0035
Ischemic_stroke	TMEM156	4	39032921	39032922	0.093298	rs4129009	-3.51	rs2288633	0.0458	-5.77	1.589	477	14	enet	0.055	4.3e-10	-2.0388	0.04147
Ischemic_stroke	SGCB	4	52038481	52038482	0.010192	rs999634	2.48	rs6812882	0.00311	-2.92	2.09	191	191	susie	0.0046	0.044	-2.1051	0.03528
Ischemic_stroke	POLR2B	4	56978823	56978824	0.038811	rs6811987	3.22	rs1401189	7.25e-05	-3.82	2.447	543	13	enet	0.0034	0.071	-2.3399	0.01929
Ischemic_stroke	IFITM3P1	4	66094141	66094142	0.00977	rs17708914	-2.98	rs17086372	-0.00148	2.82	1.354	360	2	lasso	-0.00068	0.46	2.4112	0.0159
Ischemic_stroke	DCK	4	70992537	70992538	0.010036	rs2123430	3.06	rs1985134	0.00023	3.28	2.535	254	1	top1	0.00023	0.28	2.535	0.01124
Ischemic_stroke	COX18	4	73069754	73069755	-0.010735	rs12651581	2.69	rs12651581	0.0161	2.09	2.686	304	1	top1	0.016	0.00058	2.686	0.00723
Ischemic_stroke	RCHY1	4	75514216	75514217	0.079616	rs1351094	-2.93	rs2126854	0.0551	6.79	-2.594	422	422	susie	0.061	6.2e-11	-2.6622	0.00776
Ischemic_stroke	SCARB2	4	76234535	76234536	0.127348	rs1554014	2.58	rs6812193	0.00283	-4.49	-1.262	485	32	enet	0.053	9.9e-10	2.3859	0.01704
Ischemic_stroke	ANXA3	4	78551518	78551519	0.012674	rs1454891	-3.71	rs11940606	0.00505	-3.49	-2.451	462	1	top1	0.005	0.036	2.451	0.01425
Ischemic_stroke	LINC01094	4	78645902	78645903	0.245702	rs1454891	-3.71	rs17003396	0.117	-9.42	1.617	436	31	enet	0.13	4.8e-22	-2.0674	0.0387
Ischemic_stroke	MCUB	4	109560204	109560205	-0.003031	rs4698773	-3.17	rs4698773	0.00673	2.26	-3.173	375	1	top1	0.0067	0.019	-3.173	0.00151
Ischemic_stroke	CASP6	4	109703582	109703583	0.017341	rs4698773	-3.17	rs4698773	-0.000521	-3.09	-3.173	382	1	top1	-0.00052	0.42	3.173	0.00151
Ischemic_stroke	GAR1	4	109815509	109815510	0.031036	rs4698773	-3.17	rs13126627	3.54e-05	-3.21	2.999	395	1	top1	3.5e-05	0.31	-2.999	0.00271
Ischemic_stroke	NAA15	4	139301454	139301455	-0.00012	rs8192047	-2.91	rs8192049	0.00444	2.78	2.177	401	1	top1	0.0044	0.046	2.177	0.02948
Ischemic_stroke	INPP4B	4	142847431	142847432	0.112146	rs12643013	3.71	rs1373036	0.077	-7.35	1.549	285	21	enet	0.08	5e-14	-2.0161	0.04379
Ischemic_stroke	USP38	4	143184916	143184917	0.146752	rs300912	3.73	rs7670439	0.137	-9.82	3.378	290	290	susie	0.14	1.2e-23	-3.2682	0.00108
Ischemic_stroke	RPS3A	4	151099572	151099573	0.161902	rs6810430	-3	rs2280283	0.00786	-4.82	1.544	178	8	enet	0.042	5.7e-08	-2.0588	0.03952
Ischemic_stroke	SH3RF1	4	169271104	169271105	0.202331	rs4692742	-3.69	rs992939	0.211	-11.95	2.349	377	377	susie	0.21	9.2e-37	-2.3581	0.01837
Ischemic_stroke	NEK1	4	169612628	169612629	0.109101	rs4692742	-3.69	rs13550	0.0191	5.27	-1.77	338	16	enet	0.027	1.3e-05	-2.1811	0.02918
Ischemic_stroke	RP11-10K16.1	4	173169651	173169652	0.071312	rs6852770	-3.03	rs3966014	0.0279	-4.94	2.53	305	13	enet	0.043	3.9e-08	-2.1576	0.03096
Ischemic_stroke	SCRG1	4	173406379	173406380	0.011939	rs6852770	-3.03	rs13114604	5.61e-05	-3.04	-1.746	328	2	lasso	0.00079	0.22	2.3189	0.0204
Ischemic_stroke	GPM6A	4	176002663	176002664	0.070838	rs4690652	-3.1	rs1564880	0.0133	-4.7	2.281	446	15	enet	0.023	4.8e-05	-2.8514	0.00435
Ischemic_stroke	PDLIM3	4	185535611	185535612	0.019319	rs7663827	3.03	rs7674108	0.00608	-2.85	2.582	537	1	top1	0.0061	0.024	-2.582	0.00982
Ischemic_stroke	TLR3	4	186069151	186069152	0.075692	rs1511802	3.96	rs7687961	0.0389	5.8	-2.685	594	594	susie	0.045	2e-08	-2.9997	0.0027
Ischemic_stroke	FLJ38576	4	186191489	186191490	0.05536	rs1511802	3.96	rs7687961	0.0308	5.19	-2.685	582	15	enet	0.035	5.6e-07	-2.5474	0.01085
Ischemic_stroke	CYP4V2	4	186191519	186191520	0.422099	rs1511802	3.96	rs13146272	0.222	12.26	-3.323	582	35	enet	0.36	8.3e-68	-2.2692	0.02325
Ischemic_stroke	LINC02145	5	6339883	6339884	0.272714	rs10053455	-3.18	rs271399	0.168	10.71	-1.843	628	6	lasso	0.19	9.5e-33	-2.15378	0.0313
Ischemic_stroke	RETREG1	5	16617057	16617058	0.257907	rs173738	2.77	rs382288	0.115	9.08	1.336	490	490	susie	0.18	4.3e-30	2.01841	0.0435
Ischemic_stroke	NA	5	17486230	17486231	-0.011987	rs2929710	2.73	rs1540599	0.00277	-2.42	-2.328	331	1	top1	0.0028	0.091	2.328	0.0199
Ischemic_stroke	CTD-2353F22.1	5	36725194	36725195	0.55996	rs396542	-2.41	rs1025288	0.425	16.92	1.892	393	6	lasso	0.43	3.9e-84	2.02547	0.0428
Ischemic_stroke	LIFR	5	38606305	38606306	0.005979	rs1896664	3.4	rs6862038	-0.00135	2.8	-0.74	435	435	susie	0.0015	0.16	2.74887	0.00598
Ischemic_stroke	PRKAA1	5	40798373	40798374	0.026678	rs3792822	3.14	rs10074991	-0.00147	3.55	2.134	442	3	lasso	0.0034	0.071	2.12128	0.0339
Ischemic_stroke	TMEM267	5	43483892	43483893	-0.00123	rs10045029	3.48	rs7734733	0.000702	-2.28	2.493	264	1	top1	0.0007	0.23	-2.493	0.0127
Ischemic_stroke	NNT	5	43602691	43602692	0.171721	rs4866852	3.6	rs4403180	0.066	7.79	3.235	254	22	enet	0.11	5.9e-19	3.22534	0.00126
Ischemic_stroke	LINC01948	5	56481945	56481946	0.08845	rs158082	3.31	rs287276	0.0431	6.23	-2.32	544	544	susie	0.047	9e-09	-2.13742	0.0326
Ischemic_stroke	SREK1IP1	5	64768684	64768685	-0.001545	rs1579841	-3.48	rs272624	0.00377	-3.21	2.39	356	1	top1	0.0038	0.061	-2.39	0.0168
Ischemic_stroke	ARSB	5	78986086	78986087	0.167218	rs2362834	2.81	rs163126	0.0719	-7.08	-2.209	450	39	enet	0.099	5.2e-17	2.68812	0.00719
Ischemic_stroke	RP11-343L5.2	5	83050963	83050964	0.055371	rs16900386	2.96	rs35268	-0.00147	-3.47	2.258	407	4	lasso	-0.00066	0.45	-2.26203	0.0237
Ischemic_stroke	LUCAT1	5	91314330	91314331	0.001241	rs4398667	-2.58	rs1473048	0.00368	3.59	2.061	316	1	lasso	0.017	0.00044	2.061	0.0393
Ischemic_stroke	ERAP2	5	96875938	96875939	0.665421	rs1230358	-3.43	rs2762	0.738	22.23	-2.616	505	71	enet	0.76	3e-212	-2.28865	0.0221
Ischemic_stroke	LNPEP	5	96935809	96935810	0.106291	rs1230358	-3.43	rs27711	0.0597	6.88	-2.78	502	502	susie	0.079	8.2e-14	-2.46473	0.0137
Ischemic_stroke	LIX1-AS1	5	97089074	97089075	0.012466	rs1230358	-3.43	rs316181	-0.000603	3.16	-1.992	453	1	top1	-0.0006	0.44	-1.992	0.0464
Ischemic_stroke	CAMK4	5	111223652	111223653	0.021167	rs9285875	-2.96	rs9285875	0.0157	-4.03	-2.955	428	6	enet	0.027	1.4e-05	2.41462	0.0158
Ischemic_stroke	ZNF608	5	124748806	124748807	0.054028	rs7737428	3.58	rs4836134	-0.000642	3.32	2.602	515	515	susie	0.0018	0.13	2.15143	0.0314
Ischemic_stroke	PHAX	5	126600267	126600268	-0.008206	rs2973600	3.69	rs6595726	0.00377	-2.37	2.131	409	1	top1	0.0038	0.061	-2.131	0.0331
Ischemic_stroke	HNRNPKP1	5	127512841	127512842	0.003439	rs2585193	-4.43	rs2240800	-0.00133	2.85	-3.202	381	1	lasso	0.001	0.19	-3.202	0.00136
Ischemic_stroke	PRRC1	5	127517608	127517609	0.134395	rs2585193	-4.43	rs411970	0.0671	6.95	-2.027	381	1	top1	0.067	6e-12	-2.027	0.0427
Ischemic_stroke	HSPA4	5	133051961	133051962	0.081535	rs1560084	3.37	rs6596102	0.0408	-5.46	-2.743	391	1	top1	0.041	7.9e-08	2.743	0.00609
Ischemic_stroke	SKP1	5	134177037	134177038	0.075684	rs4997055	3.24	rs13356194	0.0427	6.09	2.508	434	1	top1	0.043	4e-08	2.508	0.0121
Ischemic_stroke	CDKL3	5	134371046	134371047	0.002336	rs4997055	3.24	rs2112585	-0.00124	2.59	-1.424	305	305	susie	0.0025	0.1	-2.62356	0.0087
Ischemic_stroke	RP11-215P8.2	5	134395007	134395008	0.005277	rs4997055	3.24	rs17167484	-0.00149	2.92	2.721	289	1	lasso	0.0029	0.088	2.721	0.00651
Ischemic_stroke	CATSPER3	5	134995640	134995641	0.017474	rs299372	-4.03	rs4997055	0.00324	3.37	3.238	394	1	lasso	0.015	0.00082	3.238	0.0012
Ischemic_stroke	SPOCK1	5	137598378	137598379	0.026681	rs4976425	-2.71	rs7722600	0.0211	4.28	2.232	410	1	top1	0.021	9.4e-05	2.232	0.0256
Ischemic_stroke	HNRNPA0	5	137754375	137754376	0.016463	rs17637720	-3.13	rs10515496	-0.00102	-3.26	2.179	374	1	top1	-0.001	0.57	-2.179	0.0293
Ischemic_stroke	BRD8	5	138178985	138178986	0.002474	rs6596445	4.35	rs2060214	0.00521	-2.42	3.905	292	1	top1	0.0052	0.034	-3.905	9.42e-05
Ischemic_stroke	EIF4EBP3	5	140547665	140547666	0.010913	rs11558407	2.66	rs17844309	-0.00148	2.5	-1.818	327	20	enet	0.0088	0.0085	-2.0617	0.0392
Ischemic_stroke	DIAPH1	5	141619054	141619055	0.019196	rs3805695	-3.53	rs17097850	-0.00102	3.65	-1.411	529	13	enet	0.0054	0.032	-2.43105	0.0151
Ischemic_stroke	RELL2	5	141636949	141636950	0.095728	rs3805695	-3.53	rs11748064	0.0427	-5.89	-3.128	527	527	susie	0.045	1.8e-08	3.17176	0.00152
Ischemic_stroke	NR3C1	5	143435511	143435512	0.012733	rs6861643	3.19	rs853176	-0.00108	-3.38	-2.149	517	1	top1	-0.0011	0.6	2.149	0.0316
Ischemic_stroke	YIPF5	5	144170713	144170714	0.473761	rs6861643	3.19	rs6864309	0.405	-16.52	-2.428	415	31	enet	0.42	4.9e-82	2.57426	0.01
Ischemic_stroke	LARS1	5	146182659	146182660	0.069782	rs12188401	-3.6	rs10988	0.102	8.65	-3.094	431	431	susie	0.11	4.6e-18	-3.22219	0.00127
Ischemic_stroke	DPYSL3	5	147510055	147510056	0.019187	rs13179236	2.74	rs12655364	0.0152	-3.96	2.291	422	1	top1	0.015	0.00082	-2.291	0.022
Ischemic_stroke	HMGXB3	5	150001167	150001168	0.122408	rs13158830	3.28	rs4705104	0.0759	-7.46	-2.012	567	1	top1	0.076	2.3e-13	2.012	0.0442
Ischemic_stroke	CD74	5	150412928	150412929	0.014883	rs6874642	-3.09	rs6869426	0.00695	3.78	-2.355	481	1	lasso	0.019	0.00023	-2.355	0.0185
Ischemic_stroke	SYNPO	5	150601079	150601080	0.007579	rs6874642	-3.09	rs891944	0.000865	3.29	-1.981	500	1	top1	0.00087	0.21	-1.981	0.0476
Ischemic_stroke	ATOX1	5	151758778	151758779	0.048364	rs6579897	3.06	rs2964589	0.0231	-5.13	2.88	554	554	susie	0.029	4.7e-06	-2.43558	0.0149
Ischemic_stroke	RPLP1P6	5	151766377	151766378	0.102044	rs6579897	3.06	rs12653926	0.103	-8.8	2.9	549	549	susie	0.11	1.1e-18	-2.89386	0.00381
Ischemic_stroke	G3BP1	5	151771044	151771045	0.023055	rs6579897	3.06	rs12653926	0.0125	-3.93	2.9	547	1	top1	0.012	0.0022	-2.9	0.00373
Ischemic_stroke	THG1L	5	157731196	157731197	0.012791	rs202806	-4.1	rs10515751	-0.00123	2.99	2.135	546	1	lasso	0.012	0.0027	2.135	0.0328
Ischemic_stroke	SLU7	5	160421710	160421711	0.057348	rs1592749	-2.77	rs17057781	0.00548	4.32	2.704	468	5	lasso	0.013	0.0021	3.23617	0.00121
Ischemic_stroke	CTB-63M22.1	5	166382304	166382305	0.01718	rs830664	2.87	rs4868764	0.00473	3.5	2.33	410	1	lasso	0.0083	0.01	2.33	0.0198
Ischemic_stroke	CTB-37A13.1	5	169779364	169779365	0.060095	rs2546707	-3.57	rs1013192	0.00838	-4.63	-0.802	600	19	enet	0.023	5.1e-05	2.31964	0.0204
Ischemic_stroke	C5orf58	5	170232446	170232447	0.085697	rs6555897	3.44	rs2287738	0.0296	4.82	-1.984	749	1	top1	0.03	4.5e-06	-1.984	0.0473
Ischemic_stroke	RP11-779O18.3	5	172777491	172777492	0.093483	rs2731683	3.11	rs322372	0.0418	-5.77	-2.2	529	14	enet	0.048	5.8e-09	1.9704	0.0488
Ischemic_stroke	SFXN1	5	175477061	175477062	0.074354	rs1471107	-3.49	rs198039	0.0154	-5.23	-0.6	560	3	lasso	0.042	6.2e-08	2.39931	0.0164
Ischemic_stroke	HK3	5	176899331	176899332	0.060169	rs10463063	3.15	rs6889621	0.000107	-2.96	2.867	388	1	top1	0.00011	0.3	-2.867	0.00414
Ischemic_stroke	F12	5	177409575	177409576	0.001661	rs10463063	3.15	rs2456180	-0.00144	-2.63	2.152	258	1	lasso	0.0085	0.0097	-2.152	0.0314
Ischemic_stroke	CTC-241N9.1	5	179859012	179859013	-0.010404	rs6894856	3.44	rs11249671	0.00315	-2.26	-2.184	437	1	top1	0.0032	0.078	2.184	0.029
Ischemic_stroke	CTC-563A5.2	5	179963614	179963615	0.047452	rs6894856	3.44	rs10479558	0.00965	4.52	3.169	423	9	enet	0.013	0.0015	3.63652	0.000276
Ischemic_stroke	RNF130	5	180072117	180072118	0.199589	rs6894856	3.44	rs10479558	0.128	9.43	3.169	409	1	top1	0.13	6.8e-22	3.169	0.00153
Ischemic_stroke	FOXQ1	6	1312439	1312440	0.068304	rs7750826	5.84	rs6925983	0.0129	-3.95	0.331	746	746	susie	0.016	0.00066	2.04425	0.040929
Ischemic_stroke	RP1-40E16.12	6	3068893	3068894	0.182049	rs11242820	-2.75	rs12200314	0.0963	8.17	-2.451	638	1	top1	0.096	1.2e-16	-2.451	0.014246
Ischemic_stroke	FAM50B	6	3849385	3849386	0.018522	rs226930	-3.11	rs4959877	0.0455	-5.7	2.594	597	1	top1	0.045	1.5e-08	-2.594	0.009487
Ischemic_stroke	CDYL	6	4706158	4706159	0.042585	rs1016598	3.83	rs7760489	-0.000847	2.98	-2.952	653	2	lasso	0.0043	0.049	-2.88426	0.003923
Ischemic_stroke	LYRM4	6	5260938	5260939	0.16018	rs9502289	-3.92	rs10498665	0.0672	6.91	2.283	616	616	susie	0.075	3.6e-13	2.40412	0.016211
Ischemic_stroke	LY86-AS1	6	6622770	6622771	0.025141	rs6597211	-3.06	rs6924103	0.0149	-4.48	-1.998	780	2	lasso	0.019	0.00021	2.04336	0.041016
Ischemic_stroke	SSR1	6	7347445	7347446	0.156707	rs11243180	3.43	rs6927113	0.0473	-6.04	2.898	607	24	enet	0.089	1.6e-15	-3.18927	0.001426
Ischemic_stroke	RIOK1	6	7389743	7389744	0.153368	rs11243180	3.43	rs9791270	0.133	-10.1	3.206	602	28	enet	0.15	4.4e-25	-3.1499	0.001633
Ischemic_stroke	DSP	6	7541574	7541575	0.081583	rs11243180	3.43	rs11243180	0.0565	-6.69	3.434	580	580	susie	0.057	2.2e-10	-3.31417	0.000919
Ischemic_stroke	SYCP2L	6	10886830	10886831	0.431037	rs6910232	-3.33	rs9379896	0.34	15.13	-1.51	471	26	enet	0.37	2.6e-70	-2.10506	0.035286
Ischemic_stroke	RNF182	6	13924445	13924446	0.569397	rs742211	-4.18	rs7761500	0.416	16.8	2.317	445	8	lasso	0.56	1.8e-122	3.37609	0.000735
Ischemic_stroke	KIF13A	6	17987622	17987623	0.059333	rs1570682	2.78	rs2876471	0.0162	4.93	-2.218	454	10	enet	0.019	0.00018	-2.35507	0.018519
Ischemic_stroke	GPLD1	6	24489621	24489622	0.085514	rs2223588	4.39	rs1883415	0.0257	4.88	2.095	610	6	lasso	0.031	2.3e-06	2.15531	0.031138
Ischemic_stroke	KRT8P43	6	24598011	24598012	0.058865	rs2223588	4.39	rs761100	0.0547	-6.17	3.58	618	1	top1	0.055	5.3e-10	-3.58	0.000344
Ischemic_stroke	KIAA0319	6	24646154	24646155	0.265291	rs2223588	4.39	rs761100	0.105	-9.49	3.58	614	23	enet	0.16	6.4e-28	-3.70274	0.000213
Ischemic_stroke	ARMH2	6	24798888	24798889	0.058991	rs2223588	4.39	rs1132352	0.00727	4.53	2.045	597	1	top1	0.0073	0.015	2.045	0.040855
Ischemic_stroke	CARMIL1	6	25279077	25279078	0.313953	rs932316	3.64	rs2328883	0.213	-12.21	2.287	633	29	enet	0.24	6.9e-42	-3.12081	0.001804
Ischemic_stroke	SNRPC	6	34757405	34757406	0.040792	rs12661389	3.37	rs2744961	0.018	-4.36	2.457	357	1	top1	0.018	0.00029	-2.457	0.01401
Ischemic_stroke	UHRF1BP1	6	34792014	34792015	0.27048	rs12661389	3.37	rs6899938	0.377	15.93	1.847	360	43	enet	0.41	2.8e-78	2.29524	0.021719
Ischemic_stroke	CDKN1A	6	36676459	36676460	0.043637	rs3176326	-4.53	rs12199301	-9.94e-05	-3.56	-1.322	555	555	susie	0.0087	0.0091	2.78367	0.005375
Ischemic_stroke	CPNE5	6	36840001	36840002	-0.023223	rs3176326	-4.53	rs11970008	0.00205	2.65	2.188	549	1	top1	0.002	0.12	2.188	0.02867
Ischemic_stroke	CCDC167	6	37499921	37499922	0.147672	rs4714085	2.91	rs1757171	0.0757	-7.95	2.037	486	486	susie	0.081	3.2e-14	-2.16095	0.030699
Ischemic_stroke	RP1-153P14.5	6	37545144	37545145	0.325952	rs4714085	2.91	rs1757181	0.367	15.7	1.912	460	10	enet	0.37	8.4e-70	2.00394	0.045076
Ischemic_stroke	RP1-153P14.7	6	37567715	37567716	0.498733	rs4714085	2.91	rs1757171	0.463	17.7	2.037	460	19	enet	0.52	2.8e-108	2.10361	0.035413
Ischemic_stroke	MEA1	6	43013967	43013968	0.024569	rs7742789	3.43	rs4711731	0.00457	-3.49	2.097	358	17	enet	0.0059	0.026	-2.48737	0.012869
Ischemic_stroke	KLC4	6	43040776	43040777	0.031745	rs7742789	3.43	rs2242416	0.00786	-3.69	3.357	357	1	lasso	0.012	0.0028	-3.357	0.000788
Ischemic_stroke	XPO5	6	43576074	43576075	-0.006031	rs7742789	3.43	rs1761768	0.0022	2.86	-1.988	407	1	top1	0.0022	0.12	-1.988	0.046812
Ischemic_stroke	RSPH9	6	43645045	43645046	0.082232	rs7742789	3.43	rs7106	0.0352	5.09	-2.41	409	1	top1	0.035	5.9e-07	-2.41	0.015953
Ischemic_stroke	VEGFA	6	43770212	43770213	0.00432	rs7742789	3.43	rs735775	-0.00147	2.93	-0.558	429	429	susie	-0.0005	0.41	-2.614	0.008949
Ischemic_stroke	RP1-244F24.1	6	45422004	45422005	0.001979	rs12529946	2.8	rs10498760	0.0033	-3.18	2.23	381	1	top1	0.0033	0.074	-2.23	0.025747
Ischemic_stroke	CENPQ	6	49463377	49463378	0.165436	rs2501966	-3.57	rs2501966	0.182	11.08	-3.572	347	13	enet	0.18	2.1e-31	-2.93484	0.003337
Ischemic_stroke	LGSN	6	63319976	63319977	0.31394	rs6921058	-2.56	rs2800017	0.273	-13.66	-2.136	276	16	enet	0.27	1.9e-48	2.25917	0.023873
Ischemic_stroke	B3GAT2	6	70957037	70957038	0.032811	rs7754217	2.7	rs4706460	0.0046	-3.61	2.191	405	3	lasso	0.0087	0.0091	-2.10902	0.034943
Ischemic_stroke	KHDC1	6	73310364	73310365	-0.007471	rs9341423	2.82	rs488114	0.00225	-2.59	1.97	365	1	top1	0.0023	0.11	-1.97	0.048838
Ischemic_stroke	TMEM30A-DT	6	75285013	75285014	0.017159	rs3798461	2.85	rs2703662	-0.000953	-3.33	-1.475	248	248	susie	0.0044	0.048	2.17434	0.02968
Ischemic_stroke	SH3BGRL2	6	79631282	79631283	0.099045	rs346291	-3.24	rs2245410	0.0425	-6.21	1.796	508	15	enet	0.057	2.5e-10	-2.03237	0.042116
Ischemic_stroke	ELOVL4	6	79947579	79947580	0.036621	rs346291	-3.24	rs151583	0.0236	4.32	2.45	467	1	top1	0.024	3.8e-05	2.45	0.014286
Ischemic_stroke	BCKDHB	6	80106646	80106647	0.037651	rs346291	-3.24	rs3805896	0.0132	4.48	0.714	457	9	enet	0.021	8.8e-05	2.06161	0.039245
Ischemic_stroke	PNRC1	6	89080750	89080751	0.133693	rs7452602	3.44	rs10447337	0.0966	8.45	2.11	387	5	lasso	0.11	6.3e-19	2.12863	0.033285
Ischemic_stroke	SRSF12	6	89118080	89118081	0.014435	rs7452602	3.44	rs9451140	-0.00149	3.11	2.024	392	392	susie	0.0011	0.18	2.748	0.005996
Ischemic_stroke	RRAGD	6	89412269	89412270	0.047704	rs7452602	3.44	rs13217501	0.0199	-5.42	-1.875	443	4	lasso	0.033	1.1e-06	2.25535	0.024111
Ischemic_stroke	UFL1	6	96521594	96521595	0.059565	rs1127175	3.07	rs1127175	0.0419	5.54	3.069	422	1	top1	0.042	5.4e-08	3.069	0.002148
Ischemic_stroke	COQ3	6	99394203	99394204	0.021923	rs17822911	3.08	rs4839756	-0.000666	3.13	-2.058	473	1	top1	-0.00067	0.46	-2.058	0.03959
Ischemic_stroke	SMPDL3A	6	122789048	122789049	0.374066	rs11751996	2.24	rs6913003	0.0584	7.46	1.453	417	44	enet	0.23	8.2e-40	2.40547	0.016152
[truncated: 1,226 more rows]
