# Supplementary material for: Multi-omics integration reveals the role of N6-methyladenosine in epilepsy, ischemic stroke, and vascular dementia
Source: Mol Brain. 2025 Jul 7;18:58. doi: 10.1186/s13041-025-01228-4 (PMC12236031; doi:10.1186/s13041-025-01228-4)
Supplement: Supplementary file 4 — Supplementary Material 4 [file 13041_2025_1228_MOESM4_ESM.xlsx]

## Sheet: Sheet1
Table 4. m6A-Gene-Disease Associations
source	target	target-type
epilepsy	ARHGAP33	gene
epilepsy	DHRS9	gene
epilepsy	ENTPD3-AS1	gene
epilepsy	FSTL1	gene
epilepsy	LSR	gene
epilepsy	NBL1	gene
epilepsy	PARP1	gene
epilepsy	PHOSPHO2	gene
epilepsy	QRICH2	gene
epilepsy	RNF157	gene
epilepsy	RP11-267M23.4	gene
epilepsy	RPL14	gene
epilepsy	ZNF619	gene
epilepsy	chr19_35761998_35762133	m6a
epilepsy	chr19_36526311_36526448	m6a
epilepsy	chr2_170662280_170662439	m6a
epilepsy	chr3_41281171_41281351	m6a
epilepsy	chr3_119813123_119813340	m6a
epilepsy	chr1_19247469_19247617	m6a
epilepsy	chr1_227300284_227300598	m6a
epilepsy	chr17_73663421_73663627	m6a
epilepsy	chr8_95546992_95547153	m6a
ARHGAP33	chr19_35761998_35762133	m6a
ARHGAP33	chr19_36526311_36526448	m6a
DHRS9	chr2_170662280_170662439	m6a
ENTPD3-AS1	chr3_41281171_41281351	m6a
FSTL1	chr3_119813123_119813340	m6a
LSR	chr19_36526311_36526448	m6a
NBL1	chr1_19247469_19247617	m6a
PARP1	chr1_227300284_227300598	m6a
PHOSPHO2	chr2_170662280_170662439	m6a
QRICH2	chr17_73663421_73663627	m6a
RNF157	chr17_73663421_73663627	m6a
RP11-267M23.4	chr8_95546992_95547153	m6a
RPL14	chr3_41281171_41281351	m6a
ZNF619	chr3_41281171_41281351	m6a
ischemic_stroke	ACADVL	gene
ischemic_stroke	ACOX1	gene
ischemic_stroke	ALG11	gene
ischemic_stroke	ATP1B2	gene
ischemic_stroke	BLMH	gene
ischemic_stroke	C2orf15	gene
ischemic_stroke	CALCRL	gene
ischemic_stroke	CCR1	gene
ischemic_stroke	CCR3	gene
ischemic_stroke	CCR9	gene
ischemic_stroke	CD40	gene
ischemic_stroke	CD52	gene
ischemic_stroke	CENPN	gene
ischemic_stroke	CHAF1A	gene
ischemic_stroke	CHRNB1	gene
ischemic_stroke	CKAP2	gene
ischemic_stroke	CTB-50L17.9	gene
ischemic_stroke	DVL2	gene
ischemic_stroke	ELP3	gene
ischemic_stroke	ELP5	gene
ischemic_stroke	ERGIC3	gene
ischemic_stroke	FBXL12	gene
ischemic_stroke	FER1L4	gene
ischemic_stroke	FLT1P1	gene
ischemic_stroke	HNRNPA1L2	gene
ischemic_stroke	KTN1-AS1	gene
ischemic_stroke	KTN1	gene
ischemic_stroke	MPND	gene
ischemic_stroke	MPO	gene
ischemic_stroke	MZF1	gene
ischemic_stroke	NUCB2	gene
ischemic_stroke	NUP88	gene
ischemic_stroke	PPP5C	gene
ischemic_stroke	PTK2B	gene
ischemic_stroke	RABEP1	gene
ischemic_stroke	SCAND1	gene
ischemic_stroke	SEC16A	gene
ischemic_stroke	SKA2	gene
ischemic_stroke	SLC44A2	gene
ischemic_stroke	SMARCA4	gene
ischemic_stroke	ST6GAL1	gene
ischemic_stroke	TPGS2	gene
ischemic_stroke	TSGA10	gene
ischemic_stroke	TSNARE1	gene
ischemic_stroke	UTP14C	gene
ischemic_stroke	WDFY2	gene
ischemic_stroke	ZIK1	gene
ischemic_stroke	ZNF266	gene
ischemic_stroke	ZNF268	gene
ischemic_stroke	ZNF362	gene
ischemic_stroke	ZNF683	gene
ischemic_stroke	ZZEF1	gene
ischemic_stroke	chr17_7218198_7218419	m6a
ischemic_stroke	chr17_74221927_74222266	m6a
ischemic_stroke	chr13_52763759_52764034	m6a
ischemic_stroke	chr17_29226343_29226632	m6a
ischemic_stroke	chr2_99725755_99725993	m6a
ischemic_stroke	chr2_187350996_187351258	m6a
ischemic_stroke	chr3_46007687_46007932	m6a
ischemic_stroke	chr3_47161628_47162083	m6a
ischemic_stroke	chr20_44506739_44506889	m6a
ischemic_stroke	chr1_27057703_27057962	m6a
ischemic_stroke	chr16_81094230_81094520	m6a
ischemic_stroke	chr19_4408927_4409103	m6a
ischemic_stroke	chr8_27622624_27622754	m6a
ischemic_stroke	chr20_34636600_34636763	m6a
ischemic_stroke	chr19_9677585_9677738	m6a
ischemic_stroke	chr14_56139345_56139514	m6a
ischemic_stroke	chr14_56138297_56138468	m6a
ischemic_stroke	chr17_57089606_57089799	m6a
ischemic_stroke	chr19_59065322_59065600	m6a
ischemic_stroke	chr11_17469593_17469877	m6a
ischemic_stroke	chr17_4863989_4864148	m6a
ischemic_stroke	chr17_5222964_5223397	m6a
ischemic_stroke	chr19_46456958_46457115	m6a
ischemic_stroke	chr9_138852782_138853229	m6a
ischemic_stroke	chr19_11040045_11040373	m6a
ischemic_stroke	chr3_185867800_185867966	m6a
ischemic_stroke	chr18_34297863_34298029	m6a
ischemic_stroke	chr8_143352480_143352684	m6a
ischemic_stroke	chr12_133634130_133634364	m6a
ischemic_stroke	chr1_33233449_33233594	m6a
ischemic_stroke	chr17_3765156_3765372	m6a
ACADVL	chr17_7218198_7218419	m6a
ACOX1	chr17_74221927_74222266	m6a
ALG11	chr13_52763759_52764034	m6a
ATP1B2	chr17_7218198_7218419	m6a
BLMH	chr17_29226343_29226632	m6a
C2orf15	chr2_99725755_99725993	m6a
CALCRL	chr2_187350996_187351258	m6a
CCR1	chr3_46007687_46007932	m6a
CCR1	chr3_47161628_47162083	m6a
CCR3	chr3_46007687_46007932	m6a
CCR3	chr3_47161628_47162083	m6a
CCR9	chr3_46007687_46007932	m6a
CD40	chr20_44506739_44506889	m6a
CD52	chr1_27057703_27057962	m6a
CENPN	chr16_81094230_81094520	m6a
CHAF1A	chr19_4408927_4409103	m6a
CHRNB1	chr17_7218198_7218419	m6a
CKAP2	chr13_52763759_52764034	m6a
CTB-50L17.9	chr19_4408927_4409103	m6a
DVL2	chr17_7218198_7218419	m6a
ELP3	chr8_27622624_27622754	m6a
ELP5	chr17_7218198_7218419	m6a
ERGIC3	chr20_34636600_34636763	m6a
FBXL12	chr19_9677585_9677738	m6a
FER1L4	chr20_34636600_34636763	m6a
FLT1P1	chr3_46007687_46007932	m6a
FLT1P1	chr3_47161628_47162083	m6a
HNRNPA1L2	chr13_52763759_52764034	m6a
KTN1-AS1	chr14_56139345_56139514	m6a
KTN1	chr14_56138297_56138468	m6a
KTN1	chr14_56139345_56139514	m6a
MPND	chr19_4408927_4409103	m6a
MPO	chr17_57089606_57089799	m6a
MZF1	chr19_59065322_59065600	m6a
NUCB2	chr11_17469593_17469877	m6a
NUP88	chr17_4863989_4864148	m6a
NUP88	chr17_5222964_5223397	m6a
PPP5C	chr19_46456958_46457115	m6a
PTK2B	chr8_27622624_27622754	m6a
RABEP1	chr17_4863989_4864148	m6a
RABEP1	chr17_5222964_5223397	m6a
SCAND1	chr20_34636600_34636763	m6a
SEC16A	chr9_138852782_138853229	m6a
SKA2	chr17_57089606_57089799	m6a
SLC44A2	chr19_11040045_11040373	m6a
SMARCA4	chr19_11040045_11040373	m6a
ST6GAL1	chr3_185867800_185867966	m6a
TPGS2	chr18_34297863_34298029	m6a
TSGA10	chr2_99725755_99725993	m6a
TSNARE1	chr8_143352480_143352684	m6a
UTP14C	chr13_52763759_52764034	m6a
WDFY2	chr13_52763759_52764034	m6a
ZIK1	chr19_59065322_59065600	m6a
ZNF266	chr19_9677585_9677738	m6a
ZNF268	chr12_133634130_133634364	m6a
ZNF362	chr1_33233449_33233594	m6a
ZNF683	chr1_27057703_27057962	m6a
ZZEF1	chr17_3765156_3765372	m6a
vascular_dementia	ARL16	gene
vascular_dementia	EFCAB13	gene
vascular_dementia	EME2	gene
vascular_dementia	ETHE1	gene
vascular_dementia	LRRC4	gene
vascular_dementia	MCL1	gene
vascular_dementia	MRPL45P2	gene
vascular_dementia	NPEPPS	gene
vascular_dementia	PCBP3	gene
vascular_dementia	RP11-397E7.4	gene
vascular_dementia	SERINC2	gene
vascular_dementia	SLC38A1	gene
vascular_dementia	SMPD2	gene
vascular_dementia	TBKBP1	gene
vascular_dementia	TRAF2	gene
vascular_dementia	ZCCHC17	gene
vascular_dementia	ZNF224	gene
vascular_dementia	chr17_79650688_79650791	m6a
vascular_dementia	chr17_45514773_45515096	m6a
vascular_dementia	chr17_45515124_45516528	m6a
vascular_dementia	chr16_2009530_2009839	m6a
vascular_dementia	chr19_44088955_44089174	m6a
vascular_dementia	chr7_127977086_127977280	m6a
vascular_dementia	chr1_150532824_150533080	m6a
vascular_dementia	chr21_47817928_47818132	m6a
vascular_dementia	chr21_47822264_47822464	m6a
vascular_dementia	chr4_88450173_88450391	m6a
vascular_dementia	chr1_32377212_32377386	m6a
vascular_dementia	chr12_46385584_46385843	m6a
vascular_dementia	chr6_110528708_110528889	m6a
vascular_dementia	chr9_139257906_139258159	m6a
vascular_dementia	chr19_44397085_44397366	m6a
ARL16	chr17_79650688_79650791	m6a
EFCAB13	chr17_45514773_45515096	m6a
EFCAB13	chr17_45515124_45516528	m6a
EME2	chr16_2009530_2009839	m6a
ETHE1	chr19_44088955_44089174	m6a
LRRC4	chr7_127977086_127977280	m6a
MCL1	chr1_150532824_150533080	m6a
MRPL45P2	chr17_45514773_45515096	m6a
MRPL45P2	chr17_45515124_45516528	m6a
NPEPPS	chr17_45514773_45515096	m6a
NPEPPS	chr17_45515124_45516528	m6a
PCBP3	chr21_47817928_47818132	m6a
PCBP3	chr21_47822264_47822464	m6a
RP11-397E7.4	chr4_88450173_88450391	m6a
SERINC2	chr1_32377212_32377386	m6a
SLC38A1	chr12_46385584_46385843	m6a
SMPD2	chr6_110528708_110528889	m6a
TBKBP1	chr17_45514773_45515096	m6a
TBKBP1	chr17_45515124_45516528	m6a
TRAF2	chr9_139257906_139258159	m6a
ZCCHC17	chr1_32377212_32377386	m6a
ZNF224	chr19_44397085_44397366	m6a
