# Supplementary material for: Multi-omics integration reveals the role of N6-methyladenosine in epilepsy, ischemic stroke, and vascular dementia
Source: Mol Brain. 2025 Jul 7;18:58. doi: 10.1186/s13041-025-01228-4 (PMC12236031; doi:10.1186/s13041-025-01228-4)
Supplement: Supplementary file 5 — Supplementary Material 5 [file 13041_2025_1228_MOESM5_ESM.xlsx]

## Sheet: Sheet1
Table 5. Mendelian Randomization (MR) Analysis Results
id.exposure	id.outcome	outcome	exposure	method	nsnp	b	se	pval	lo_ci	up_ci	or	or_lci95	or_uci95	egger_pleiotropy_pavlue	heterogeneity_test_pavlue	I_square	PVE
NBL1	R10-GE	Generalized epilepsy	NBL1	Inverse variance weighted	5	-0.325264	0.110264	0.00317923	-0.541381	-0.109146	0.722337	0.581944	0.8966	0.490928	0.808818	0	NA
PARP1	R10-GE	Generalized epilepsy	PARP1	Inverse variance weighted	3	-0.303152	0.129745	0.0194646	-0.557453	-0.0488506	0.738487	0.572666	0.952323	NA	NA	0.287781	NA
RPL14	R10-GE	Generalized epilepsy	RPL14	Inverse variance weighted	3	0.366174	0.134852	0.00661991	0.101865	0.630484	1.44221	1.10723	1.87852	NA	NA	0	NA
ENTPD3-AS1	R10-GE	Generalized epilepsy	ENTPD3-AS1	Inverse variance weighted	2	0.451881	0.154665	0.00348151	0.148738	0.755023	1.57126	1.16037	2.12766	NA	NA	NA%	NA
RNF157	R10-GE	Generalized epilepsy	RNF157	Wald ratio	1	-0.632056	0.210294	0.00265069	-1.04423	-0.21988	0.531498	0.351962	0.802615	NA	NA	NA	0.016234
RP11-267M23.4	R10-GE	Generalized epilepsy	RP11-267M23.4	Wald ratio	1	0.903542	0.287832	0.00169448	0.339392	1.46769	2.46833	1.40409	4.33921	NA	NA	NA	0.0070369
ZNF619	R10-GE	Generalized epilepsy	ZNF619	Wald ratio	1	1.08691	0.395006	0.00593018	0.312694	1.86112	2.96508	1.3671	6.43092	NA	NA	NA	0.004223
CKAP2	GCST006908	Ischemic stroke	CKAP2	Inverse variance weighted	5	0.0679738	0.032639	0.0372882	0.00400135	0.131946	1.07034	1.00401	1.14105	0.111432	0.125586	0.444606	NA
CCR1	GCST006908	Ischemic stroke	CCR1	Inverse variance weighted	4	0.104023	0.0408112	0.0108065	0.0240335	0.184013	1.10963	1.02432	1.20203	0.39467	0.160541	0.418453	NA
CD40	GCST006908	Ischemic stroke	CD40	Inverse variance weighted	3	-0.0841496	0.041683	0.0435083	-0.165848	-0.00245086	0.919294	0.847175	0.997552	NA	NA	0.605591	NA
TPGS2	GCST006908	Ischemic stroke	TPGS2	Inverse variance weighted	6	-0.115246	0.0388732	0.00303011	-0.191438	-0.0390546	0.891147	0.825771	0.961698	0.0885272	0.156626	0.374447	NA
PPP5C	GCST006908	Ischemic stroke	PPP5C	Inverse variance weighted	3	0.065891	0.0247088	0.00765998	0.0174617	0.11432	1.06811	1.01762	1.12111	NA	NA	0	NA
C2orf15	GCST006908	Ischemic stroke	C2orf15	Inverse variance weighted	3	0.0709055	0.0300859	0.0184346	0.0119372	0.129874	1.07348	1.01201	1.13868	NA	NA	0	NA
NUP88	GCST006908	Ischemic stroke	NUP88	Inverse variance weighted	2	0.167917	0.0827543	0.0424472	0.00571905	0.330116	1.18284	1.00574	1.39113	NA	NA	NA%	NA
ZNF362	GCST006908	Ischemic stroke	ZNF362	Inverse variance weighted	2	0.0683561	0.0313995	0.029482	0.00681308	0.129899	1.07075	1.00684	1.13871	NA	NA	NA%	NA
MPO	GCST006908	Ischemic stroke	MPO	Inverse variance weighted	2	0.12356	0.0324298	0.000138922	0.0599978	0.187123	1.13152	1.06183	1.20578	NA	NA	NA%	NA
SCAND1	GCST006908	Ischemic stroke	SCAND1	Inverse variance weighted	3	-0.0839859	0.0357008	0.018648	-0.15396	-0.0140123	0.919444	0.857307	0.986085	NA	NA	0	NA
CTB-50L17.9	GCST006908	Ischemic stroke	CTB-50L17.9	Inverse variance weighted	2	0.105169	0.0411216	0.0105423	0.0245707	0.185768	1.1109	1.02488	1.20414	NA	NA	NA%	NA
SEC16A	GCST006908	Ischemic stroke	SEC16A	Inverse variance weighted	2	0.0720882	0.0363207	0.0471699	0.000899713	0.143277	1.07475	1.0009	1.15405	NA	NA	NA%	NA
ZNF683	GCST006908	Ischemic stroke	ZNF683	Inverse variance weighted	4	-0.0935766	0.0377278	0.0131268	-0.167523	-0.0196301	0.910668	0.845757	0.980561	0.725158	0.575458	0	NA
ELP5	GCST006908	Ischemic stroke	ELP5	Wald ratio	1	0.0900974	0.0423499	0.0333826	0.00709154	0.173103	1.09428	1.00712	1.18899	NA	NA	NA	0.026528
ST6GAL1	GCST006908	Ischemic stroke	ST6GAL1	Inverse variance weighted	3	0.0979982	0.0436328	0.0247055	0.012478	0.183518	1.10296	1.01256	1.20144	NA	NA	0.318138	NA
CALCRL	GCST006908	Ischemic stroke	CALCRL	Inverse variance weighted	3	0.198086	0.0489247	5.14818e-05	0.102194	0.293978	1.21907	1.1076	1.34175	NA	NA	0	NA
ZIK1	GCST006908	Ischemic stroke	ZIK1	Inverse variance weighted	3	0.115785	0.0533461	0.0299733	0.0112263	0.220343	1.12275	1.01129	1.2465	NA	NA	0	NA
CCR9	GCST006908	Ischemic stroke	CCR9	Wald ratio	1	0.227064	0.0898456	0.0114952	0.0509669	0.403161	1.25491	1.05229	1.49655	NA	NA	NA	0.0070667
KTN1-AS1	GCST006908	Ischemic stroke	KTN1-AS1	Wald ratio	1	0.249337	0.0935669	0.00770331	0.0659463	0.432728	1.28317	1.06817	1.54146	NA	NA	NA	0.0057222
FBXL12	GCST006908	Ischemic stroke	FBXL12	Wald ratio	1	-0.195679	0.0998362	0.0499958	-0.391358	0	0.822276	0.676138	1	NA	NA	NA	0.0051641
SMPD2	R10-F5-VASCDEM	Vascular dementia	SMPD2	Inverse variance weighted	2	0.173155	0.085954	0.0439557	0.00468558	0.341625	1.18905	1.0047	1.40723	NA	NA	NA%	NA
SERINC2	R10-F5-VASCDEM	Vascular dementia	SERINC2	Inverse variance weighted	5	0.176717	0.0837264	0.0348027	0.0126131	0.340821	1.19329	1.01269	1.4061	0.888478	0.757291	0	NA
MRPL45P2	R10-F5-VASCDEM	Vascular dementia	MRPL45P2	Wald ratio	1	-0.385022	0.138893	0.00556988	-0.657252	-0.112792	0.680436	0.518274	0.893336	NA	NA	NA	0.020566
MCL1	R10-F5-VASCDEM	Vascular dementia	MCL1	Inverse variance weighted	2	0.46348	0.153355	0.00250893	0.162904	0.764056	1.5896	1.17692	2.14697	NA	NA	NA%	NA
EME2	R10-F5-VASCDEM	Vascular dementia	EME2	Wald ratio	1	-0.327609	0.141531	0.020626	-0.605009	-0.0502095	0.720644	0.546069	0.95103	NA	NA	NA	0.015481
RP11-397E7.4	R10-F5-VASCDEM	Vascular dementia	RP11-397E7.4	Inverse variance weighted	2	0.902773	0.271064	0.000866974	0.371487	1.43406	2.46643	1.44989	4.19569	NA	NA	NA%	NA
