# Supplementary material for: Multi-omics integration reveals the role of N6-methyladenosine in epilepsy, ischemic stroke, and vascular dementia
Source: Mol Brain. 2025 Jul 7;18:58. doi: 10.1186/s13041-025-01228-4 (PMC12236031; doi:10.1186/s13041-025-01228-4)
Supplement: Supplementary file 6 — Supplementary Material 6 [file 13041_2025_1228_MOESM6_ESM.xlsx]

## Sheet: Sheet1
Table 6.Protein Associations with Diseases
Disease	Gene	CHR	P0	P1	HSQ	BEST.GWAS.ID	BEST.GWAS.Z	EQTL.ID	EQTL.R2	EQTL.Z	EQTL.GWAS.Z	NSNP	NWGT	MODEL	MODELCV.R2	MODELCV.PV	TWAS.Z	TWAS.P
Epilepsy	ADSS	1	244571796	244615436	0.0464	rs3006024	2.704	rs3123701	0.0481	-4.48	-1.984	125	1	top1	0.048	1e-05	1.984	0.04726
Epilepsy	AKR7A2	1	19630459	19638640	0.1225	rs16862684	2.812	rs6694099	0.0772	-5.96	1.656	125	125	bslmm	0.089	3.3e-09	-2.0873	0.03686
Epilepsy	EIF2B3	1	45316450	45452282	0.0331	rs8681	-3.274	rs264011	0.0295	4.46	-2.888	102	102	blup	0.032	0.00027	-2.7214	0.0065
Epilepsy	DOCK7	1	62920399	63153969	0.0689	rs635897	-2.198	rs10889325	0.0394	4.26	-0.625	123	123	blup	0.055	2.5e-06	-2.0572	0.03967
Epilepsy	RAB7L1	1	205737114	205744588	0.1329	rs823154	3.107	rs823114	0.0723	-5.36	-1.988	92	1	top1	0.072	2.1e-07	1.988	0.04681
Epilepsy	UROD	1	45477819	45481247	0.0194	rs8681	-3.274	rs998418	0.0229	-3.76	-3.141	52	7	enet	0.026	0.00097	2.9535	0.00314
Epilepsy	BCAN	1	156611182	156629324	0.1183	rs1750300	-1.921	rs3795736	0.0761	-6.65	-1.797	108	19	enet	0.1	1.2e-10	2.2063	0.02736
Epilepsy	SH3BGRL3	1	26605667	26608007	0.0539	rs4329500	-2.215	rs4659419	0.00143	3.74	-2.208	124	124	blup	0.041	4.9e-05	-2.2022	0.02765
Epilepsy	EFNA3	1	155036224	155060014	0.0742	rs3806256	2.4	rs4045192	0.0207	4.52	1.88	95	95	bslmm	0.05	7.7e-06	2.0722	0.03825
Epilepsy	AK5	1	77747736	78025651	0.1215	rs11801808	3.463	rs728741	0.105	6.91	-2.408	265	265	blup	0.15	3.2e-15	-2.8009	0.0051
Epilepsy	ALPL	1	21835858	21904905	0.066	rs2840331	2.977	rs1780329	0.0632	-5.22	-2.321	146	1	top1	0.063	4.6e-07	2.321	0.02029
Epilepsy	BPNT1	1	220230824	220263804	0.0522	rs3738336	2.573	rs17563262	0.0591	5.07	2.36	93	1	top1	0.059	1.1e-06	2.36	0.01827
Epilepsy	RAB3B	1	52373628	52456436	0.0858	rs2809949	2.351	rs2809949	0.0297	4.58	2.351	67	67	bslmm	0.042	3.3e-05	2.0564	0.03975
Epilepsy	RNPEP	1	201951500	201975275	0.2665	rs4630172	3.047	rs16849483	0.173	-8.13	1.824	96	96	bslmm	0.21	1.2e-21	-2.2198	0.02643
Epilepsy	MARC1	1	220960101	220987735	0.2623	rs2807857	-2.146	rs2642442	0.194	-8.7	2.028	136	1	top1	0.19	1.6e-19	-2.028	0.04256
Epilepsy	COX15	10	101471601	101491857	0.0724	rs3740078	2.31	rs11190245	0.064	-5.08	2.194	81	1	top1	0.064	3.8e-07	-2.194	0.0282
Epilepsy	IFIT5	10	91174343	91180758	0.1558	rs10887965	-2.61	rs304500	0.199	-8.99	-2.47	98	11	enet	0.2	1.7e-20	2.4426	0.0146
Epilepsy	ARHGAP12	10	32094365	32217742	0.0418	rs1419172	2.27	rs12256714	0.04	-4.18	-1.19	122	122	bslmm	0.043	2.8e-05	1.9754	0.0482
Epilepsy	NHLRC2	10	115614420	115676953	0.0734	rs2419872	-2.5	rs7913176	0.0602	-5.64	2.471	129	1	top1	0.06	8.4e-07	-2.471	0.0135
Epilepsy	REXO2	11	114310108	114321001	0.089	rs4466877	-2.01	rs11824249	0.00713	3.89	1.738	102	12	enet	0.023	0.0017	1.9729	0.0485
Epilepsy	CD82	11	44585977	44641913	0.1666	rs11605105	2.72	rs7935166	0.156	7.85	1.962	170	1	top1	0.16	9.7e-16	1.962	0.04976
Epilepsy	HTATIP2	11	20385231	20405329	0.1716	rs10833312	-2.18	rs10833312	0.0737	-5.57	-2.184	108	7	lasso	0.082	8.2e-09	2.0452	0.04083
Epilepsy	PTPMT1	11	47586982	47595013	0.0574	rs9666924	-2.15	rs1044269	0.0414	4.2	-2.111	38	5	lasso	0.056	2.2e-06	-2.167	0.03024
Epilepsy	SNX19	11	130745331	130786404	0.0946	rs750129	-3.26	rs6590535	0.0923	-5.8	-2.191	145	1	top1	0.092	1.2e-08	2.191	0.02845
Epilepsy	SWAP70	11	9685624	9774538	0.137	rs2082807	-3.13	rs373894	0.0891	-6.15	3.055	133	6	lasso	0.11	2.3e-11	-2.8213	0.00478
Epilepsy	SBF2	11	9800214	10315754	0.0652	rs373894	3.06	rs7944706	-0.00138	3.44	2.245	289	289	bslmm	0.022	0.0024	2.5073	0.01217
Epilepsy	LRP4	11	46878419	46940193	0.0708	rs7940441	-2.92	rs6485702	0.0146	4	-2.492	66	13	enet	0.03	0.00045	-2.2051	0.02744
Epilepsy	CCDC90B	11	82970139	82997450	0.0654	rs1943737	-2.23	rs494791	0.042	-4.49	-2.034	71	1	top1	0.042	3.6e-05	2.034	0.04195
Epilepsy	PAK1	11	77032752	77185680	0.0391	rs3018485	2.75	rs1670456	0.0262	-4.38	-1.27	101	101	blup	0.037	0.0001	2.0697	0.03848
Epilepsy	ALG8	11	77811982	77850706	0.1443	rs10793277	2.71	rs563453	0.0277	-4.16	-1.139	114	12	enet	0.053	0.0004	2.2155	0.02673
Epilepsy	PACSIN3	11	47199076	47207994	0.108	rs2087215	-2.86	rs1352307	0.0675	5.94	-1.332	83	4	lasso	0.087	6.7e-09	-2.0959	0.03609
Epilepsy	TMEM179B	11	62554887	62557877	0.0515	rs567791	2.27	rs2584916	0.0116	-3.65	1.827	58	15	enet	0.038	0.0033	-2.2177	0.02657
Epilepsy	SVIP	11	22835345	22851845	0.0736	rs12575930	3.06	rs10833823	0.0151	-4.08	-2.027	84	84	blup	0.039	6.9e-05	2.3638	0.01809
Epilepsy	BCAT1	12	24964295	25102393	0.2449	rs11047702	-2.59	rs1872644	0.086887	-6.02	2.362	204	204	bslmm	0.12	1.2e-12	-2.43	0.0152
Epilepsy	IQSEC3	12	175931	287626	0.0807	rs16931821	3.1	rs881194	-0.00142	3.54	0.118	121	121	blup	0.017	0.007	2.19	0.0282
Epilepsy	MIPEP	13	24304328	24463558	0.2054	rs7323925	2.58	rs11551114	0.226084	-10	-2.08	232	4	lasso	0.24	1.4e-24	2.0302	0.04233
Epilepsy	VWA8	13	42140973	42535256	0.2714	rs9562362	2.43	rs9594643	0.242212	-9.61	2.426	250	7	lasso	0.25	7.7e-26	-2.6132	0.00897
Epilepsy	PPP2R5C	14	102228135	102394326	0.2797	rs2448246	-2.35	rs736449	0.170891	-8.39	-1.411	104	34	enet	0.22	5.2e-22	2.5197	0.01174
Epilepsy	SDR39U1	14	24908972	24912111	0.2547	rs10140911	2.93	rs10140911	0.084608	-6.22	2.927	152	152	blup	0.11	1.6e-11	-3.8083	0.00014
Epilepsy	DHRS7	14	60610838	60636574	0.0658	rs3759692	-2.65	rs441282	0.103723	-6.79	-2.639	79	25	enet	0.11	1.5e-11	2.5413	0.01104
Epilepsy	AAGAB	15	67493371	67547533	0.0523	rs9806590	2.63	rs8025774	0.02888	-4.97	2.604	121	3	lasso	0.031	0.00062	-2.4284	0.0152
Epilepsy	IQGAP1	15	90931450	91045475	0.0576	rs7163622	2.69	rs17176602	0.00786	3.59	-0.903	141	141	bslmm	0.022	0.0024	-2.0466	0.0407
Epilepsy	HDDC3	15	91474148	91475799	0.0575	rs2290203	2.55	rs6496749	0.00365	3.32	1.458	108	37	enet	0.021	0.003	-2.28	0.0226
Epilepsy	DHODH	16	72042487	72058954	0.472	rs7185601	-2.755	rs7184117	0.2707	-10.4	-1.596	126	17	enet	0.32	1e-33	2.0596	0.0394
Epilepsy	CMC2	16	81009698	81053875	0.2191	rs1549288	2.749	rs9921914	0.30273	-11.27	2.105	147	13	enet	0.34	3.3e-36	-2.1183	0.0342
Epilepsy	GFER	16	2034208	2037750	0.0609	rs17135750	2.399	rs1058474	0.05479	5.17	2.345	86	1	top1	0.055	3.9e-06	2.345	0.019
Epilepsy	CHMP1A	16	89710839	89724253	0.0568	rs2377058	-2.533	rs164749	0.03821	-4.94	1.982	87	1	top1	0.038	7.9e-05	-1.982	0.0475
Epilepsy	VKORC1	16	31102163	31107301	0.0644	rs7294	2.259	rs2855475	0.04019	4.09	-2.17	51	1	top1	0.04	9.4e-05	-2.17	0.03
Epilepsy	IST1	16	71879899	71962913	0.2535	rs7185601	-2.755	rs12445641	0.02886	-5.15	0.919	115	115	blup	0.12	7e-12	-2.3284	0.0199
Epilepsy	PGP	16	2261998	2264808	0.0573	rs26866	2.963	rs26848	0.03394	4.86	-2.314	56	3	lasso	0.035	0.00014	-2.5748	0.01
Epilepsy	CES1	16	55836763	55867249	0.2016	rs17319026	-2.643	rs11076120	0.1291	7.09	2.319	118	118	bslmm	0.15	2e-14	2.05	0.0404
Epilepsy	PGS1	17	76374721	76421195	0.1062	rs9302876	-3.26	rs2292645	0.092092	5.96	1.527	140	23	enet	0.1	2.9e-10	2.5027	0.01233
Epilepsy	C1QBP	17	5336097	5352150	0.0511	rs1806264	3.21	rs3026106	0.009313	3.6	-1.007	116	116	bslmm	0.023	0.0018	-2.2105	0.02707
Epilepsy	ACLY	17	40023161	40086795	0.04	rs9907244	2.48	rs13412	0.006084	-3.52	-1.862	103	103	blup	0.012	0.018	2.0788	0.03763
Epilepsy	TBCD	17	80709940	80900724	0.3042	rs6502011	-2.75	rs729123	0.110287	8.6	-1.093	187	12	lasso	0.33	4.6e-35	-2.1981	0.02794
Epilepsy	ABCA5	17	67240452	67323385	0.2452	rs557491	-2.88	rs1550828	0.243967	9.67	2.152	104	23	enet	0.31	9e-32	2.4502	0.01428
Epilepsy	ACSF2	17	48503519	48552206	0.1024	rs736911	2.57	rs736911	0.069238	-5.31	2.567	113	113	bslmm	0.074	5.3e-08	-2.6676	0.00764
Epilepsy	SRR	17	2206677	2228554	0.211	rs5015342	2.55	rs12450028	0.296448	-10.65	2.214	112	4	lasso	0.3	4.4e-31	-2.209	0.02718
Epilepsy	TAX1BP3	17	3566196	3571976	0.065	rs2235107	-2.81	rs161397	0.041138	4.77	-2.645	119	1	top1	0.041	4.3e-05	-2.645	0.00817
Epilepsy	SLC14A1	18	43304092	43332485	0.321	rs900966	3.02	rs10853535	0.185841	8.74	2.563	170	23	enet	0.3	2e-29	1.96244	0.0497
Epilepsy	DCC	18	49866542	51057784	0.104	rs4078161	3.9	rs1394466	0.058152	-6.59	2.649	648	34	enet	0.12	3.1e-12	-2.29762	0.0216
Epilepsy	SARS2	19	39405906	39440495	0.1075	rs4803027	-2.27	rs4803027	0.02899	4.63	-2.265	104	2	lasso	0.036	0.00012	-2.3011	0.0214
Epilepsy	ARMC6	19	19144384	19170563	0.3556	rs8107145	1.66	rs7253352	0.00438	-2.98	-0.456	70	70	bslmm	0.084	5.4e-09	1.9848	0.0472
Epilepsy	TMEM143	19	48835613	48867494	0.1116	rs278061	-2.5	rs4801754	-0.00264	-2.87	1.082	112	112	bslmm	0.03	0.0004	-2.022	0.0432
Epilepsy	STAM2	2	152973315	153032506	0.0831	rs7588958	-3.486	rs4664089	0.0877	-6.69	2.415	82	5	lasso	0.098	4e-10	-2.523	0.0116
Epilepsy	ABCB6	2	220074490	220083712	0.0399	rs17574343	-2.426	rs6710315	0.0345	4.33	1.24	87	87	blup	0.039	6.3e-05	2.2066	0.0273
Epilepsy	NRP2	2	206546714	206662857	0.1321	rs3770993	2.16	rs849523	0.0364	3.92	-0.28	150	150	bslmm	0.043	3.5e-05	-2.3124	0.0208
Epilepsy	LRRFIP1	2	238536219	238722325	0.1139	rs7558097	1.972	rs734388	0.0473	-5.15	-0.915	222	222	blup	0.091	1.5e-09	1.9613	0.0498
Epilepsy	THNSL2	2	88469835	88486146	0.4757	rs11895481	-2.907	rs10865489	0.396	-10.4	-2.3	126	18	enet	0.47	6.7e-39	2.1319	0.033
Epilepsy	ASAP2	2	9346894	9545812	0.0982	rs2666214	-2.254	rs4392227	0.0371	-5.43	-1.923	159	159	bslmm	0.055	2.7e-06	2.0464	0.0407
Epilepsy	LCLAT1	2	30670092	30867091	0.2263	rs2602788	-2.58	rs2602788	0.183	-8.23	-2.58	217	19	enet	0.2	3.1e-19	2.0905	0.0366
Epilepsy	WDSUB1	2	160092304	160143310	0.4069	rs4233678	-3.537	rs7564250	0.508	-13.77	-2.414	132	35	enet	0.57	1.8e-69	2.4505	0.0143
Epilepsy	HIBCH	2	191054461	191208919	0.5049	rs698601	2.679	rs16832572	0.493	-13.97	2.37	138	11	enet	0.59	8.1e-76	-2.1241	0.0337
Epilepsy	C20orf194	20	3229951	3388272	0.0942	rs6084306	2.97	rs910768	0.00175	-3.43	2.452	140	140	bslmm	0.034	0.00044	-2.1302	0.03316
Epilepsy	TPD52L2	20	62496596	62522898	0.0492	rs6122208	3.07	rs7000	0.0234	-4.38	-2.817	79	5	lasso	0.03	0.00045	2.8592	0.00425
Epilepsy	YWHAB	20	43514317	43537173	0.0594	rs3746584	-2.23	rs2425684	0.03257	-3.91	2.086	86	1	top1	0.033	0.00028	-2.086	0.03698
Epilepsy	NPEPL1	20	57264187	57294294	0.0729	rs11578	2.8	rs6015338	0.01645	-3.84	2.056	156	5	lasso	0.034	0.00018	-2.517	0.01184
Epilepsy	MX1	21	42792231	42831141	0.0675	rs2838042	-3.28	rs469066	0.066	-5.84	2.119	164	3	lasso	0.067	1.9e-07	-2.5821	0.00982
Epilepsy	ABCG1	21	43619799	43717354	0.153	rs3819142	3.08	rs2839468	0.0306	-3.88	-1.32	248	248	bslmm	0.054	0.00012	2.0909	0.03654
Epilepsy	DDT	22	24313554	24322660	0.6169	rs738809	2.97	rs4822466	0.420607	-11.49	2.161	73	26	enet	0.62	1.2e-66	-2.0908	0.03655
Epilepsy	SEC14L2	22	30792846	30821305	0.1641	rs2299825	2.99	rs2240422	0.054638	-5.85	-0.045	130	130	bslmm	0.093	8.7e-10	2.768	0.00564
Epilepsy	GCAT	22	38203912	38213183	0.5526	rs1894644	-2.56	rs5756825	0.485573	13.28	-1.864	60	6	lasso	0.55	3.1e-64	-2.5535	0.01066
Epilepsy	AIFM3	22	21319396	21335649	0.088	rs178295	2.5	rs178280	0.032412	-4.24	0.957	135	135	blup	0.034	0.00018	-2.2437	0.02485
Epilepsy	UQCR10	22	30163358	30166402	0.2444	rs17711508	-1.97	rs17711508	0.285257	-10.54	-1.97	84	1	top1	0.29	2.1e-29	1.97	0.04884
Epilepsy	CRELD2	22	50311815	50321188	0.3293	rs9627644	-2.89	rs7410773	0.048257	-5.02	-2.451	46	46	bslmm	0.085	2.7e-08	2.3633	0.01811
Epilepsy	OSBP2	22	31089769	31303811	0.0896	rs3827330	-2.98	rs3804085	0.052293	-4.88	-2.54	160	160	blup	0.065	2.9e-07	2.2166	0.02665
Epilepsy	H1F0	22	38201114	38203442	0.032	rs1894644	-2.56	rs5756825	0.001011	3.22	-1.864	58	58	bslmm	0.0049	0.092	-2.2072	0.0273
Epilepsy	DLG1	3	196769431	197026171	0.2138	rs7620061	-2.4	rs383443	0.046943	-5.98	1.099	209	209	bslmm	0.18	7.6e-18	-2.45515	0.014083
Epilepsy	NEK4	3	52744800	52804965	0.0875	rs1014969	3.1	rs13064064	0.133039	-6.53	2.857	112	1	top1	0.13	1.2e-09	-2.857	0.004277
Epilepsy	HACL1	3	15602211	15643338	0.4861	rs905647	2.27	rs924814	0.046534	-5.41	-1.87	88	30	enet	0.22	1.4e-21	2.69055	0.007133
Epilepsy	RAF1	3	12625100	12705725	0.0828	rs13434210	-2.81	rs1051208	0.041905	4.35	-2.565	96	1	top1	0.042	4.9e-05	-2.565	0.010318
Epilepsy	EXOG	3	38537618	38583652	0.1433	rs6599222	2.35	rs2186457	0.070858	5.79	-1.837	132	132	bslmm	0.1	1.3e-10	-2.52533	0.011559
Epilepsy	KALRN	3	123798870	124445172	0.0597	rs2008839	-2.96	rs1532668	0.01678	4.23	1.775	450	3	lasso	0.03	0.00045	2.1664	0.030281
Epilepsy	TKT	3	53258723	53290068	0.1776	rs1560332	-4.05	rs3736151	0.203622	8.8	-2.824	93	12	lasso	0.22	1.6e-22	-2.44728	0.014394
Epilepsy	RFT1	3	53122499	53164478	0.1446	rs1004807	-4.24	rs2336725	0.237004	9.01	-3.63	88	1	top1	0.24	1.7e-21	-3.63	0.000283
Epilepsy	GABRB1	4	46995740	47428461	0.0903	rs6832172	3.279	rs6289	0.031783	-4.74	-2.538	260	9	enet	0.054	3.1e-06	2.1439	0.032
Epilepsy	NUDT6	4	123809852	123844123	0.3775	rs308439	2.793	rs12648093	0.492524	-12.61	-2.414	90	11	lasso	0.55	1.1e-57	2.1648	0.0304
Epilepsy	FER	5	108083523	108532542	0.0884	rs6594334	-3.16	rs6594341	0.023889	4.25	-2.022	222	1	top1	0.024	0.0028	-2.022	0.0432
Epilepsy	RAB3C	5	57878048	58155213	0.1141	rs13355278	2.87	rs292969	0.088471	6.05	2.089	236	1	top1	0.088	2.3e-09	2.089	0.0367
Epilepsy	SCGN	6	25652464	25702011	0.0726	rs6900762	-2.45	rs12213891	0.012645	4.11	1.795	168	4	lasso	0.019	0.0045	2.13395	0.0328
Epilepsy	SOD2	6	160090089	160183561	0.1537	rs4487612	3.25	rs9365085	0.160339	8.03	-3.031	130	5	lasso	0.17	2.6e-17	-3.01131	0.0026
Epilepsy	PHF3	6	64345725	64489229	0.0518	rs1322416	2.4	rs1322416	0.039856	-3.6	2.395	60	2	lasso	0.043	0.00024	-2.54195	0.011
Epilepsy	GLO1	6	38643701	38670917	0.0702	rs1621788	-2.65	rs1781735	0.084254	-6.2	2.554	106	1	top1	0.084	5.6e-09	-2.554	0.0106
Epilepsy	VWA7	6	31733367	31745108	0.6826	rs35444838	-2.39	rs17201144	0.02161	-5.37	-0.68	56	53	enet	0.25	6.8e-26	2.1127	0.0346
Epilepsy	CEP41	7	130033612	130082274	0.0889	rs5011386	3.06	rs1990790	0.124	6.92	2.741	129	1	top1	0.12	1.3e-12	2.741	0.00613
Epilepsy	MDH2	7	75677369	75696826	0.1029	rs3815457	-3.13	rs4732511	0.0279	4.25	-1.895	79	79	bslmm	0.038	8.9e-05	-2.1589	0.03086
Epilepsy	CACNA2D1	7	81575760	82073114	0.0722	rs10250522	2.98	rs6947580	0.0627	5.25	-2.187	367	1	top1	0.063	5e-07	-2.187	0.02874
Epilepsy	FAM131B	7	143050493	143059863	0.1351	rs2242601	-3.05	rs4236482	0.109	-6.52	2.616	94	1	top1	0.11	3e-11	-2.616	0.0089
Epilepsy	DPY19L1	7	34968488	35077883	0.0456	rs17205723	2.26	rs329580	0.0257	4.14	1.868	84	84	blup	0.036	0.00036	2.60399	0.00921
Epilepsy	PTK2B	8	27168999	27316903	0.0907	rs748281	-3.27	rs6557999	0.0035	-3.44	0.926	220	220	bslmm	0.024	0.0016	-2.019	0.04348
Epilepsy	EPHX2	8	27348296	27403081	0.4388	rs748281	-3.27	rs2741342	0.24541	-10.38	-3.085	190	36	enet	0.5	6.2e-58	2.8039	0.00505
Epilepsy	RMDN1	8	87480486	87526586	0.174	rs10100368	2.91	rs6471309	0.26319	-10.01	-1.316	87	87	bslmm	0.27	2.6e-27	2.003	0.04518
Epilepsy	PTGR1	9	114312002	114362135	0.451	rs10114705	-3.146	rs3739704	0.32822	11.16	1.8	115	49	enet	0.39	1.9e-42	2.2311	0.0257
Epilepsy	FNBP1	9	132649466	132805473	0.0614	rs4836675	-2.256	rs4836675	0.06331	5.62	-2.256	158	1	top1	0.063	4.4e-07	-2.256	0.0241
Epilepsy	UAP1L1	9	139971953	139978991	0.1739	rs4880215	-2.663	rs3750518	0.24143	-9.63	-2.058	85	5	lasso	0.25	1.1e-24	1.994	0.0461
Ischemic_stroke	KCNAB2	1	6051526	6161253	0.0323	rs1295106	2.58	rs12139627	0.0388	-4.52	-2.045	143	1	top1	0.039	6.9e-05	2.045	0.04085
Ischemic_stroke	ACTN2	1	236849754	236927931	0.0478	rs7546640	3.308	rs1652226	0.011	-4.06	-2.186	164	164	blup	0.021	0.0025	2.09837	0.03587
Ischemic_stroke	PHGDH	1	120202421	120286838	0.2153	rs523395	-3.474	rs10923897	0.0678	-5.69	1.167	141	31	enet	0.086	3.8e-09	-2.05281	0.04009
Ischemic_stroke	MECR	1	29519385	29557454	0.2984	rs569716	2.911	rs547976	0.0974	6.19	-2.247	101	17	enet	0.14	3.5e-14	-2.7429	0.00609
Ischemic_stroke	OSCP1	1	36881428	36916086	0.1584	rs3007217	2.632	rs12070076	0.161	-8.53	2.165	113	5	lasso	0.18	6.2e-18	-2.40338	0.01624
Ischemic_stroke	NT5C1A	1	40124793	40137710	0.201	rs784629	-3.033	rs9662128	0.165	7.81	2.274	91	91	blup	0.19	2.2e-18	2.36517	0.01802
Ischemic_stroke	DSTYK	1	205111632	205180727	0.0437	rs11240346	3.385	rs2242000	0.0126	-4.08	-0.942	146	8	enet	0.019	0.0045	1.98496	0.04715
Ischemic_stroke	NAV1	1	201592411	201796102	0.0594	rs504988	-2.846	rs481530	0.0291	3.79	-2.262	192	1	top1	0.029	0.00051	-2.262	0.0237
Ischemic_stroke	DBT	1	100652475	100715390	0.0847	rs2810424	2.612	rs2810424	0.121	-6.91	2.612	90	1	top1	0.12	2.4e-12	-2.612	0.009
Ischemic_stroke	SH3BGRL3	1	26605667	26608007	0.0539	rs6676527	3.554	rs4659419	0.00143	3.74	3.282	124	124	blup	0.041	4.9e-05	2.01345	0.04407
Ischemic_stroke	SLC16A1	1	113454469	113499635	0.046	rs7524567	3.187	rs1539624	0.033	4.23	-3.013	56	1	top1	0.033	0.00023	-3.013	0.00259
Ischemic_stroke	AKR7A3	1	19609052	19615744	0.103	rs12133034	-3.396	rs1738023	0.0731	-6.07	-2.125	117	117	blup	0.1	2.5e-10	2.83413	0.0046
Ischemic_stroke	BPNT1	1	220230824	220263804	0.0522	rs2053250	2.733	rs17563262	0.0591	5.07	1.981	93	1	top1	0.059	1.1e-06	1.981	0.04759
Ischemic_stroke	GSTM4	1	110198703	110208118	0.1517	rs12046010	4.199	rs524998	0.0457	-5.56	-0.502	90	90	blup	0.14	2.3e-14	2.96127	0.00306
Ischemic_stroke	TMEM51	1	15479028	15546976	0.1145	rs12057512	-3.671	rs742668	0.0841	-5.66	-1.243	189	189	bslmm	0.088	1.4e-08	2.35296	0.01862
Ischemic_stroke	MTHFR	1	11845780	11866977	0.6112	rs7529001	2.654	rs1801133	0.271	-10.21	2.225	144	144	bslmm	0.37	8e-40	-2.16484	0.0304
Ischemic_stroke	PLEKHA1	10	124134212	124191867	0.0418	rs2284665	-4.76	rs10510110	0.0397	-4.27	-3.078	181	1	top1	0.04	5.8e-05	3.078	0.002084
Ischemic_stroke	PITRM1	10	3179920	3215003	0.4635	rs3829916	-3.23	rs4880592	0.363	-11.74	-1.441	202	40	enet	0.55	4.5e-68	2.69544	0.00703
Ischemic_stroke	SORCS1	10	108333421	108924292	0.1225	rs7910584	-3.35	rs1336621	-0.00192	-3.65	-1.198	350	350	bslmm	0.026	0.0015	2.98833	0.002805
Ischemic_stroke	IFIT2	10	91061712	91069033	0.1194	rs2243548	-3.49	rs1727	0.106	-6.17	3.282	111	1	top1	0.11	6.4e-10	-3.282	0.001031
Ischemic_stroke	ANXA11	10	81910645	81965328	0.3596	rs3748242	3.85	rs12763624	0.187	-8.47	3.771	136	3	lasso	0.22	3.4e-22	-3.69872	0.000217
Ischemic_stroke	CISD1	10	60028818	60049346	0.0598	rs1199101	2.42	rs1199103	0.0463	5.16	2.408	88	88	blup	0.068	1.8e-07	2.42565	0.015281
Ischemic_stroke	CAMK2G	10	75572259	75634343	0.0614	rs2633321	-3.27	rs2688623	0.0168	-3.78	-3.215	78	3	lasso	0.021	0.0027	3.022	0.002511
Ischemic_stroke	C10orf32	10	104613980	104624718	0.0749	rs10883802	2.93	rs9527	0.109	-6.97	2.167	85	1	top1	0.11	2.7e-11	-2.167	0.030235
Ischemic_stroke	MGMT	10	131265448	131566271	0.6087	rs10734091	-2.66	rs1008982	0.225	-9.27	1.406	286	286	blup	0.47	4.2e-53	-1.96367	0.049569
Ischemic_stroke	UROS	10	127477146	127511817	0.1281	rs2149019	-3.1	rs10794025	0.286	10.91	-3.004	67	1	top1	0.29	1.5e-29	-3.004	0.002665
Ischemic_stroke	NUCB2	11	17229700	17371521	0.153	rs5215	3.69	rs214105	0.0496	-5.94	2.705	145	33	enet	0.13	8.4e-13	-3.3502	0.000808
Ischemic_stroke	TMEM109	11	60681346	60690915	0.1482	rs2074230	3.34	rs7940551	-0.00272	2.76	-1.152	125	125	bslmm	0.037	0.00012	-2.3222	0.020222
Ischemic_stroke	MADD	11	47290712	47351582	0.3678	rs2293576	-3.67	rs11570115	0.169	-8.24	-2.05	99	99	bslmm	0.21	4.7e-21	2.7424	0.006098
Ischemic_stroke	PTPMT1	11	47586982	47595013	0.0574	rs7118178	-3.84	rs1044269	0.0414	4.2	1.431	38	5	lasso	0.056	2.2e-06	2.0454	0.040819
Ischemic_stroke	SCYL1	11	65292548	65306175	0.0432	rs1626021	3.15	rs1152620	0.0302	3.89	1.915	63	3	lasso	0.034	0.00018	2.1781	0.029398
Ischemic_stroke	HSD17B12	11	43577986	43878167	0.325	rs10400343	4.23	rs1061810	0.187	-9.51	3.81	227	227	bslmm	0.38	1.3e-41	-2.8797	0.00398
Ischemic_stroke	TM7SF2	11	64879317	64883856	0.0625	rs1195978	2.77	rs9971407	0.00821	-3.97	2.63	87	87	blup	0.0096	0.032	-2.583	0.009795
Ischemic_stroke	NLRX1	11	119037277	119054725	0.1486	rs1893033	3.57	rs4938637	0.0422	5.19	3.08	87	7	lasso	0.083	7.4e-09	2.4916	0.012716
Ischemic_stroke	CLPB	11	72003469	72145692	0.2647	rs12807696	2.27	rs12807696	0.126	7.57	2.268	93	1	top1	0.13	8.2e-13	2.268	0.023329
Ischemic_stroke	ASRGL1	11	62104920	62160882	0.1915	rs2513749	3.16	rs2463833	0.285	10.66	1.576	119	9	lasso	0.33	1.3e-34	2.1423	0.032167
Ischemic_stroke	PACSIN3	11	47199076	47207994	0.108	rs2291444	-2.73	rs1352307	0.0675	5.94	2.339	83	4	lasso	0.087	6.7e-09	2.5247	0.011579
Ischemic_stroke	SNX32	11	65601112	65624367	0.2854	rs2276133	-3.12	rs2231884	0.222	9.68	2.715	87	87	blup	0.24	7e-25	2.5755	0.010009
Ischemic_stroke	CCS	11	66360292	66373490	0.1588	rs2242663	-2.71	rs3867132	0.0348	-4.52	-0.564	64	15	enet	0.053	3.8e-06	2.0674	0.038698
Ischemic_stroke	UVRAG	11	75526212	75854239	0.0921	rs7926198	3.14	rs10793135	-0.00103	-3.38	1.254	194	194	bslmm	0.018	0.0048	-2.5738	0.010059
Ischemic_stroke	HMBS	11	118955576	118964259	0.1422	rs4148173	3.27	rs673768	0.0475	-5.54	-1.621	96	96	bslmm	0.093	1.2e-09	2.0691	0.038538
Ischemic_stroke	GOLGA3	12	133345495	133405444	0.2053	rs10357	2.42	rs12303977	0.165856	8.17	-2.145	101	1	top1	0.17	1e-16	-2.145	0.032
Ischemic_stroke	ALDH2	12	112204691	112247782	0.0701	rs2238151	-6.12	rs4648328	0.145625	-7.99	-4.564	61	1	top1	0.15	9.8e-15	4.564	5.02e-06
Ischemic_stroke	STAT6	12	57489191	57525922	0.1373	rs28365862	4.24	rs12322902	0.086498	6.43	1.672	86	4	lasso	0.11	3.1e-11	2.6118	0.00901
Ischemic_stroke	MIPEP	13	24304328	24463558	0.2054	rs9318086	-2.42	rs11551114	0.226084	-10	-2.247	232	4	lasso	0.24	1.4e-24	2.182	0.0291
Ischemic_stroke	CAB39L	13	49882786	50018262	0.5688	rs8000300	3.12	rs4941638	0.370612	-11.85	-2.52	142	30	enet	0.49	3.1e-56	2.087	0.0369
Ischemic_stroke	CDC16	13	115000362	115038198	0.0393	rs9590405	3.04	rs7994556	0.03209	-4.97	2.763	84	11	enet	0.05	7.6e-06	-3.08	0.00207
Ischemic_stroke	VPS36	13	52986737	53024763	0.2654	rs4286007	4.56	rs12430144	0.104699	-6.43	3.336	49	7	lasso	0.12	7.4e-12	-4.09	4.32e-05
Ischemic_stroke	TBC1D4	13	75858808	76056250	0.1278	rs961631	-3.11	rs9565168	0.044597	-4.5	-2.871	222	222	blup	0.049	8.4e-06	2.546	0.0109
Ischemic_stroke	ALG11	13	52586534	52603800	0.0734	rs4943044	3.46	rs9535825	0.070376	-5.4	2.59	100	1	top1	0.07	1.3e-07	-2.59	0.0096
Ischemic_stroke	OSGEP	14	20914570	20923264	0.085	rs1130650	3.147	rs1760944	0.042201	-5.06	-2.309	175	2	lasso	0.058	2.4e-06	2.0013	0.04536
Ischemic_stroke	L3HYPDH	14	59927081	59951148	0.2744	rs17834074	3.141	rs2145042	0.129049	-8.33	1.402	111	20	enet	0.26	6.8e-26	-2.5649	0.01032
Ischemic_stroke	WARS	14	100800125	100843142	0.0829	rs12882934	-3.803	rs12897338	0.079274	6.71	2.252	91	3	lasso	0.12	3.9e-12	3.0792	0.00208
Ischemic_stroke	PNP	14	20937113	20945253	0.0751	rs1130650	3.147	rs1049564	0.036951	-4.83	3.091	169	1	top1	0.037	0.0001	-3.091	0.00199
Ischemic_stroke	AP4E1	15	51200869	51298097	0.0991	rs11630203	1.93	rs11630203	0.06203	5.43	1.93	87	3	lasso	0.076	6.5e-07	1.9765	0.0481
Ischemic_stroke	PPCDC	15	75315896	75409803	0.0714	rs6495132	2.937	rs4886649	0.01946	-4.48	-2.566	80	80	blup	0.06	1.8e-05	2.9872	0.00282
Ischemic_stroke	ULK3	15	75128457	75135687	0.3465	rs6495122	3.036	rs936227	0.43723	12.87	2.486	87	5	lasso	0.45	8.2e-51	2.6589	0.00784
Ischemic_stroke	SPRED1	15	38544527	38649450	0.0481	rs4301975	-2.346	rs4924250	0.03234	4.16	-2.07	143	1	top1	0.032	0.00035	-2.07	0.03845
Ischemic_stroke	ANPEP	15	90328120	90358633	0.0783	rs25651	4.083	rs6496609	0.01147	3.76	-0.144	104	104	bslmm	0.07	2e-07	-2.7508	0.00594
Ischemic_stroke	C15orf40	15	83657193	83680393	0.1727	rs6603041	-3.086	rs4842860	0.25072	9.92	2.324	69	11	enet	0.31	2.6e-32	2.7223	0.00648
Ischemic_stroke	NIPA1	15	23043277	23100005	0.2176	rs3812924	2.308	rs6606825	0.06321	-5.48	-1.068	83	83	blup	0.095	8.6e-09	2.1277	0.03336
Ischemic_stroke	MPI	15	75182346	75191798	0.175	rs6495122	3.036	rs1130741	0.22917	-10.37	2.208	79	8	lasso	0.3	1.9e-31	-2.4815	0.01308
Ischemic_stroke	GDPGP1	15	90777040	90785315	0.6311	rs11632753	-3.679	rs10152994	0.39632	-12.07	-3.349	95	6	lasso	0.46	7.3e-51	3.1109	0.00187
Ischemic_stroke	RHBDF1	16	108058	126354	0.0494	rs1013358	2.92	rs2541613	0.00205	-3.78	1.775	57	57	blup	0.04	0.00012	-2.178	0.0294
Ischemic_stroke	NFAT5	16	69598997	69738569	0.178	rs17296283	2.27	rs8055929	-0.00121	3.23	0.236	122	122	bslmm	0.019	0.0052	-2.1336	0.0329
Ischemic_stroke	CMC2	16	81009698	81053875	0.2191	rs8049565	3.45	rs9921914	0.30273	-11.27	2.007	147	13	enet	0.34	3.3e-36	-2.2936	0.0218
Ischemic_stroke	MLYCD	16	83932731	83949787	0.1437	rs401764	2.96	rs9923900	0.13471	-7.32	-2.037	165	3	lasso	0.15	6.3e-15	2.0912	0.0365
Ischemic_stroke	TRAP1	16	3701640	3767598	0.2062	rs3794700	2.56	rs2791	0.13247	-8.66	-1.373	72	18	enet	0.24	3.9e-24	1.9621	0.0498
Ischemic_stroke	TLDC1	16	84511681	84587639	0.1844	rs11646620	-2.72	rs9630644	0.13206	7.96	-1.911	291	18	enet	0.19	1.3e-19	-2.5542	0.0106
Ischemic_stroke	PDF	16	69362524	69364498	0.0917	rs246129	2.56	rs877534	0.13694	7.48	-2.327	65	2	lasso	0.14	1.5e-14	-2.2946	0.0218
Ischemic_stroke	CYB561	17	61509665	61523739	0.1052	rs4968776	2.15	rs3809721	0.112904	-6.87	-1.853	68	68	bslmm	0.11	6.6e-10	1.9673	0.04915
Ischemic_stroke	RABEP1	17	5185558	5289129	0.1068	rs1806264	-3.09	rs11078559	0.127557	-7.56	2.103	117	1	top1	0.13	5.3e-13	-2.103	0.03547
Ischemic_stroke	ACADVL	17	7120444	7128592	0.0707	rs2074217	-2.46	rs446994	-0.001727	3.4	-2.33	77	77	blup	0.0064	0.065	-1.9691	0.04895
Ischemic_stroke	PLD2	17	4710391	4726729	0.1363	rs11658971	2.94	rs3867173	0.078728	-5.88	1.869	97	16	enet	0.12	1.1e-11	-2.039	0.04145
Ischemic_stroke	C17orf80	17	71228372	71245091	0.0616	rs8915	-2.72	rs7211297	0.033545	4.18	-2.062	97	10	enet	0.047	0.00012	-2.0102	0.04441
Ischemic_stroke	ABCA5	17	67240452	67323385	0.2452	rs1345462	3.08	rs1550828	0.243967	9.67	-1.467	104	23	enet	0.31	9e-32	-2.1138	0.03453
Ischemic_stroke	CRK	17	1323983	1366456	0.0337	rs10521111	-2.71	rs7208768	0.003149	3.53	-2.261	93	93	blup	0.012	0.019	-2.7432	0.00609
Ischemic_stroke	ACAA2	18	47309869	47340330	0.098	rs17726716	3.48	rs17714688	0.005486	4.47	-0.637	133	133	blup	0.04	5.2e-05	-2.676	0.00745
Ischemic_stroke	AP3D1	19	2100988	2164464	0.0564	rs2238599	-2.29	rs2072304	0.03528	-4.29	-2.261	72	1	top1	0.035	0.00014	2.261	0.0238
Ischemic_stroke	GCDH	19	13001840	13025021	0.4124	rs2974754	2.23	rs8012	0.21645	-9.08	1.628	70	12	enet	0.25	4.8e-25	-2.2635	0.0236
Ischemic_stroke	ISYNA1	19	18545198	18549111	0.0189	rs17724992	-2.71	rs34053595	0.0233	3.62	-2.057	71	1	top1	0.023	0.0017	-2.057	0.0397
Ischemic_stroke	MAP2K2	19	4090319	4124126	0.0476	rs10414261	-2.73	rs350832	0.01972	4.11	-2.523	37	37	bslmm	0.027	0.00075	-3.2599	0.00111
Ischemic_stroke	SLC44A2	19	10713133	10755235	0.0238	rs2742313	-5.13	rs3810154	0.01707	4	-5.049	96	96	blup	0.028	0.00064	-4.5363	5.73e-06
Ischemic_stroke	CARM1	19	10982189	11033453	0.084	rs2278444	-3.87	rs12460421	0.06495	5.24	-3.327	70	1	top1	0.065	3.2e-07	-3.327	0.000878
Ischemic_stroke	IGLON5	19	51815102	51833608	0.1529	rs11084067	2.45	rs273628	0.05964	5.14	-1.63	113	113	blup	0.082	9.5e-09	-2.3504	0.0188
Ischemic_stroke	LONP1	19	5691845	5720583	0.1985	rs8107987	3.61	rs3892355	0.10704	-7.56	1.096	80	80	bslmm	0.17	9.9e-17	-2.0618	0.0392
Ischemic_stroke	FARP2	2	242295658	242434256	0.1528	rs6745662	3.151	rs3771555	0.0743	6.36	-1.994	121	121	bslmm	0.15	5e-13	-2.7321	0.00629
Ischemic_stroke	PTPN18	2	131113580	131132982	0.1257	rs6431154	2.599	rs6713511	0.109	-5.69	2.553	35	1	top1	0.11	8.4e-08	-2.553	0.01068
Ischemic_stroke	MTIF2	2	55463731	55496483	0.0739	rs7579539	-3.514	rs749221	-0.00213	-2.99	-0.657	102	102	blup	0.013	0.017	2.1798	0.02927
Ischemic_stroke	IAH1	2	9613787	9636672	0.5822	rs2715861	-3.511	rs10593	0.0614	-5.74	0.158	61	61	blup	0.25	3.1e-25	-2.0877	0.03682
Ischemic_stroke	ATIC	2	216176540	216214487	0.3107	rs10204232	2.823	rs16853834	0.169	8.45	1.738	130	15	enet	0.22	7.7e-22	2.3058	0.02112
Ischemic_stroke	SUCLG1	2	84650647	84687169	0.037	rs7575751	3.006	rs10173985	0.0336	3.91	-1.194	63	6	enet	0.034	0.00022	-2.2964	0.02165
Ischemic_stroke	ICA1L	2	203640690	203736708	0.1511	rs10048682	4.47	rs1541853	0.163	8.21	-3.289	81	8	enet	0.18	7.5e-18	-2.7577	0.00582
Ischemic_stroke	RAPH1	2	204259068	204400133	0.0346	rs7568353	3.428	rs10172500	-0.00237	-3.38	2.013	118	118	bslmm	0.013	0.016	-2.1989	0.02789
Ischemic_stroke	CTSZ	20	57570240	57582302	0.0829	rs163790	3.68	rs9760	0.02636	-4.6	2.541	90	1	top1	0.026	0.00091	-2.541	0.0111
Ischemic_stroke	NDUFAF5	20	13765596	13799067	0.0535	rs3789339	2.74	rs1999112	0.04441	-4.32	2.013	95	1	top1	0.044	2.2e-05	-2.013	0.0441
Ischemic_stroke	PLCG1	20	39765600	39811629	0.1362	rs17178803	3.23	rs6016505	0.08734	7.15	-1.118	56	15	enet	0.15	1.8e-15	-2.0579	0.0396
Ischemic_stroke	PIK3IP1	22	31677579	31688520	0.0278	rs714909	2.38	rs7287267	0.022617	-3.6	2.281	64	1	top1	0.023	0.0032	-2.281	0.02255
Ischemic_stroke	SAMM50	22	44351301	44406411	0.0758	rs139047	2.9	rs5764034	0.109074	6.52	2.449	197	1	top1	0.11	2.9e-11	2.449	0.01433
Ischemic_stroke	TANGO2	22	20004537	20053449	0.1936	rs2518829	3.02	rs2008591	0.120304	7.27	-2.736	180	1	top1	0.12	2.6e-12	-2.736	0.00622
Ischemic_stroke	HHATL	3	42734155	42744319	0.243	rs2290976	3.32	rs12635736	0.118412	-7.3	1.734	95	95	blup	0.18	2.1e-17	-1.9909	0.04649
Ischemic_stroke	PLD1	3	171318195	171528740	0.0371	rs9849306	-2.56	rs3843979	0.049406	4.3	1.977	192	1	top1	0.049	3.8e-05	1.977	0.04804
Ischemic_stroke	MON1A	3	49946302	49967606	0.0201	rs2624821	3.65	rs17657664	0.000369	-3.4	2.764	66	66	bslmm	0.0084	0.051	-2.689	0.00717
Ischemic_stroke	ATG7	3	11313995	11599139	0.1779	rs11712666	2.6	rs367745	0.160874	-8.05	-2.498	200	1	top1	0.16	3.2e-16	2.498	0.01249
Ischemic_stroke	MMAA	4	146539415	146581187	0.3515	rs3935131	-2.63	rs17020467	0.290007	-10.98	1.622	81	81	bslmm	0.33	2.8e-35	-2.1494	0.0316
Ischemic_stroke	CDS1	4	85504132	85572491	0.1185	rs35617206	1.75	rs17009168	0.003305	-3.88	0.751	90	90	bslmm	0.028	0.00071	-2.0344	0.0419
Ischemic_stroke	GPRIN3	4	90157537	90229161	0.2011	rs17015332	2.77	rs2005104	0.087227	6.21	1.464	141	141	blup	0.11	9.9e-12	2.246	0.0247
Ischemic_stroke	HSD17B11	4	88257762	88312538	0.1066	rs9790615	2.99	rs3923442	0.014226	-4.81	-1.928	87	87	blup	0.047	1.3e-05	2.1104	0.0348
Ischemic_stroke	NNT	5	43602794	43707507	0.065	rs6893250	3.46	rs6896527	0.02934	3.74	2.886	71	1	top1	0.029	0.00049	2.89	0.0039
Ischemic_stroke	MRPS27	5	71515236	71616473	0.0398	rs930391	-2.61	rs10039706	0.030691	4.21	-2.104	113	1	top1	0.031	0.00037	-2.1	0.03538
Ischemic_stroke	LNPEP	5	96271098	96373219	0.0943	rs1230358	-3.43	rs18059	0.067663	6.34	2.987	123	123	bslmm	0.087	3.2e-09	3.03	0.00244
Ischemic_stroke	LARS	5	145492601	145562223	0.0576	rs12188401	-3.6	rs17796870	0.087793	-6.41	-3.156	87	4	lasso	0.088	2.5e-09	3.13	0.00175
Ischemic_stroke	GRAMD3	5	125695824	125832186	0.0699	rs10478719	2.29	rs1156854	0.011292	-4.03	1.781	189	24	enet	0.03	0.00048	-2.26	0.0239
Ischemic_stroke	ERAP2	5	96211643	96255420	0.3126	rs1230358	-3.43	rs7716222	0.488763	10.1	-2.383	132	41	enet	0.49	2e-32	-2.67	0.00769
Ischemic_stroke	SH3PXD2B	5	171752185	171881527	0.224	rs2731683	3.11	rs2731688	0.09449	6.87	1.621	170	45	enet	0.15	4.1e-15	2.04	0.04089
Ischemic_stroke	SNAP91	6	84262599	84419410	0.0537	rs12204318	3.82	rs2224195	0.0143	-4.09	2.725	137	137	bslmm	0.028	0.0006	-2.6232	0.00871
Ischemic_stroke	HINT3	6	126277927	126301387	0.0208	rs2065168	-2.95	rs4897166	0.027373	-3.66	2.046	61	1	top1	0.027	0.00074	-2.046	0.04076
Ischemic_stroke	LMBRD1	6	70385694	70507003	0.063	rs2445977	-2.98	rs9185	0.054642	5.85	-2.002	132	1	top1	0.055	2.7e-06	-2.002	0.04528
Ischemic_stroke	LYRM4	6	5102827	5261172	0.3359	rs9504376	-4.35	rs2753248	0.408707	-12.53	-2.096	218	5	lasso	0.41	2.8e-45	2.0863	0.03696
Ischemic_stroke	TMEM106B	7	12250867	12282993	0.2378	rs10240547	-3.65	rs5011432	0.277	-10.26	2.757	139	6	lasso	0.29	1.3e-29	-2.65958	0.00782
Ischemic_stroke	CALU	7	128379346	128411861	0.0991	rs11983903	3.48	rs1043550	0.147	7.54	-1.962	111	1	top1	0.15	7.5e-15	-1.962	0.04976
Ischemic_stroke	TRIM4	7	99474581	99517223	0.179	rs472660	2.63	rs472660	0.0128	-4.29	2.633	81	23	enet	0.078	7.9e-07	-2.45743	0.01399
Ischemic_stroke	ARHGEF10	8	1772142	1906807	0.0979	rs17756915	3.24	rs3779698	0.00917	-5	-1.175	264	264	bslmm	0.033	0.00046	2.0328	0.04207
Ischemic_stroke	PTK2B	8	27168999	27316903	0.0907	rs13260543	-2.6	rs6557999	0.0035	-3.44	-0.475	220	220	bslmm	0.024	0.0016	2.7434	0.00608
Ischemic_stroke	TATDN1	8	125500726	125551699	0.0774	rs6470250	2.14	rs16899649	0.02353	-4.44	-0.778	134	134	blup	0.048	1e-05	1.9995	0.04556
Ischemic_stroke	PLEKHA2	8	38758753	38831428	0.3756	rs11780430	-3.23	rs17513905	0.21728	9.48	-2.666	94	94	bslmm	0.36	7.8e-38	-3.121	0.0018
Ischemic_stroke	LY6H	8	144239331	144242128	0.1249	rs7835528	-2.69	rs7835528	0.08301	-6.79	-2.685	78	6	lasso	0.092	1e-09	2.6242	0.00869
Ischemic_stroke	PARP10	8	145051321	145086940	0.056	rs1127096	3.32	rs11989052	0.04468	4.25	1.437	67	67	blup	0.06	4.7e-05	1.9827	0.0474
Ischemic_stroke	MEGF9	9	123363091	123476748	0.0341	rs7849566	2.5	rs10985008	0.0121	-3.52	2.03	76	76	blup	0.015	0.0098	-1.9665	0.04924
Ischemic_stroke	CD274	9	5450503	5470566	0.1703	rs866066	-2.63	rs1536926	0.17163	7.12	-2.124	142	3	lasso	0.18	2.5e-13	-2.34475	0.01904
Ischemic_stroke	INPP5E	9	139323071	139334274	0.1185	rs9314867	2.73	rs11146021	0.08127	-5.75	-1.999	107	1	top1	0.081	6.9e-08	1.999	0.045608
Ischemic_stroke	SEMA4D	9	91975702	92113045	0.058	rs10441779	-2.96	rs9410321	0.0046	-3.69	-1.782	147	147	blup	0.031	0.00035	3.5413	0.000398
Ischemic_stroke	TDRD7	9	100174232	100258407	0.1216	rs4743098	2.5	rs10817606	0.14099	-7.15	2.203	142	1	top1	0.14	7.6e-13	-2.203	0.027595
Vascular_dementia	EVI5	1	92974253	93257961	0.0388	rs2811599	2.543	rs4847221	0.00676	3.31	2.445	117	117	bslmm	0.026	0.001	2.22792	0.02589
Vascular_dementia	ASAP3	1	23755056	23811061	0.1392	rs7522616	2.709	rs1555024	0.0777	-5.61	2.356	89	1	top1	0.078	3.1e-08	-2.356	0.01847
Vascular_dementia	ACOT7	1	6324329	6454451	0.0666	rs12404358	-3.616	rs3789498	0.122	-6.84	-2.793	117	1	top1	0.12	1.9e-12	2.793	0.00522
Vascular_dementia	DOCK7	1	62920399	63153969	0.0689	rs2031373	3.052	rs10889325	0.0394	4.26	2.635	123	123	blup	0.055	2.5e-06	2.83327	0.00461
Vascular_dementia	FAAH	1	46859937	46879520	0.2731	rs522025	2.277	rs324420	0.235	-9.51	1.963	80	80	bslmm	0.28	3.1e-28	-2.14574	0.03189
Vascular_dementia	BCAN	1	156611182	156629324	0.1183	rs9842	-2.547	rs3795736	0.0761	-6.65	2.43	108	19	enet	0.1	1.2e-10	-1.98601	0.04703
Vascular_dementia	TIPRL	1	168148171	168169950	0.0924	rs16860177	-2.858	rs10753766	0.0921	-6.41	-2.513	87	1	top1	0.092	1.1e-09	2.513	0.01197
Vascular_dementia	FAM69A	1	93307724	93427057	0.0395	rs2811599	2.543	rs2811602	0.00501	3.38	2.46	94	94	blup	0.022	0.0047	2.02489	0.04288
Vascular_dementia	MPZ	1	161274525	161279762	0.403	rs12745664	2.157	rs7550839	0.397	9.68	2.113	103	3	lasso	0.42	1.4e-29	2.34459	0.01905
Vascular_dementia	CMPK1	1	47799469	47844511	0.672	rs2098	-3.073	rs7555040	0.139	-7.45	-1.956	85	85	blup	0.16	9e-16	2.87405	0.00405
Vascular_dementia	C1orf123	1	53679771	53686289	0.0968	rs1288519	-2.698	rs2297656	0.156	-7.77	2.03	109	1	top1	0.16	9.2e-16	-2.03	0.04236
Vascular_dementia	RNPEP	1	201951500	201975275	0.2665	rs7529387	-4.018	rs16849483	0.173	-8.13	3.812	96	96	bslmm	0.21	1.2e-21	-2.10108	0.03563
Vascular_dementia	MTHFR	1	11845780	11866977	0.6112	rs1801133	2.421	rs1801133	0.271	-10.21	2.421	144	144	bslmm	0.37	8e-40	-2.08685	0.0369
Vascular_dementia	NRP1	10	33466420	33625190	0.1164	rs3780867	-3.57	rs2228638	0.063	-4.97	2.472	261	1	top1	0.063	6e-07	-2.472	0.0134
Vascular_dementia	CISD1	10	60028818	60049346	0.0598	rs2251039	2.54	rs1199103	0.0463	5.16	2.506	88	88	blup	0.068	1.8e-07	1.98352	0.0473
Vascular_dementia	EXOC6	10	94590935	94819250	0.0848	rs2488062	3.26	rs1326329	0.0884	5.99	2.304	218	1	top1	0.088	2.4e-09	2.304	0.0212
Vascular_dementia	COMTD1	10	76993727	76995788	0.3747	rs7073279	-2.73	rs7073279	0.146	-7.58	-2.731	65	65	blup	0.15	3.1e-15	2.21218	0.027
Vascular_dementia	REXO2	11	114310108	114321001	0.089	rs7927378	-2.75	rs11824249	0.00713	3.89	-0.207	102	12	enet	0.023	0.0017	-2.1023	0.03552
Vascular_dementia	LRP4	11	46878419	46940193	0.0708	rs11038993	3.2	rs6485702	0.0146	4	1.169	66	13	enet	0.03	0.00045	2.4103	0.01594
Vascular_dementia	SYTL2	11	85405267	85522184	0.2304	rs17148514	3.27	rs2276018	0.0182	4.37	2.199	141	141	bslmm	0.1	2.1e-10	1.968	0.04906
Vascular_dementia	PTPRJ	11	48002113	48189670	0.0327	rs12577190	2.9	rs1875697	0.0242	-3.64	2.569	109	1	top1	0.024	0.0014	-2.569	0.0102
Vascular_dementia	CYB5R2	11	7686331	7698453	0.0801	rs7113286	3.71	rs1073484	0.00395	-3.3	0.555	162	162	bslmm	0.022	0.0024	-1.964	0.04953
Vascular_dementia	C2CD2L	11	118972908	118989252	0.1173	rs2509049	-2.81	rs4938626	0.116	-6.71	-2.329	102	5	enet	0.12	3.4e-12	2.5586	0.01051
Vascular_dementia	PAAF1	11	73587744	73638790	0.5655	rs12790985	-2.15	rs643064	9.03e-05	-3.52	0.618	98	57	enet	0.18	5.4e-18	2.0261	0.04276
Vascular_dementia	KBTBD3	11	105921825	105948492	0.0797	rs1043142	-3.45	rs7942450	0.00756	-3.4	1.712	80	80	blup	0.044	2.3e-05	-3.0632	0.00219
Vascular_dementia	UVRAG	11	75526212	75854239	0.0921	rs4387369	-2.69	rs10793135	-0.00103	-3.38	0.966	194	194	bslmm	0.018	0.0048	-2.2253	0.02606
Vascular_dementia	NAP1L4	11	2965667	3013607	0.1061	rs7112509	1.84	rs16928841	0.0141	3.87	1.795	126	126	bslmm	0.065	2.9e-07	2.1348	0.03277
Vascular_dementia	HMBS	11	118955576	118964259	0.1422	rs2509049	-2.81	rs673768	0.0475	-5.54	1.698	96	96	bslmm	0.093	1.2e-09	-2.4322	0.01501
Vascular_dementia	RECQL	12	21621845	21654603	0.3894	rs2192170	3.004	rs7295965	0.088026	-6.45	1.579	166	33	enet	0.19	1.2e-18	-2.3272	0.02
Vascular_dementia	TESC	12	117476728	117537284	0.0749	rs4767492	3.548	rs7979277	0.084934	-6.37	2.129	103	6	lasso	0.1	1.9e-10	-2.2145	0.0268
Vascular_dementia	CAMKK2	12	121675497	121736111	0.1759	rs7961979	2.227	rs3794207	0.048737	5.48	-0.83	125	27	enet	0.12	2.4e-12	-2.2022	0.0277
Vascular_dementia	SMUG1	12	54558529	54582778	0.0864	rs11611943	3.287	rs7311216	0.076302	5.03	2.181	71	1	top1	0.076	1.9e-05	2.181	0.0292
Vascular_dementia	STAT6	12	57489191	57525922	0.1373	rs4759275	2.568	rs12322902	0.086498	6.43	2.398	86	4	lasso	0.11	3.1e-11	2.3417	0.0192
Vascular_dementia	ARHGEF25	12	58003963	58013162	0.1082	rs1806652	-2.621	rs1806652	0.080658	6.12	-2.621	85	5	enet	0.087	7e-09	-2.2873	0.0222
Vascular_dementia	CNPY2	12	56703626	56710120	0.0658	rs1274494	2.832	rs2306693	0.113602	7.05	-2.048	41	1	top1	0.11	1.7e-11	-2.048	0.0406
Vascular_dementia	CARS2	13	111293759	111365950	0.4289	rs9670064	-3.17	rs7337089	0.209335	-10.23	-2.833	144	144	bslmm	0.37	2.4e-39	2.1305	0.0331
Vascular_dementia	PSEN1	14	73603126	73690399	0.0955	rs2242614	3.59	rs17781801	0.011215	-5.46	1.922	87	6	lasso	0.03	0.0004	-1.9882	0.0468
Vascular_dementia	DAAM1	14	59655364	59838123	0.1606	rs7151363	-3.27	rs1253035	0.015665	-4.98	-1.063	218	218	bslmm	0.09	1.6e-09	2.5135	0.012
Vascular_dementia	PLEKHG3	14	65170820	65213610	0.0873	rs747860	-2.29	rs229677	-0.000967	-2.94	1.749	156	156	blup	0.027	0.0027	-1.9806	0.0476
Vascular_dementia	PTPLAD1	15	65822756	65870687	0.0269	rs16948889	2.98	rs2456015	0.01356	3.4	2.668	72	72	bslmm	0.023	0.0018	2.94	0.00328
Vascular_dementia	DNAJA4	15	78556428	78574538	0.2042	rs17402006	-2.66	rs2037347	0.14788	8.39	1.465	125	6	lasso	0.26	3.5e-26	2.0738	0.0381
Vascular_dementia	IQGAP1	15	90931450	91045475	0.0576	rs2589970	-3.19	rs17176602	0.00786	3.59	-0.787	141	141	bslmm	0.022	0.0024	-2.0983	0.03588
Vascular_dementia	FBXO22	15	76196200	76227609	0.0414	rs2133409	-2.16	rs2593275	0.04267	-4.33	-2.152	56	56	bslmm	0.044	2.4e-05	2.2421	0.02496
Vascular_dementia	STARD5	15	81601394	81616524	0.217	rs12907723	3.17	rs4778893	0.1585	-8.11	2.934	97	97	blup	0.23	4.4e-21	-2.3116	0.0208
Vascular_dementia	ANXA2	15	60639333	60695082	0.0913	rs12440452	3.49	rs11858787	0.00162	-3.42	-0.186	124	124	blup	0.049	8.7e-06	2.4387	0.01474
Vascular_dementia	EARS2	16	23533335	23569052	0.2385	rs11643613	2.87	rs375237	0.46611	-13.75	-2.253	95	22	enet	0.5	4.8e-58	2.3133	0.0207
Vascular_dementia	PPL	16	4932508	5010742	0.0842	rs1001170	-3.04	rs2939960	0.00475	-4.12	-1.24	147	147	bslmm	0.032	0.00062	2.0418	0.0412
Vascular_dementia	PRKCB	16	23847322	24231932	0.0656	rs8044722	-2.92	rs120908	0.04651	-5.45	-1.993	296	11	enet	0.066	2.8e-07	2.4291	0.0151
Vascular_dementia	KCTD5	16	2732476	2759031	0.0871	rs13337854	2.35	rs3112728	0.05782	3.83	2.268	50	4	lasso	0.062	0.00018	2.6968	0.007
Vascular_dementia	CES1	16	55836763	55867249	0.2016	rs11076120	-2.41	rs11076120	0.1291	7.09	-2.41	118	118	bslmm	0.15	2e-14	-2.2121	0.027
Vascular_dementia	TXNDC17	17	6544078	6547861	0.0775	rs17804092	3.423	rs2165844	0.045093	5.49	-1.751	122	2	lasso	0.069	1.3e-07	-2.5943	0.00948
Vascular_dementia	SCRN2	17	45915058	45918699	0.3213	rs17856536	-2.85	rs2325752	0.115976	7.17	1.392	95	95	bslmm	0.18	6.3e-18	2.478	0.01321
Vascular_dementia	MRPL10	17	45900638	45908900	0.2458	rs17856536	-2.85	rs3209	0.324011	-11.21	-1.805	101	15	enet	0.33	5.5e-34	2.0928	0.03637
Vascular_dementia	FDXR	17	72858619	72869156	0.3598	rs689639	-3.011	rs690514	0.549505	-14.41	-2.773	102	1	top1	0.55	3.9e-67	2.773	0.00555
Vascular_dementia	SMCR8	17	18218624	18226517	0.0289	rs2071242	-2.303	rs2273027	0.020108	-3.76	-2.244	63	1	top1	0.02	0.0034	2.244	0.02483
Vascular_dementia	ZADH2	18	72907063	72921303	0.2186	rs17056773	2.93	rs7230037	0.195791	-8.96	2.024	136	1	top1	0.2	1e-19	-2.024	0.043
Vascular_dementia	PVR	19	45147098	45166850	0.1561	rs17714718	-4.39	rs714948	0.08955	-5.9	1.172	86	86	bslmm	0.11	5.8e-11	-2.38688	0.016992
Vascular_dementia	ERCC2	19	45853095	45874176	0.0406	rs13181	-4.71	rs1793978	0.01784	-4.06	-4.404	65	65	blup	0.034	0.0011	3.63082	0.000283
Vascular_dementia	ILVBL	19	15225795	15236596	0.0816	rs1114312	2.57	rs718100	0.0134	-4.2	2.018	103	10	enet	0.025	0.0013	-2.33119	0.019743
Vascular_dementia	GAMT	19	1397091	1401569	0.0896	rs8109377	-2.59	rs11668809	0.04237	-5.37	-2.524	62	1	top1	0.042	3.3e-05	2.524	0.011603
Vascular_dementia	EVI5L	19	7895119	7929862	0.0473	rs8105572	-2.79	rs520802	0.00789	-3.89	-0.186	104	104	bslmm	0.02	0.0032	2.2476	0.024602
Vascular_dementia	IGLON5	19	51815102	51833608	0.1529	rs8111906	2.69	rs273628	0.05964	5.14	2.217	113	113	blup	0.082	9.5e-09	2.35661	0.018443
Vascular_dementia	RPS9	19	54704610	54752862	0.1035	rs798887	2.94	rs1205315	-0.0022	3.38	0.624	112	112	bslmm	0.016	0.0079	-2.62445	0.008679
Vascular_dementia	NUDT19	19	33182867	33204702	0.2944	rs2868186	2.66	rs3892630	0.27154	-10	-2.413	93	93	bslmm	0.28	2.9e-27	2.50885	0.012112
Vascular_dementia	FARP2	2	242295658	242434256	0.1528	rs12468518	2.76	rs3771555	0.0743	6.36	-2.223	121	121	bslmm	0.15	5e-13	-2.24106	0.025022
Vascular_dementia	ACTR1B	2	98272431	98280570	0.5135	rs11692435	-2.67	rs11692435	0.259	-10.01	-2.665	42	42	bslmm	0.29	2.9e-30	2.7061	0.006808
Vascular_dementia	GLS	2	191745553	191830278	0.0314	rs17748089	2.86	rs3771308	0.0125	4.09	-2.219	106	14	enet	0.014	0.012	-2.3638	0.018088
Vascular_dementia	SLC25A12	2	172640880	172864766	0.1035	rs12987931	-2.48	rs7608403	0.0746	6.5	-1.543	142	142	blup	0.095	5.3e-10	-2.09938	0.035783
Vascular_dementia	WIPF1	2	175424300	175547644	0.0785	rs4378760	-2.84	rs1010027	0.0071	-3.73	1.159	128	18	enet	0.012	0.03	-2.41839	0.015589
Vascular_dementia	LRPPRC	2	44113647	44223144	0.0713	rs7558957	-2.98	rs13384238	0.0403	5.09	-2.228	177	177	bslmm	0.061	6.7e-07	-2.20228	0.027645
Vascular_dementia	ICA1L	2	203640690	203736708	0.1511	rs4675290	-4.55	rs1541853	0.163	8.21	-3.451	81	8	enet	0.18	7.5e-18	-3.87884	0.000105
Vascular_dementia	TRAPPC12	2	3383446	3488865	0.0529	rs10205909	3.3	rs10205909	-0.00152	-3.15	3.302	127	11	enet	0.0067	0.061	-2.72476	0.006435
Vascular_dementia	UBE2F	2	238875469	238951236	0.1468	rs302680	1.93	rs7578855	0.00631	-4.37	1.742	120	120	blup	0.039	8.4e-05	-2.00519	0.044943
Vascular_dementia	CHGB	20	5892076	5906007	0.0849	rs6085344	2.79	rs2821	0.03651	-4.38	2.568	155	1	top1	0.037	0.00011	-2.568	0.0102
Vascular_dementia	SEC23B	20	18488137	18542059	0.0625	rs2180660	3.47	rs2247746	0.03925	4.37	3.121	109	1	top1	0.039	8.7e-05	3.121	0.0018
Vascular_dementia	LIME1	20	62366815	62370456	0.0706	rs6062484	2.36	rs6062504	0.04549	-4.11	2.27	82	1	top1	0.045	0.00015	-2.27	0.0232
Vascular_dementia	C2CD2	21	43305221	43373999	0.0979	rs2839403	3.16	rs2839403	0.0487	5.21	3.16	232	3	lasso	0.049	8.5e-06	2.998	0.00272
Vascular_dementia	DIP2A	21	47878812	47989926	0.095	rs8134014	3.1	rs11702704	0.0567	-4.84	-2.045	161	1	top1	0.057	1.7e-06	2.045	0.04085
Vascular_dementia	TBC1D22A	22	47158518	47571336	0.1193	rs738669	-3.2	rs136126	0.005893	4.27	-1.648	368	368	blup	0.052	5.2e-06	-2.63096	0.00851
Vascular_dementia	SUSD2	22	24577227	24585078	0.0663	rs2001106	-3.06	rs35146655	0.070578	4.57	-2.353	65	65	bslmm	0.071	2.7e-05	-3.16295	0.00156
Vascular_dementia	SBF1	22	50883429	50913454	0.119	rs5771040	-2.95	rs5771040	0.063837	-5.05	-2.953	99	99	blup	0.071	8.3e-08	3.18928	0.00143
Vascular_dementia	C3orf18	3	50595462	50608458	0.0582	rs396302	2.13	rs13076850	0.092925	5.14	1.443	49	49	blup	0.095	2.7e-06	1.96621	0.0493
Vascular_dementia	POMGNT2	3	43120724	43147568	0.1051	rs7648947	-2.6	rs7648947	0.098545	-6.47	-2.6	96	96	bslmm	0.11	1.9e-11	2.40278	0.0163
Vascular_dementia	ABHD6	3	58223233	58281420	0.1083	rs12634123	2.35	rs6802482	0.015971	4.4	1.344	129	26	enet	0.075	4.1e-08	2.31523	0.0206
Vascular_dementia	MON1A	3	49946302	49967606	0.0201	rs3796386	2.3	rs17657664	0.000369	-3.4	2.167	66	66	bslmm	0.0084	0.051	-2.00214	0.0453
Vascular_dementia	CPNE4	3	131252399	132004254	0.1133	rs9848181	-3.1	rs1320900	0.043336	-4.92	0.047	537	537	bslmm	0.054	3e-06	-1.9646	0.0495
Vascular_dementia	WDR17	4	176986985	177103978	0.0843	rs11938144	-3.44	rs4475089	0.054605	5.73	1.493	150	150	bslmm	0.079	1.8e-08	2.75648	0.00584
Vascular_dementia	GUF1	4	44680444	44702943	0.1726	rs1491311	-2.67	rs1547525	0.274939	-10.59	-2.171	87	6	lasso	0.33	3.1e-35	2.2524	0.0243
Vascular_dementia	SPARCL1	4	88394487	88452213	0.0529	rs1031796	-3.74	rs10028788	0.04926	-4.85	-2.061	122	1	top1	0.049	8.1e-06	2.061	0.0393
Vascular_dementia	TAPT1	4	16162128	16229033	0.0387	rs16893162	2.5	rs16893162	-0.001005	3.54	2.5	143	143	bslmm	0.0054	0.082	1.97642	0.04811
Vascular_dementia	PPID	4	159630286	159644548	0.9196	rs11725623	2.84	rs17843966	0.340786	11.36	-1.62	29	29	bslmm	0.61	3.9e-78	-2.12679	0.03344
Vascular_dementia	ADH5	4	99992132	100009952	0.1864	rs11939480	-3.32	rs6827292	0.066172	-6.21	-1.901	132	5	lasso	0.1	9.8e-11	2.04322	0.04103
Vascular_dementia	FAM114A2	5	153369688	153418496	0.1015	rs919222	3.228	rs2560059	0.15132	-7.96	2.515	94	1	top1	0.15	2.7e-15	-2.515	0.0119
Vascular_dementia	GNPDA1	5	141371314	141392606	0.2496	rs164080	2.422	rs164080	0.09302	-6.33	2.422	125	32	enet	0.11	2.1e-11	-2.4551	0.0141
Vascular_dementia	PDLIM4	5	131593364	131609147	0.1722	rs162904	-2.466	rs3900945	0.26062	10.12	-2.334	123	8	lasso	0.26	1.8e-26	-2.3443	0.0191
Vascular_dementia	FER	5	108083523	108532542	0.0884	rs10079165	-2.912	rs6594341	0.023889	4.25	-2.188	222	1	top1	0.024	0.0028	-2.188	0.0287
Vascular_dementia	GRAMD3	5	125695824	125832186	0.0699	rs2408630	-3.014	rs1156854	0.011292	-4.03	-1.857	189	24	enet	0.03	0.00048	2.0678	0.0387
Vascular_dementia	HARS	5	140052758	140071609	0.1084	rs778583	2.345	rs2262572	-0.001547	3.38	1.6	76	76	bslmm	0.001	0.24	2.3036	0.0212
Vascular_dementia	HEBP2	6	138724668	138743334	0.0539	rs9495051	-2.377	rs9495070	0.024026	-3.73	-1.756	91	91	bslmm	0.04	5.6e-05	2.7521	0.00592
Vascular_dementia	MOXD1	6	132617194	132722684	0.1266	rs17061243	-3.351	rs11154669	0.002615	3.8	1.221	133	133	blup	0.054	2.8e-06	2.294	0.02179
Vascular_dementia	RWDD1	6	116892530	116918838	0.0647	rs6925922	-2.675	rs11961321	0.06717	-6.31	-1.983	74	2	lasso	0.068	1.9e-07	2.1517	0.03142
Vascular_dementia	RMND1	6	151725989	151773259	0.295	rs2499900	2.853	rs11550103	0.247371	-10.16	-2.057	133	133	bslmm	0.27	1.3e-27	2.5283	0.01146
Vascular_dementia	FAM162B	6	117073363	117086886	0.3098	rs2274911	-3.307	rs654128	0.18354	-8.34	2.402	51	51	bslmm	0.19	4.2e-18	-2.8669	0.00414
Vascular_dementia	UQCC2	6	33662070	33679504	0.042	rs510153	-2.86	rs2296748	0.00131	-3.79	-1.054	185	185	blup	0.022	0.0024	2.061	0.0393
Vascular_dementia	DDAH2	6	31694815	31698394	0.2217	rs3117575	-3.12	rs1144708	0.22295	-9.21	-1.642	40	4	lasso	0.24	2.8e-24	2.279	0.0227
Vascular_dementia	DFNA5	7	24737972	24809244	0.3504	rs11761859	-3.59	rs2237306	0.177	8.74	-0.871	147	49	enet	0.27	1.7e-27	-2.1941	0.02823
Vascular_dementia	CHN2	7	29161890	29553944	0.1233	rs2075127	-2.74	rs1016726	-9.62e-05	3.62	1.051	470	470	bslmm	0.037	0.00014	2.4274	0.01521
Vascular_dementia	TBRG4	7	45139699	45151646	0.1804	rs1294948	-2.78	rs2304693	0.266	-10.15	2.059	141	1	top1	0.27	3.1e-27	-2.059	0.03949
Vascular_dementia	FAM131B	7	143050493	143059863	0.1351	rs4236482	-2.65	rs4236482	0.109	-6.52	-2.651	94	1	top1	0.11	3e-11	2.651	0.00803
Vascular_dementia	TECPR1	7	97843936	97881563	0.2667	rs757669	-2.21	rs6969321	0.096	-6.21	1.766	90	9	enet	0.11	3.2e-11	-2.021	0.04328
Vascular_dementia	HRSP12	8	99114572	99129469	0.1475	rs2514344	3.23	rs2514334	0.15526	-7.88	-2.231	121	4	lasso	0.17	6e-17	2.7317	0.0063
Vascular_dementia	IMPA1	8	82570196	82598928	0.1588	rs7828550	2.22	rs1967328	0.07212	-5.95	1.304	88	88	bslmm	0.11	2.8e-11	-2.0628	0.0391
Vascular_dementia	CCDC25	8	27590835	27630170	0.0522	rs13262948	-3.14	rs9797	0.01368	4.48	-2.38	150	150	blup	0.039	7.2e-05	-1.9971	0.0458
Vascular_dementia	NAPRT1	8	144656955	144660819	0.6373	rs10282929	2.18	rs1809148	0.54182	-14.52	1.896	81	4	lasso	0.65	1.1e-88	-2.2428	0.0249
Vascular_dementia	PLEKHF2	8	96146032	96168912	0.0943	rs4484658	2.6	rs879999	0.01006	-3.8	-2.309	129	129	blup	0.045	2.5e-05	2.0401	0.0413
Vascular_dementia	UBXN2B	8	59323823	59364060	0.0692	rs16923500	3.31	rs13277646	0.05485	-5.24	-2.396	120	9	enet	0.058	3.6e-06	2.2951	0.0217
Vascular_dementia	TNC	9	117782806	117880536	0.0499	rs10817718	2.497	rs10817715	0.03849	-4.27	2.495	231	1	top1	0.038	7.4e-05	-2.495	0.0126
Vascular_dementia	FSD1L	9	108210077	108314714	0.1303	rs12555267	-2.461	rs12555267	0.00918	-4.87	-2.461	95	21	enet	0.09	1.6e-09	2.4691	0.01355
Vascular_dementia	NMRK1	9	77675489	77703133	0.1255	rs11144184	2.737	rs3780178	0.00526	-4.35	-1.268	111	111	bslmm	0.053	5.5e-05	2.4076	0.01606
Vascular_dementia	CDC37L1	9	4679559	4708398	0.0822	rs403860	2.877	rs445684	0.06405	-5.21	2.005	140	1	top1	0.064	3.8e-07	-2.005	0.04496
Vascular_dementia	LRRC8A	9	131644391	131680318	0.0523	rs12685210	2.638	rs10988151	0.04554	-4.78	2.291	73	1	top1	0.046	1.7e-05	-2.291	0.02196
Vascular_dementia	DPP7	9	140004994	140009629	0.4339	rs2271862	3.018	rs4880091	0.46753	-13.32	2.297	76	76	bslmm	0.47	9.7e-54	-2.1962	0.02808
Vascular_dementia	FOCAD	9	20658308	20995954	0.0641	rs1892129	-2.658	rs7041474	0.01243	-4.05	2.062	266	266	bslmm	0.039	6.6e-05	-2.7177	0.00657
